# Supplementary material for: Annotation and Expression of IDN2-like and FDM-like Genes in Sexual and Aposporous Hypericum perforatum L. accessions
Source: Plants (Basel). 2019 Jun 7;8(6):158. doi: 10.3390/plants8060158 (PMC6631971; doi:10.3390/plants8060158)
Supplement: Supplementary file 1 [file plants-08-00158-s001.zip]

Archive with 3 entries (2 files):
- plants-512978-supple/
- plants-512978-supple/FDM supplementary 29_05.xlsx
- plants-512978-supple/Supplementary.pdf
