# Supplementary material for: Annotation and Expression of IDN2-like and FDM-like Genes in Sexual and Aposporous Hypericum perforatum L. accessions
Source: Plants (Basel). 2019 Jun 7;8(6):158. doi: 10.3390/plants8060158 (PMC6631971; doi:10.3390/plants8060158)
Supplement: Supplementary file 1 [file plants-08-00158-s001.zip › plants-512978-supple/FDM supplementary 29_05.xlsx]

## Sheet: Table S1
	Table S1. Graphical Representation of A. thaliana IDN2 and FDM1-5 gene exprression. For each gene/probe ID, the table reports on the unique experiment ID (UNIQID), the research area, the plant growth stage, the tissue and Arabidopsis ecotype adopted for the expresion study. A. thaliana gene expression data were retrieved from the BAR Expression Browser (http://bar.utoronto.ca/affydb/cgi-bin/affy_…
	UNIQID	53.	55.	22.	24.	25.	26.	31.	27.	28.	29.	30.	34.	35.	36.	37.
	Res. Area	Dev	Dev	Dev	Dev	Dev	Dev	Dev	Dev	Dev	Dev	Dev	Dev	Dev	Dev	Dev
	Growth Stage	1.0	1.03	1.09	1.10	1.10	1.10	1.10	1.10	1.10	1.10	1.10	1.10	1.10	1.10	1.10
	Tissue	ShoApx.Veg	ShoApx.Tran	ShoApx.Infl	Flw9	Flw10/11	Flw12	Flw15	Sepl.F12	Petl.F12	Stmn.F12	Crpl.F12	Sepl.F15	Petl.F15	Stmn.F15	Crpl.F15
	Trtmnt/Ctrl	T	T	T	T	T	T	T	T	T	T	T	T	T	T	T
	Mutant	Wt	Wt	Wt	Wt	Wt	Wt	Wt	Wt	Wt	Wt	Wt	Wt	Wt	Wt	Wt
		Col-0	Col-0	Col-0	Col-0	Col-0	Col-0	Col-0	Col-0	Col-0	Col-0	Col-0	Col-0	Col-0	Col-0	Col-0
	255566_s_at| IDN2	1.1	2.5	1.8	1.5	1.1	0.6	-0.2	-1	-0.3	-1.4	1.2	-1.5	-2.3	-2	0.9
	261837_s_at| FDM1_FDM2	1.2	1.4	1.4	1.2	1.2	0.5	0.4	-0.8	0.2	-1.3	1.3	-1.7	-1.1	-1.3	1.3
	256282_at| FDM3	0.7	1	0.9	0.7	0.7	0.4	0.2	-0.4	0.2	-0.4	0.7	-0.5	-0.4	-0.4	0.6
	259448_at| FDM4	1.7	2	2.2	2.1	1.9	1.2	0.5	-0.5	0.7	0	2	-4	-3.3	-0.9	1.5
	261891_at| FDM5	0.5	0.8	0.9	0.7	0.5	0.3	0.2	-0.2	0.5	0.6	0.7	-0.2	-0.2	0	0.6
	UNIQID	157.	158.	84.	80.	82.	83.	65.	66.	67.	68.	69.	70.	71.	72.
	Res. Area	Ov-Stig	Ov-Stig	Gam	Gam	Gam	Gam	Sd+Sq	Sd+Sq	Sd+Sq	Sd+Sq	Sd+Sq	Sd+Sq	Sd+Sq	Sd+Sq
	Growth Stage	6.3	6.3	6.5	6.5	6.5	6.5	9.70	9.70	9.70	9.70	9.70	9.70	9.70	9.70
	Tissue	ovary	stigma	Uni.Poll	Bi.Poll	Mat.Poll	Tri.Poll	Seed3+Sil	Seed4+Sil	Seed5+Sil	Seed6-Sil	Seed7-Sil	Seed8-Sil	Seed9-Sil	Seed10-Sil
	Trtmnt/Ctrl	T	T	T	T	T	T	T	T	T	T	T	T	T	T
	Mutant	Wt	Wt	Wt	Wt	Wt	Wt	Wt	Wt	Wt	Wt	Wt	Wt	Wt	Wt
		Ler-0	Ler-0	Ler-0	Ler-0	Ler-0	Ler-0	Col-0	Col-0	Col-0	Col-0	Col-0	Col-0	Col-0	Col-0
	255566_s_at| IDN2	1	-0.2	0.4	0.4	-1.1	-1.6	0	1.2	1.5	1.9	1.7	0.3	0.4	-0.5
	261837_s_at| FDM1_FDM2	2.6	1.1	1.1	1	-0.7	-0.8	0.4	1.9	2.3	2.8	2.6	0.7	-0.3	-0.5
	256282_at| FDM3	1.6	0.8	0.7	0.4	-2.8	-3.8	0.2	0.7	0.7	0.9	0.9	0.2	-1.7	-1.5
	259448_at| FDM4	3.3	2.1	2.5	2.8	1.7	1.6	1	0.9	0.2	0	-0.6	-3.4	-3.3	-3.4
	261891_at| FDM5	1	0.2	0.6	0.9	-0.8	-0.2	0.4	0.4	0.2	0	-0.5	-1.2	-1.3	-1

## Sheet: Table S2
	Table S4. The table reports on idn2 and fdm1-5 seed size. For Col-0 wild type and knockout mutant lines, the table reports on average estimates for the seed area, seed major length and seed minor length. Standard deviations for the seed area, major length and minor length are also indiated. * indicates significant differences (one-way ANOVA, p-value < 0.01).
	Lines	Average Area ± St.Dev. (mm²)	Major length ± St.Dev. (mm)	Minor length ± St.Dev. (mm)
	WT	0.126 ± 0.011	0.506 ± 0.042	0.307 ± 0.023
	fdm1	0.110 ± 0.015 *	0.491 ± 0.043	0.298 ± 0.030
	fdm2	0.137 ± 0.024 *	0.571 ± 0.035	0.304 ± 0.018
	fdm3	0.106 ± 0.015 *	0.478 ± 0.038	0.292 ± 0.018
	fdm4	0.111 ± 0.012 *	0.489 ± 0.032	0.290 ± 0.015
	fdm5	0.118 ± 0.018 *	0.494 ± 0.032	0.303 ± 0.019
	idn2	0.134 ± 0.019 *	0.551 ± 0.058	0.302 ± 0.021

## Sheet: Table S3 
	Table. Estimates of Evolutionary Divergence between Sequences. The number of amino acid substitutions per site from between sequences are shown below the diagonal. Standard error estimate(s) are shown above the diagonal. Analyses were conducted using the Poisson correction model.
		FDM1-like_A	FDM1-like_B	FDM1-like_C	FDM4-like_A	FDM4-like_B	FDM4-like_C	FDM4-like_D	IDN2-like_A	IDN2-like_B
	FDM1-like A		0.037	0.034	0.077	0.056	0.067	0.055	0.049	0.059
	FDM1-like B	0.659		0.015	0.077	0.052	0.073	0.050	0.045	0.052
	FDM1-like C	0.615	0.138		0.073	0.051	0.072	0.050	0.044	0.053
	FDM4-like A	1.120	1.102	1.075		0.048	0.033	0.048	0.067	0.070
	FDM4-like B	1.041	0.979	0.990	0.593		0.048	0.013	0.046	0.048
	FDM4-like C	1.030	1.069	1.077	0.304	0.641		0.050	0.065	0.068
	FDM4-like D	1.036	0.974	0.994	0.587	0.113	0.642		0.045	0.050
	IDN2-like A	0.944	0.871	0.861	0.961	0.802	0.928	0.805		0.037
	IDN2-like B	1.108	0.990	0.980	1.006	0.863	0.987	0.881	0.603

## Sheet: Table S4
	Table S4. FDM1,4-lie and IDN2-like gene expression. Gene expression data were generated by using the gene sequences extracted from the sexual diploid genome a reference. For each gene, the table reports on the locus identifiers, the position of start and stop codons in the assembled scaffold and the gene orientation. Expression values, indicated as RPKM, are reported for each sexual (BHS1-BHS3) a…
	Gene name	Locus ID	Gene Start – End (orientation)	SEX mean RPKM	APO mean RPKM	RPKM						EDGE test
	Gene name					BHS1	BHS2	BHS3	BHA1	BHA2	BHA3	Holm p-value crrection	FDR p-value correction
	FDM1-like A	61981-25-35kb	167,628-170,545 (-)	42393.7	50351.1	50581	47884.2	28715.8	57264.3	45836.6	47952.3	1.0E+00	9.7E-01
	FDM1-like B	61981-1-10kb	142,406-145,582 (-)	6722.49	7083.56	10148.3	5262.57	4756.64	5157.3	5993.21	10100.2	1.0E+00	9.7E-01
	FDM1-like C	54789|9	9-2,763 (-)	11805.8	14063.7	15288.2	12243.2	7886.14	10636	13096.1	18458.9	1.0E+00	9.7E-01
	FDM4-like B	61606_sx	220,754-224,058 (+)	54023	78219.7	72033.5	45955.3	44080.3	77175.7	71444.9	86038.5	1.0E+00	9.7E-01
	FDM4-like C	61606_T12	225,378-232,682 (+)	13288	18209.8	8325.44	13894.8	17643.8	15019.4	20332.2	19277.8	1.0E+00	9.7E-01
	FDM4-like D	61606_T3	235,763-238,325 (+)	1946.41	1778.42	2536.46	2723.35	579.411	1326.67	1944.79	2063.8	1.0E+00	9.7E-01
	FDM4-like A	61606_dx	239,715-241,969 (+)	16074.1	21970.5	17926.6	18242.8	12052.8	23701	19022.5	23188	1.0E+00	9.7E-01
	IDN2-like A	60014	24,915-28,181 (-)	25944.2	32894.5	27517	30460	19855.6	29897.8	38902.7	29883.2	1.0E+00	9.7E-01
	IDN2-like B	61764	22,007-24,927 (+)	88277.5	28026.8	66020.1	88583.4	110229	35285.7	33043.9	15751	2.4E-05	2.4E-05

## Sheet: Table S5
	Table S5. Sequence accessions adopted for the phylogenetic analysis. For each species, the table reports on the gene predicted name and the corresponding protein and nucleotide accessions (NCBI # ID). The protein domain composition is also reported. GREEN: the domain was predicted to be present. RED: the domain was not predicted. BLUE: multiple predicted domains. Protein domain compositions was g…
	Species	gene	Protein NCBI# ID	Nucleotide NCBI# ID	Protein Domains
					Zf-XS	XS	XH
	Arabidopsis thaliana	FDM1/IDP1	NP173043	NM101459.4
	Arabidopsis thaliana	FDM2/IDP2	NP001319829	NM001340242.1
	Arabidopsis thaliana	FDM3	NP001189872	NM001202943.2
	Arabidopsis thaliana	FDM4	NP001318996	NM001332088.1
	Arabidopsis thaliana	FDM5	NP001321040	NM001335009.1
	Arabidopsis thaliana	IDN2	NP001327083	NM001339377.1
	Brachypodium distachyon	FDM1	XP003568833	XM003568785.4
	Brachypodium distachyon	FDM1	XP003569414	XM003569366.4
	Brachypodium distachyon	FDM1	XP003569416	XM003569368.4
	Brachypodium distachyon	FDM1	XP014753930	XM014898444.2
	Brachypodium distachyon	FDM4	XP003559697	XM003559649.4
	Brachypodium distachyon	IDN2	XP024314014	XM024458246.1
	Brassica napus	FDM1	XP013641690	XM013786236.2
	Brassica napus	FDM3	XP013729720	XM013874266.2
	Brassica napus	FDM4-like	XP013693404	XM013837950.2
	Brassica napus	FDM5-like	XP013702486	XM013847032.2
	Brassica napus	IDN2-like	XP013716616	XM013861162.2
	Brassica napus	IND2	XP013702724	XM013847270.2
	Citrus sinensis	FDM1	XP006465197	XM006465134.3
	Citrus sinensis	FDM4	XP006488337	XM006488274.3
	Citrus sinensis	FDM4-like	XP015388181	XM015532695.2
	Citrus sinensis	FDM5-like	XP006486471	XM006486408.3
	Citrus sinensis	FDM5-like	XP006486472	XM006486409.3
	Citrus sinensis	FDM5-like	XP024956477	XM025100709.1
	Citrus sinensis	IDN2	XP015388179	XM015532693.2
	Citrus sinensis	IDN2-like	XP006491884	XM006491821.3
	Glycine max	FDM1	XP003530299	XM003530251.4
	Glycine max	FDM1	XP003531733	XM003531685.4
	Glycine max	FDM2-like	XP014623189	XM014767703.2
	Glycine max	FDM4	XP006595025	XM006594962.3
	Glycine max	FDM4	XP006597270	XM006597207.2
	Glycine max	FDM4	XP025980983	XM026125198.1
	Glycine max	FDM4	XP025980984	XM026125199.1
	Glycine max	FDM5	XP014623016	XM014767530.2
	Glycine max	FDM5	XP025981707	XM026125922.1
	Glycine max	hyp-pro	KRG97910	CM000851.3
	Glycine max	hyp-pro	KRH08170	CM000849.2
	Glycine max	IDN2	XP006585879	XM006585816.3
	Glycine max	IDN2	XP006591339	XM006591276.2
	Hypericum perforatum	FDM1-like_A	MK883483	na*
	Hypericum perforatum	FDM1-like_B	MK883484	na*
	Hypericum perforatum	FDM1-like_C	MK883485	na*
	Hypericum perforatum	FDM4-like_A	MK883486	na*
	Hypericum perforatum	FDM4-like_B	MK883487	na*
	Hypericum perforatum	FDM4-like_C	MK883488	na*
	Hypericum perforatum	FDM4-like_D	MK883489	na*
	Hypericum perforatum	IDN2-like_A	MK883490	na*
	Hypericum perforatum	IDN2-like_B	MK883491	na*
	Jatropha curcas	FDM1	XP012067516	XM012212126.2
	Jatropha curcas	FDM4	XP012092550	XM012237160.2
	Jatropha curcas	FDM4	XP020541399	XM020685740.1
	Jatropha curcas	IDN2	XP012089069	XM012233679.2
	Manihot esculenta	FDM1-like	XP021628375	XM021772683.1
	Manihot esculenta	FDM1-like	XP021628376	XM021772684.1
	Manihot esculenta	FDM4-like	XP021605429	XM021749737.1
	Manihot esculenta	FDM4-like	XP021605432	XM021749740.1
	Manihot esculenta	IDN2-like	XP021618495	XM021762803.1
	Manihot esculenta	IDN2-like	XP021618497	XM021762805.1
	Oryza sativa	FDM1	XP015622059	XM015766573.2
	Oryza sativa	FDM1	XP015624696	XM015769210.2
	Oryza sativa	FDM1	XP015638854	XM015783368.2
	Oryza sativa	FDM4	XP015629347	XM015773861.2
	Oryza sativa	IDN2	XP015622029	XM015766543.2
	Oryza sativa	IDN2	XP015650418	XM015794932.2
	Physcomitrella patens	FDM1-like	XP024358983	XM024503215.1
	Physcomitrella patens	FDM4-like	XP024377178	XM024521410.1
	Physcomitrella patens	IDN2-like	XP024392387	XM024536619.1
	Populus trichocarpa	FDM1	XP002303841	XM002303805.3
	Populus trichocarpa	FDM1	XP024453590	XM024597822.1
	Populus trichocarpa	FDM4	XP006378650	XM006378588.2
	Populus trichocarpa	hyp-pro	PNT56342	CM009290.1
	Populus trichocarpa	IND2	XP002316281	XM002316245.3
	Ricinus communis	FDM1	XP015579756	XM015724270.2
	Ricinus communis	FDM4	XP015579309	XM015723823.2
	Ricinus communis	IDN2	XP002533154	XM002533108.3
	Ricinus communis	IDN2	XP015583273	XM015727787.2
	Solanum lycopersicum	FDM1	XP004235934	XM004235886.3
	Solanum lycopersicum	FDM1-like	XP010316798	XM010318496.3
	Solanum lycopersicum	FDM4-like	XP004242072	XM004242024.4
	Solanum lycopersicum	IDN2	XP004240949	XM004240901.4
	Solanum lycopersicum	IDN2	XP025887050	XM026031265.1
	Solanum lycopersicum	IDN2-like	XP010321721	XM010323419.3
	Solanum tuberosum	FDM1-like	XP006341360	XM006341298.2
	Solanum tuberosum	FDM4	XP006350773	XM006350711.2
	Solanum tuberosum	IDN2	XP006362467	XM006362405.2
	Sorghum bicolor	FDM1	XP002443867	XM002443822.2
	Sorghum bicolor	FDM1	XP021311477	XM021455802.1
	Sorghum bicolor	FDM2	XP021311753	XM021456078.1
	Sorghum bicolor	IDN2	XP002456013	XM002455968.2
	Sorghum bicolor	IDN2	XP021302951	XM021447276.1
	Sorghum bicolor	IDN2	XP021302952	XM021447277.1
	Triticum aestivum	unnam-pro	CDM82421	HG670306.1
	Triticum aestivum	unnam-pro	SPT17882	LS480641.1
	Vitis vinifera	FDM1	XP002267381	XM002267345.4
	Vitis vinifera	FDM1	XP002267670	XM002267634.4
	Vitis vinifera	FDM1	XP019078648	XM019223103.1
	Vitis vinifera	IDN2	XP002278500	XM002278464.4
	Vitis vinifera	IDN2-like	XP010651012	XM010652710.2
	Zea mays	FDM1	PWZ33450	NCVQ01000004.1
	Zea mays	FDM1	XP008655632	XM008657410.2
	Zea mays	FDM1	XP020402392	XM020546803.2
	Zea mays	FDM1	XP020402393	XM020546804.2
	Zea mays	FDM2	PWZ44595	NCVQ01000002.1
	Zea mays	FDM4	ONM30062	CM007649.1
	Zea mays	FDM4	ONM30063	CM007649.1

## Sheet: Table S6
	Table S7. Annotation of CIS-regulatory elements in IDN2-like and FDM1,4-like gene promoters. For each gene, the table reports oon the Matrix ID, the transcription factor (TF) family, the position in the 11kb sequence upstream the translation start codon, the strand and he sequence simlarity score. The Hit sequence and the TF ID are also indicated. Only CIS-regulatory elements with similarity scor…
	Gene name	Matrix ID	TF Family	Position	Strand	Similarity Score	Hit Sequence	TF ID or Motif name
	FDM1-like A	TF_motif_seq_0237	GATA;tify	984	-	1	AATCT	AT1G51600;AT2G45050;AT3G06740;AT3G16870;AT3G21175;AT3G24050;AT3G54810;AT3G60530;AT4G17570;AT4G24470;AT4G26150;AT4G32890;AT4G34680;AT5G25830;AT5G26930;AT5G56860;AT5G66320;AT2G18380;AT3G50870;AT4G36620
	FDM1-like A	TF_motif_seq_0252	Myb/SANT;MYB;ARR-B	984	-	1	AATCT	AT2G01760;AT3G16857;AT4G16110;AT4G18020;AT4G31920;AT5G58080;AT1G67710;AT1G49190;AT2G25180;AT5G49240
	FDM1-like A	TFmatrixID_0131	AT-Hook	977	-	1	TTTATtttt	AT1G19485;AT1G48610;Glyma06g01700.1;Glyma0856s00200.1;Glyma09g39650.1;Glyma18g46540.1;POPTR_0004s20060
	FDM1-like A	TFmatrixID_0148	AT-Hook	975	-	1	tATTTTtt	AT1G19485;AT1G48610;Glyma06g01700.1;Glyma0856s00200.1;Glyma09g39650.1;Glyma18g46540.1;POPTR_0004s20060
	FDM1-like A	TFmatrixID_0452	WRKY	972	-	0.99	tttTTGACta	AT1G18860;AT1G29280;AT1G29860;AT1G55600;AT1G62300;AT1G64000;AT1G66550;AT1G66560;AT1G68150;AT1G69810;AT2G21900;AT2G34830;AT2G40740;AT2G40750;AT2G44745;AT2G46130;AT2G46400;AT3G01970;AT3G04670;AT3G56400;AT3G58710;AT3G62340;AT4G04450;AT4G11070;AT4G18170;AT4G22070;AT4G23810;AT4G24240;AT4G39410;AT5G15130;AT5G22570;AT5G26170;AT5G28650;AT5G41570;AT5G43290;AT5G45050;AT5G45260;Glyma01g05050.1;Glyma01g06870…
	FDM1-like A	TFmatrixID_0382	NAC;NAM	971	-	1	ttTTGACta	AT1G01720;AT1G52880;AT1G52890;AT1G69490;AT3G04070;AT3G15500;AT3G15510;AT4G27410;Glyma01g06150.1;Glyma02g07700.1;Glyma02g12220.1;Glyma04g38560.1;Glyma05g32850.1;Glyma06g11970.1;Glyma06g16440.1;Glyma06g38410.1;Glyma06g38440.1;Glyma07g31220.1;Glyma07g35630.1;Glyma12g22790.1;Glyma12g22880.1;Glyma12g29360.1;Glyma12g34990.1;Glyma12g35000.1;Glyma13g31660.1;Glyma13g35550.1;Glyma13g35560.1;Glyma13g40250.1…
	FDM1-like A	TFmatrixID_0451	WRKY	971	-	1	ttTTGACtaa	AT1G13960;AT2G03340;AT2G37260;AT2G38470;AT3G01080;AT4G12020;AT4G26440;AT4G26640;AT4G30935;AT5G07100;Glyma01g06550.1;Glyma01g31920.1;Glyma02g12490.1;Glyma02g36510.1;Glyma02g39870.1;Glyma02g46690.1;Glyma02g47650.1;Glyma03g05220.1;Glyma03g33380.1;Glyma04g12830.1;Glyma06g27440.1;Glyma06g47880.1;Glyma07g35380.1;Glyma08g26230.1;Glyma08g43770.1;Glyma09g38580.1;Glyma09g41670.1;Glyma11g29720.1;Glyma12g239…
	FDM1-like A	TFmatrixID_0445	WRKY	970	-	1	tTTGACta	AT1G18860;AT1G29280;AT1G29860;AT1G55600;AT1G62300;AT1G64000;AT1G68150;AT1G69810;AT1G80840;AT2G21900;AT2G34830;AT2G44745;AT3G01970;AT3G04670;AT3G58710;AT3G62340;AT4G04450;AT4G18170;AT4G22070;AT4G24240;AT4G39410;AT5G15130;AT5G26170;AT5G28650;AT5G41570;AT5G43290;AT5G45050;AT5G45260;Glyma01g05050.1;Glyma01g06870.1;Glyma01g39600.1;Glyma01g43130.1;Glyma02g01030.1;Glyma02g01420.1;Glyma02g02430.1;Glyma02…
	FDM1-like A	TF_motif_seq_0339	WRKY	969	+	1	TTGACt	AT1G13960;AT1G18860;AT1G29280;AT1G29860;AT1G30650;AT1G55600;AT1G62300;AT1G64000;AT1G66550;AT1G68150;AT1G69310;AT1G69810;AT1G80590;AT1G80840;AT2G03340;AT2G23320;AT2G24570;AT2G25000;AT2G30250;AT2G30590;AT2G34830;AT2G37260;AT2G38470;AT2G40740;AT2G40750;AT2G44745;AT2G46130;AT2G46400;AT2G47260;AT3G01080;AT3G01970;AT3G04670;AT3G56400;AT3G58710;AT4G01250;AT4G01720;AT4G04450;AT4G12020;AT4G18170;AT4G22070…
	FDM1-like A	TF_motif_seq_0246	Homeodomain;TALE	968	+	1	TGACT	AT1G23380;AT1G62360;AT1G70510;AT4G08150
	FDM1-like A	TF_motif_seq_0270	WRKY	968	+	1	TGACT	AT1G13960;AT1G18860;AT1G29280;AT1G29860;AT1G30650;AT1G55600;AT1G62300;AT1G64000;AT1G66550;AT1G68150;AT1G69310;AT1G69810;AT1G80590;AT1G80840;AT2G03340;AT2G23320;AT2G24570;AT2G25000;AT2G30250;AT2G30590;AT2G34830;AT2G37260;AT2G38470;AT2G40740;AT2G40750;AT2G44745;AT2G46130;AT2G46400;AT2G47260;AT3G01080;AT3G01970;AT3G04670;AT3G56400;AT3G58710;AT4G01250;AT4G01720;AT4G04450;AT4G12020;AT4G18170;AT4G22070…
	FDM1-like A	TF_motif_seq_0241	ZF-HD	965	-	1	CTAAT	AT1G75240
	FDM1-like A	TFmatrixID_0051	LOB;LBD	963	-	0.97	aatTCCGGac	AT2G42430
	FDM1-like A	TFmatrixID_0051	LOB;LBD	961	+	0.97	ttCCGGAcag	AT2G42430
	FDM1-like A	TFmatrixID_0188	bZIP	957	+	0.96	gGACAGataa	AT1G06070;AT2G31370;AT2G40620;Glyma04g40010.1;Glyma12g04050.1;Glyma12g05520.1;Glyma13g42030.1;Glyma14g38460.1;Glyma14g40580.1;Glyma15g03350.1;Glyma17g37510.1;POPTR_0013s15280
	FDM1-like A	TFmatrixID_0146	AT-Hook	955	+	0.99	acagATAAT	AT4G21895;AT5G62260;Glyma04g10960.1;Glyma10g07550.1;Glyma13g21430.1;POPTR_0002s10560;POPTR_0005s17920
	FDM1-like A	TF_motif_seq_0237	GATA;tify	953	+	1	AGATA	AT1G51600;AT2G45050;AT3G06740;AT3G16870;AT3G21175;AT3G24050;AT3G54810;AT3G60530;AT4G17570;AT4G24470;AT4G26150;AT4G32890;AT4G34680;AT5G25830;AT5G26930;AT5G56860;AT5G66320;AT2G18380;AT3G50870;AT4G36620
	FDM1-like A	TFmatrixID_0282	Homeodomain	953	-	0.97	agaTAATAttttt	AT2G36610
	FDM1-like A	TF_motif_seq_0243	GATA;tify	952	+	1	GATAA	AT1G51600;AT2G45050;AT3G06740;AT3G16870;AT3G21175;AT3G24050;AT3G54810;AT3G60530;AT4G17570;AT4G24470;AT4G26150;AT4G32890;AT4G34680;AT5G25830;AT5G26930;AT5G56860;AT5G66320;AT2G18380;AT3G50870;AT4G36620
	FDM1-like A	TF_motif_seq_0241	ZF-HD	951	-	1	ATAAT	AT1G75240
	FDM1-like A	TFmatrixID_0357	Myb/SANT;G2-like;MYB	951	+	0.97	atAATATttt	AT1G32240;AT4G17695;AT5G16560;AT5G42630;Glyma02g40930.1;Glyma04g03800.1;Glyma06g03900.1;Glyma07g12070.1;Glyma09g30140.1;Glyma09g34030.1;Glyma11g33350.1;Glyma14g08620.1;Glyma14g39260.1;Glyma17g36500.1;Glyma18g04880.1;POPTR_0001s02010;POPTR_0002s13170;POPTR_0003s09490;POPTR_0004s08070;POPTR_0012s03900;POPTR_0014s03650;POPTR_0015s05340;POPTR_0017s02220
	FDM1-like A	TFmatrixID_0008	AT-Hook	950	+	0.95	tAATATtttt	AT4G35390
	FDM1-like A	TFmatrixID_0137	AT-Hook	948	-	1	ATATTttt	AT4G21895;AT5G62260;Glyma04g10960.1;Glyma10g07550.1;Glyma13g21430.1;POPTR_0002s10560;POPTR_0005s17920
	FDM1-like A	TFmatrixID_0148	AT-Hook	947	-	1	tATTTTtt	AT1G19485;AT1G48610;Glyma06g01700.1;Glyma0856s00200.1;Glyma09g39650.1;Glyma18g46540.1;POPTR_0004s20060
	FDM1-like A	TFmatrixID_0140	AT-Hook	946	-	1	ATTTTttt	AT4G21895;AT5G62260;Glyma04g10960.1;Glyma10g07550.1;Glyma13g21430.1;POPTR_0002s10560;POPTR_0005s17920
	FDM1-like A	TFmatrixID_0441	WRC;GRF	939	+	1	tCTGAAaa	AT2G06200
	FDM1-like A	TFmatrixID_0308	MADF	937	-	0.98	tgaaaACCCCtta	Glyma18g01360.1
	FDM1-like A	TF_motif_seq_0239	Dof	930	-	1	CCCTT	AT1G29160;AT1G64620;AT2G37590;AT3G21270;AT3G45610;AT3G47500;AT4G38000;AT5G39660;AT5G60200;AT5G60850;AT5G62940;AT2G46590;AT1G07640;AT1G21340;AT1G26790;AT1G47655;AT1G51700;AT1G69570;AT2G28510;AT2G28810;AT2G34140;AT3G50410;AT3G55370;AT3G61850;AT4G00940;AT4G21050;AT4G21080;AT4G24060;AT5G02460;AT5G62430;AT5G65590;AT5G66940
	FDM1-like A	TFmatrixID_0634	Sox;YABBY	925	-	1	ataATCATtg	AT2G26580
	FDM1-like A	TF_motif_seq_0241	ZF-HD	925	-	1	ATAAT	AT1G75240
	FDM1-like A	TFmatrixID_0289	Homeodomain;HD-ZIP	925	-	0.99	atAATCAttg	AT2G22800;AT4G16780;AT4G17460;AT4G37790;AT5G06710;AT5G47370;Glyma0041s00350.1;Glyma01g40450.1;Glyma02g28860.1;Glyma03g26700.1;Glyma03g30200.1;Glyma04g05200.1;Glyma05g04990.1;Glyma05g23150.1;Glyma07g14270.1;Glyma08g15780.1;Glyma09g16790.1;Glyma09g37680.1;Glyma11g03850.1;Glyma11g04840.1;Glyma13g00310.1;Glyma14g10370.1;Glyma15g18320.1;Glyma15g42380.1;Glyma17g06380.1;Glyma17g15380.1;Glyma17g16930.1;G…
	FDM1-like A	TFmatrixID_0413	Sox;YABBY	924	+	1	taATCAT	AT2G26580;AT4G00180;Glyma13g22620.1;Glyma17g12200.1;POPTR_0006s06700;POPTR_0018s12990
	FDM1-like A	TFmatrixID_0298	Homeodomain;HD-ZIP	924	-	0.99	tAATCAttgt	AT1G69780;AT2G18550;AT3G01220;AT5G15150;Glyma01g04890.1;Glyma01g05230.1;Glyma01g38390.1;Glyma02g02290.1;Glyma02g02630.1;Glyma02g06560.1;Glyma04g40960.1;Glyma05g01390.1;Glyma05g30940.1;Glyma06g13890.1;Glyma06g20230.1;Glyma08g14130.1;Glyma08g40710.1;Glyma08g40970.1;Glyma09g37410.1;Glyma11g06940.1;Glyma11g37920.1;Glyma13g05270.1;Glyma13g23890.1;Glyma17g10490.1;Glyma18g01830.1;Glyma18g15970.1;Glyma18…
	FDM1-like A	TF_motif_seq_0237	GATA;tify	923	-	1	AATCA	AT1G51600;AT2G45050;AT3G06740;AT3G16870;AT3G21175;AT3G24050;AT3G54810;AT3G60530;AT4G17570;AT4G24470;AT4G26150;AT4G32890;AT4G34680;AT5G25830;AT5G26930;AT5G56860;AT5G66320;AT2G18380;AT3G50870;AT4G36620
	FDM1-like A	TFmatrixID_0156	B3;ARF	919	-	1	atTGTCGga	AT1G19220;AT1G19850;AT1G30330;AT5G20730;AT5G37020;AT5G60450;Glyma01g00510.1;Glyma02g40650.1;Glyma02g45100.1;Glyma05g27580.1;Glyma05g36430.1;Glyma07g15640.1;Glyma08g03140.1;Glyma08g10550.1;Glyma09g08350.1;Glyma11g15910.1;Glyma11g31940.1;Glyma12g07560.1;Glyma12g29280.1;Glyma13g17270.1;Glyma13g29320.1;Glyma14g03650.1;Glyma14g38940.1;Glyma14g40540.1;Glyma15g09750.1;Glyma15g19980.1;Glyma17g05220.1;Gly…
	FDM1-like A	TFmatrixID_0040	B3;ARF	918	+	1	ttGTCGGaaa	AT2G33860
	FDM1-like A	TF_motif_seq_0258	Dehydrin	916	-	1	GTCGG	U01377
	FDM1-like A	TF_motif_seq_0292	AP2;ERF	916	-	0.95	GTCGGa	AT1G12610;AT1G63030;AT1G75490;AT3G57600;AT4G25470;AT4G25480;AT4G25490;AT5G05410;AT5G18450;AT5G51990;AT2G38340;AT3G11020
	FDM1-like A	TFmatrixID_0308	MADF	910	-	0.99	aattaACCCCtgc	Glyma18g01360.1
	FDM1-like A	TF_motif_seq_0241	ZF-HD	909	+	1	ATTAA	AT1G75240
	FDM1-like A	TFmatrixID_0306	MADF;Trihelix	908	+	1	tTAACCcctg	AT3G25990;Glyma18g01360.1
	FDM1-like A	TFmatrixID_0315	MADF	908	+	1	tTAACCcctg	Glyma18g01360.1;POPTR_0008s17980;POPTR_0010s06510
	FDM1-like A	TFmatrixID_0140	AT-Hook	895	+	1	aaaAAAAT	AT4G21895;AT5G62260;Glyma04g10960.1;Glyma10g07550.1;Glyma13g21430.1;POPTR_0002s10560;POPTR_0005s17920
	FDM1-like A	TFmatrixID_0148	AT-Hook	894	+	1	aaAAAATa	AT1G19485;AT1G48610;Glyma06g01700.1;Glyma0856s00200.1;Glyma09g39650.1;Glyma18g46540.1;POPTR_0004s20060
	FDM1-like A	TFmatrixID_0131	AT-Hook	893	+	1	aaaaATAAA	AT1G19485;AT1G48610;Glyma06g01700.1;Glyma0856s00200.1;Glyma09g39650.1;Glyma18g46540.1;POPTR_0004s20060
	FDM1-like A	TFmatrixID_0136	AT-Hook	892	+	1	aaaATAAA	AT4G21895;AT5G62260;Glyma04g10960.1;Glyma10g07550.1;Glyma13g21430.1;POPTR_0002s10560;POPTR_0005s17920
	FDM1-like A	TFmatrixID_0222	CSD	890	+	1	aATAAAaa	AT2G21060;AT4G38680
	FDM1-like A	TFmatrixID_0140	AT-Hook	887	+	1	aaaAAAAT	AT4G21895;AT5G62260;Glyma04g10960.1;Glyma10g07550.1;Glyma13g21430.1;POPTR_0002s10560;POPTR_0005s17920
	FDM1-like A	TFmatrixID_0148	AT-Hook	886	+	1	aaAAAATa	AT1G19485;AT1G48610;Glyma06g01700.1;Glyma0856s00200.1;Glyma09g39650.1;Glyma18g46540.1;POPTR_0004s20060
	FDM1-like A	TF_motif_seq_0239	Dof	874	-	1	TCTTT	AT1G29160;AT1G64620;AT2G37590;AT3G21270;AT3G45610;AT3G47500;AT4G38000;AT5G39660;AT5G60200;AT5G60850;AT5G62940;AT2G46590;AT1G07640;AT1G21340;AT1G26790;AT1G47655;AT1G51700;AT1G69570;AT2G28510;AT2G28810;AT2G34140;AT3G50410;AT3G55370;AT3G61850;AT4G00940;AT4G21050;AT4G21080;AT4G24060;AT5G02460;AT5G62430;AT5G65590;AT5G66940
	FDM1-like A	TF_motif_seq_0257	NF-YB;NF-YA;NF-YC	866	+	1	CCAAT	AT1G09030;AT1G17590;AT1G21970;AT1G30500;AT1G54160;AT1G54830;AT1G56170;AT1G72830;AT2G38880;AT2G47810;AT3G05690;AT3G14020;AT3G20910;AT3G53340;AT4G14540;AT5G06510;AT5G12840;AT5G27910;AT5G38140;AT5G47640;AT5G47670;AT5G50470;AT5G50480
	FDM1-like A	TFmatrixID_0129	AT-Hook	864	-	1	AATTTtttt	AT1G14900;AT1G48610;Glyma11g33690.1;POPTR_0004s08590;POPTR_0017s02940
	FDM1-like A	TFmatrixID_0140	AT-Hook	863	-	1	ATTTTttt	AT4G21895;AT5G62260;Glyma04g10960.1;Glyma10g07550.1;Glyma13g21430.1;POPTR_0002s10560;POPTR_0005s17920
	FDM1-like A	TFmatrixID_0610	MYB-related	858	-	0.95	tttGATATaa	AT5G17300
	FDM1-like A	TF_motif_seq_0237	GATA;tify	856	+	1	TGATA	AT1G51600;AT2G45050;AT3G06740;AT3G16870;AT3G21175;AT3G24050;AT3G54810;AT3G60530;AT4G17570;AT4G24470;AT4G26150;AT4G32890;AT4G34680;AT5G25830;AT5G26930;AT5G56860;AT5G66320;AT2G18380;AT3G50870;AT4G36620
	FDM1-like A	TF_motif_seq_0243	GATA;tify	855	+	1	GATAT	AT1G51600;AT2G45050;AT3G06740;AT3G16870;AT3G21175;AT3G24050;AT3G54810;AT3G60530;AT4G17570;AT4G24470;AT4G26150;AT4G32890;AT4G34680;AT5G25830;AT5G26930;AT5G56860;AT5G66320;AT2G18380;AT3G50870;AT4G36620
	FDM1-like A	TF_motif_seq_0285	CG-1;CAMTA	848	+	1	GCGCGg	AT2G22300;AT5G64220;AT1G67310;AT3G16940;AT5G09410
	FDM1-like A	TFmatrixID_0227	TCR;CPP	839	-	0.97	aatTCAAAgg	AT4G29000;Glyma04g08670.1;Glyma06g08780.1;Glyma07g09380.1;Glyma08g04180.1;Glyma09g32420.1;POPTR_0006s16340;POPTR_0018s08960
	FDM1-like A	TFmatrixID_0226	TCR;CPP	838	-	0.99	atTCAAAg	AT3G22760;AT3G22780;AT4G14770;Glyma01g44670.1;POPTR_0010s09350
	FDM1-like A	TF_motif_seq_0239	Dof	834	+	1	AAAGG	AT1G29160;AT1G64620;AT2G37590;AT3G21270;AT3G45610;AT3G47500;AT4G38000;AT5G39660;AT5G60200;AT5G60850;AT5G62940;AT2G46590;AT1G07640;AT1G21340;AT1G26790;AT1G47655;AT1G51700;AT1G69570;AT2G28510;AT2G28810;AT2G34140;AT3G50410;AT3G55370;AT3G61850;AT4G00940;AT4G21050;AT4G21080;AT4G24060;AT5G02460;AT5G62430;AT5G65590;AT5G66940
	FDM1-like A	TF_motif_seq_0239	Dof	833	+	1	AAGGT	AT1G29160;AT1G64620;AT2G37590;AT3G21270;AT3G45610;AT3G47500;AT4G38000;AT5G39660;AT5G60200;AT5G60850;AT5G62940;AT2G46590;AT1G07640;AT1G21340;AT1G26790;AT1G47655;AT1G51700;AT1G69570;AT2G28510;AT2G28810;AT2G34140;AT3G50410;AT3G55370;AT3G61850;AT4G00940;AT4G21050;AT4G21080;AT4G24060;AT5G02460;AT5G62430;AT5G65590;AT5G66940
	FDM1-like A	TF_motif_seq_0239	Dof	824	-	1	TCTTT	AT1G29160;AT1G64620;AT2G37590;AT3G21270;AT3G45610;AT3G47500;AT4G38000;AT5G39660;AT5G60200;AT5G60850;AT5G62940;AT2G46590;AT1G07640;AT1G21340;AT1G26790;AT1G47655;AT1G51700;AT1G69570;AT2G28510;AT2G28810;AT2G34140;AT3G50410;AT3G55370;AT3G61850;AT4G00940;AT4G21050;AT4G21080;AT4G24060;AT5G02460;AT5G62430;AT5G65590;AT5G66940
	FDM1-like A	TFmatrixID_0497	bHLH;bZIP	822	+	0.96	tttgttccACGTGt	AT2G20180;AT2G46970;AT4G28790;AT4G28800;AT4G28811;AT4G28815;AT5G67110;Glyma01g15930.1;Glyma01g39450.1;Glyma02g00980.1;Glyma02g45150.1;Glyma03g04000.1;Glyma03g32740.1;Glyma03g38390.1;Glyma03g38670.1;Glyma08g41620.1;Glyma10g04890.1;Glyma10g27910.1;Glyma10g28290.1;Glyma11g05810.1;Glyma11g17120.1;Glyma13g19250.1;Glyma14g03600.1;Glyma14g09230.1;Glyma17g19500.1;Glyma17g35950.1;Glyma18g14530.1;Glyma19g4…
	FDM1-like A	TFmatrixID_0182	bZIP	820	-	0.95	tgttcCACGTgtc	AT1G45249;AT3G19290;Glyma02g14880.1;Glyma04g04170.1;Glyma04g14840.1;Glyma06g04350.1;Glyma06g47220.1;Glyma07g33600.1;Glyma10g08370.1;Glyma12g30980.1;Glyma13g39340.1;Glyma19g30230.1;Glyma19g37910.1;POPTR_0002s12710;POPTR_0004s14790;POPTR_0006s08300;POPTR_0009s10400;POPTR_0009s16610;POPTR_0014s02810
	FDM1-like A	TFmatrixID_0173	bHLH	819	-	1	gttcCACGTg	AT2G46510;AT4G09820;AT4G16430;AT5G46760;AT5G46830;Glyma01g02250.1;Glyma01g12740.1;Glyma02g09670.1;Glyma02g16670.1;Glyma03g30940.1;Glyma05g23530.1;Glyma05g38530.1;Glyma07g05740.1;Glyma07g06090.1;Glyma08g36720.1;Glyma09g33730.1;Glyma10g03950.1;Glyma13g18130.1;Glyma16g02320.1;Glyma16g02690.1;Glyma17g16720.1;Glyma19g44570.1;POPTR_0001s02450;POPTR_0001s11400;POPTR_0001s29400;POPTR_0002s04310;POPTR_000…
	FDM1-like A	TFmatrixID_0495	BES1	819	+	0.98	gttcCACGTgtcac	AT1G75080
	FDM1-like A	TFmatrixID_0200	bZIP	818	+	1	ttcCACGTgtc	POPTR_0010s14530;POPTR_0017s14490
	FDM1-like A	TFmatrixID_0171	bHLH	818	+	0.99	ttcCACGTgt	AT5G08130;Glyma01g09010.1;Glyma02g13670.1;Glyma05g07490.1;Glyma08g28010.1;Glyma17g08980.1;POPTR_0004s11180;POPTR_0008s11120;POPTR_0010s14740;POPTR_0012s06650;POPTR_0015s03550;POPTR_0017s13610
	FDM1-like A	TFmatrixID_0505	bHLH;bZIP	818	+	0.99	ttcCACGTgt	AT1G09530;AT2G46970;AT4G28790;AT4G28800;AT4G28811;AT4G28815;AT5G61270;AT5G67110;Glyma01g15930.1;Glyma01g39450.1;Glyma02g00980.1;Glyma02g45150.1;Glyma03g04000.1;Glyma03g32740.1;Glyma03g38390.1;Glyma03g38670.1;Glyma08g41620.1;Glyma10g04890.1;Glyma10g27910.1;Glyma10g28290.1;Glyma11g05810.1;Glyma11g17120.1;Glyma13g19250.1;Glyma14g03600.1;Glyma14g09230.1;Glyma17g19500.1;Glyma17g35950.1;Glyma18g14530.1…
	FDM1-like A	TFmatrixID_0494	BES1	818	+	0.98	ttccACGTGtc	AT1G19350
	FDM1-like A	TFmatrixID_0160	bHLH	817	+	1	tcCACGTgtc	AT1G32640;AT2G46510;AT4G09820;AT4G16430;AT5G46830;Glyma01g02250.1;Glyma01g12740.1;Glyma02g09670.1;Glyma02g16670.1;Glyma03g30940.1;Glyma05g23530.1;Glyma05g38530.1;Glyma07g05740.1;Glyma07g06090.1;Glyma07g30420.1;Glyma08g36720.1;Glyma09g33730.1;Glyma10g03950.1;Glyma11g04690.1;Glyma13g18130.1;Glyma16g02320.1;Glyma16g02690.1;Glyma17g16720.1;Glyma19g44570.1;POPTR_0001s02450;POPTR_0001s11400;POPTR_0001s…
	FDM1-like A	TFmatrixID_0164	bHLH;bZIP	817	+	1	tcCACGTgtc	AT2G20180;AT2G46970;AT4G28790;AT4G28800;AT4G28811;AT4G28815;AT5G67110;Glyma01g15930.1;Glyma01g39450.1;Glyma02g00980.1;Glyma02g45150.1;Glyma03g04000.1;Glyma03g32740.1;Glyma03g38390.1;Glyma03g38670.1;Glyma08g41620.1;Glyma10g04890.1;Glyma10g27910.1;Glyma10g28290.1;Glyma11g05810.1;Glyma11g17120.1;Glyma13g19250.1;Glyma14g03600.1;Glyma14g09230.1;Glyma17g19500.1;Glyma17g35950.1;Glyma18g14530.1;Glyma19g4…
	FDM1-like A	TFmatrixID_0182	bZIP	817	+	1	tccACGTGtcaca	AT1G45249;AT3G19290;Glyma02g14880.1;Glyma04g04170.1;Glyma04g14840.1;Glyma06g04350.1;Glyma06g47220.1;Glyma07g33600.1;Glyma10g08370.1;Glyma12g30980.1;Glyma13g39340.1;Glyma19g30230.1;Glyma19g37910.1;POPTR_0002s12710;POPTR_0004s14790;POPTR_0006s08300;POPTR_0009s10400;POPTR_0009s16610;POPTR_0014s02810
	FDM1-like A	TFmatrixID_0494	BES1	817	-	0.97	tcCACGTgtca	AT1G19350
	FDM1-like A	TFmatrixID_0158	bHLH	816	-	1	ccACGTGt	AT1G01260;AT1G12860;AT2G46510;AT4G16430;AT5G46830;AT5G57150;Glyma01g02250.1;Glyma01g12740.1;Glyma02g09670.1;Glyma02g16670.1;Glyma04g37750.1;Glyma05g38530.1;Glyma06g17330.1;Glyma07g05740.1;Glyma07g06090.1;Glyma08g36720.1;Glyma09g06770.1;Glyma09g33730.1;Glyma10g03950.1;Glyma13g18130.1;Glyma15g18070.1;Glyma16g02320.1;Glyma16g02690.1;Glyma16g05390.1;Glyma16g26290.1;Glyma19g27480.1;Glyma19g44570.1;POP…
	FDM1-like A	TFmatrixID_0159	bHLH;bZIP	816	-	1	cCACGTg	AT1G09530;AT2G46970;AT4G28790;AT4G28800;AT4G28811;AT4G28815;AT5G61270;AT5G67110;Glyma01g15930.1;Glyma01g39450.1;Glyma02g00980.1;Glyma02g45150.1;Glyma03g04000.1;Glyma03g32740.1;Glyma03g38390.1;Glyma03g38670.1;Glyma08g41620.1;Glyma10g04890.1;Glyma10g27910.1;Glyma10g28290.1;Glyma11g05810.1;Glyma11g17120.1;Glyma13g19250.1;Glyma14g03600.1;Glyma14g09230.1;Glyma17g19500.1;Glyma17g35950.1;Glyma18g14530.1…
	FDM1-like A	TFmatrixID_0187	bZIP	816	+	1	ccACGTGtca	AT2G36270
	FDM1-like A	TFmatrixID_0159	bHLH;bZIP	815	+	1	cACGTGt	AT1G09530;AT2G46970;AT4G28790;AT4G28800;AT4G28811;AT4G28815;AT5G61270;AT5G67110;Glyma01g15930.1;Glyma01g39450.1;Glyma02g00980.1;Glyma02g45150.1;Glyma03g04000.1;Glyma03g32740.1;Glyma03g38390.1;Glyma03g38670.1;Glyma08g41620.1;Glyma10g04890.1;Glyma10g27910.1;Glyma10g28290.1;Glyma11g05810.1;Glyma11g17120.1;Glyma13g19250.1;Glyma14g03600.1;Glyma14g09230.1;Glyma17g19500.1;Glyma17g35950.1;Glyma18g14530.1…
	FDM1-like A	TFmatrixID_0173	bHLH	815	+	1	cACGTGtcac	AT2G46510;AT4G09820;AT4G16430;AT5G46760;AT5G46830;Glyma01g02250.1;Glyma01g12740.1;Glyma02g09670.1;Glyma02g16670.1;Glyma03g30940.1;Glyma05g23530.1;Glyma05g38530.1;Glyma07g05740.1;Glyma07g06090.1;Glyma08g36720.1;Glyma09g33730.1;Glyma10g03950.1;Glyma13g18130.1;Glyma16g02320.1;Glyma16g02690.1;Glyma17g16720.1;Glyma19g44570.1;POPTR_0001s02450;POPTR_0001s11400;POPTR_0001s29400;POPTR_0002s04310;POPTR_000…
	FDM1-like A	TF_motif_seq_0240	bZIP	815	-	1	CACGT	AT3G54620;AT4G02640
	FDM1-like A	TF_motif_seq_0240	bZIP	814	+	1	ACGTG	AT3G54620;AT4G02640
	FDM1-like A	TF_motif_seq_0246	Homeodomain;TALE	811	-	1	TGTCA	AT1G23380;AT1G62360;AT1G70510;AT4G08150
	FDM1-like A	TF_motif_seq_0239	Dof	790	-	1	TCTTT	AT1G29160;AT1G64620;AT2G37590;AT3G21270;AT3G45610;AT3G47500;AT4G38000;AT5G39660;AT5G60200;AT5G60850;AT5G62940;AT2G46590;AT1G07640;AT1G21340;AT1G26790;AT1G47655;AT1G51700;AT1G69570;AT2G28510;AT2G28810;AT2G34140;AT3G50410;AT3G55370;AT3G61850;AT4G00940;AT4G21050;AT4G21080;AT4G24060;AT5G02460;AT5G62430;AT5G65590;AT5G66940
	FDM1-like A	TF_motif_seq_0237	GATA;tify	766	+	1	AGATG	AT1G51600;AT2G45050;AT3G06740;AT3G16870;AT3G21175;AT3G24050;AT3G54810;AT3G60530;AT4G17570;AT4G24470;AT4G26150;AT4G32890;AT4G34680;AT5G25830;AT5G26930;AT5G56860;AT5G66320;AT2G18380;AT3G50870;AT4G36620
	FDM1-like A	TF_motif_seq_0302	bHLH	740	+	1	CATTTg	AT5G08130;AT3G26744
	FDM1-like A	TFmatrixID_0141	AT-Hook	736	+	0.99	tGCAATtgca	AT4G21895;AT5G62260;Glyma04g10960.1;Glyma10g07550.1;Glyma13g21430.1;POPTR_0002s10560;POPTR_0005s17920
	FDM1-like A	TF_motif_seq_0302	bHLH	734	+	1	CAATTg	AT5G08130;AT3G26744
	FDM1-like A	TFmatrixID_0526	B3	733	-	0.99	aattGCATGtg	AT1G28300
	FDM1-like A	TF_motif_seq_0298	bHLH	728	-	1	cATGTG	AT1G32640
	FDM1-like A	TF_motif_seq_0305	NAC;NAM	728	+	1	CATGTg	AT1G52890;AT3G15500;AT4G27410
	FDM1-like A	TFmatrixID_0042	GATA;tify	724	-	0.96	tggGATCTtc	AT5G25830
	FDM1-like A	TFmatrixID_0348	Myb/SANT;ARR-B	724	+	0.95	tgggATCTTc	AT4G16110;Glyma02g09450.1;Glyma07g26890.1;Glyma07g37220.1;Glyma09g04470.1;Glyma09g14650.1;Glyma15g15520.1;Glyma15g24770.1;Glyma17g03380.1;POPTR_0008s13490;POPTR_0008s22990;POPTR_0010s00320;POPTR_0010s11600
	FDM1-like A	TF_motif_seq_0237	GATA;tify	722	+	1	GGATC	AT1G51600;AT2G45050;AT3G06740;AT3G16870;AT3G21175;AT3G24050;AT3G54810;AT3G60530;AT4G17570;AT4G24470;AT4G26150;AT4G32890;AT4G34680;AT5G25830;AT5G26930;AT5G56860;AT5G66320;AT2G18380;AT3G50870;AT4G36620
	FDM1-like A	TF_motif_seq_0237	GATA;tify	721	-	1	GATCT	AT1G51600;AT2G45050;AT3G06740;AT3G16870;AT3G21175;AT3G24050;AT3G54810;AT3G60530;AT4G17570;AT4G24470;AT4G26150;AT4G32890;AT4G34680;AT5G25830;AT5G26930;AT5G56860;AT5G66320;AT2G18380;AT3G50870;AT4G36620
	FDM1-like A	TFmatrixID_0211	C2H2	713	+	1	tACACTt	AT1G27730;AT3G49930;AT3G60580;AT5G04340;AT5G43170;Glyma04g04760.1;Glyma06g04840.1;Glyma14g09760.1;Glyma17g35430.1;POPTR_0001s30260;POPTR_0009s09250;POPTR_0014s01760
	FDM1-like A	TF_motif_seq_0301	bHLH	711	+	1	CACTTg	AT1G32640
	FDM1-like A	TFmatrixID_0323	Myb/SANT	707	+	0.98	tgaATATCcc	Glyma09g29800.1;Glyma16g34340.1;POPTR_0004s07270;POPTR_0012s03530;POPTR_0015s05430
	FDM1-like A	TFmatrixID_0334	Myb/SANT;MYB-related	707	+	0.97	tgaATATCc	AT1G18330;AT3G10113;Glyma09g29800.1
	FDM1-like A	TFmatrixID_0369	Myb/SANT;MYB-related	706	+	0.98	gaATATCcc	AT1G01060;AT5G37260;Glyma02g40800.1;Glyma03g42260.1;Glyma07g05410.1;Glyma11g33180.1;Glyma14g39130.1;Glyma18g05050.1;Glyma19g45030.1;POPTR_0002s18170;POPTR_0004s07270;POPTR_0014s10240
	FDM1-like A	TF_motif_seq_0243	GATA;tify	704	-	1	ATATC	AT1G51600;AT2G45050;AT3G06740;AT3G16870;AT3G21175;AT3G24050;AT3G54810;AT3G60530;AT4G17570;AT4G24470;AT4G26150;AT4G32890;AT4G34680;AT5G25830;AT5G26930;AT5G56860;AT5G66320;AT2G18380;AT3G50870;AT4G36620
	FDM1-like A	TF_motif_seq_0237	GATA;tify	703	-	1	TATCC	AT1G51600;AT2G45050;AT3G06740;AT3G16870;AT3G21175;AT3G24050;AT3G54810;AT3G60530;AT4G17570;AT4G24470;AT4G26150;AT4G32890;AT4G34680;AT5G25830;AT5G26930;AT5G56860;AT5G66320;AT2G18380;AT3G50870;AT4G36620
	FDM1-like A	TF_motif_seq_0257	NF-YB;NF-YA;NF-YC	699	+	1	CCAAT	AT1G09030;AT1G17590;AT1G21970;AT1G30500;AT1G54160;AT1G54830;AT1G56170;AT1G72830;AT2G38880;AT2G47810;AT3G05690;AT3G14020;AT3G20910;AT3G53340;AT4G14540;AT5G06510;AT5G12840;AT5G27910;AT5G38140;AT5G47640;AT5G47670;AT5G50470;AT5G50480
	FDM1-like A	TF_motif_seq_0237	GATA;tify	691	-	1	CATCT	AT1G51600;AT2G45050;AT3G06740;AT3G16870;AT3G21175;AT3G24050;AT3G54810;AT3G60530;AT4G17570;AT4G24470;AT4G26150;AT4G32890;AT4G34680;AT5G25830;AT5G26930;AT5G56860;AT5G66320;AT2G18380;AT3G50870;AT4G36620
	FDM1-like A	TF_motif_seq_0239	Dof	666	+	1	AAAGG	AT1G29160;AT1G64620;AT2G37590;AT3G21270;AT3G45610;AT3G47500;AT4G38000;AT5G39660;AT5G60200;AT5G60850;AT5G62940;AT2G46590;AT1G07640;AT1G21340;AT1G26790;AT1G47655;AT1G51700;AT1G69570;AT2G28510;AT2G28810;AT2G34140;AT3G50410;AT3G55370;AT3G61850;AT4G00940;AT4G21050;AT4G21080;AT4G24060;AT5G02460;AT5G62430;AT5G65590;AT5G66940
	FDM1-like A	TF_motif_seq_0239	Dof	665	+	1	AAGGT	AT1G29160;AT1G64620;AT2G37590;AT3G21270;AT3G45610;AT3G47500;AT4G38000;AT5G39660;AT5G60200;AT5G60850;AT5G62940;AT2G46590;AT1G07640;AT1G21340;AT1G26790;AT1G47655;AT1G51700;AT1G69570;AT2G28510;AT2G28810;AT2G34140;AT3G50410;AT3G55370;AT3G61850;AT4G00940;AT4G21050;AT4G21080;AT4G24060;AT5G02460;AT5G62430;AT5G65590;AT5G66940
	FDM1-like A	TFmatrixID_0199	bZIP	663	-	0.97	ggTGACGctt	AT1G08320;AT1G68640;AT5G06839;AT5G65210;Glyma01g21020.1;Glyma03g28320.1;Glyma03g28400.1;Glyma03g29820.1;Glyma05g31620.1;Glyma06g11250.1;Glyma08g14840.1;Glyma10g12000.1;Glyma10g42280.1;Glyma10g44270.1;Glyma11g19030.1;Glyma11g36010.1;Glyma12g09430.1;Glyma12g30990.1;Glyma13g26280.1;Glyma13g33380.1;Glyma13g33480.1;Glyma13g39330.1;Glyma14g33800.1;Glyma15g37220.1;Glyma18g02430.1;Glyma19g31050.1;Glyma19…
	FDM1-like A	TF_motif_seq_0246	Homeodomain;TALE	661	+	1	TGACG	AT1G23380;AT1G62360;AT1G70510;AT4G08150
	FDM1-like A	TF_motif_seq_0271	bZIP	661	+	1	TGACG	AT1G77920;AT3G12250;AT5G06950;AT5G06960;AT5G10030;AT5G65210;AT1G22070
	FDM1-like A	TFmatrixID_0237	Dof	659	-	0.99	acgCTTTTa	AT3G47500
	FDM1-like A	TF_motif_seq_0239	Dof	657	-	1	GCTTT	AT1G29160;AT1G64620;AT2G37590;AT3G21270;AT3G45610;AT3G47500;AT4G38000;AT5G39660;AT5G60200;AT5G60850;AT5G62940;AT2G46590;AT1G07640;AT1G21340;AT1G26790;AT1G47655;AT1G51700;AT1G69570;AT2G28510;AT2G28810;AT2G34140;AT3G50410;AT3G55370;AT3G61850;AT4G00940;AT4G21050;AT4G21080;AT4G24060;AT5G02460;AT5G62430;AT5G65590;AT5G66940
	FDM1-like A	TF_motif_seq_0319	Trihelix	654	-	1	tTTACC	AT1G33240
	FDM1-like A	TF_motif_seq_0246	Homeodomain;TALE	646	+	1	TGACC	AT1G23380;AT1G62360;AT1G70510;AT4G08150
	FDM1-like A	TF_motif_seq_0270	WRKY	646	+	1	TGACC	AT1G13960;AT1G18860;AT1G29280;AT1G29860;AT1G30650;AT1G55600;AT1G62300;AT1G64000;AT1G66550;AT1G68150;AT1G69310;AT1G69810;AT1G80590;AT1G80840;AT2G03340;AT2G23320;AT2G24570;AT2G25000;AT2G30250;AT2G30590;AT2G34830;AT2G37260;AT2G38470;AT2G40740;AT2G40750;AT2G44745;AT2G46130;AT2G46400;AT2G47260;AT3G01080;AT3G01970;AT3G04670;AT3G56400;AT3G58710;AT4G01250;AT4G01720;AT4G04450;AT4G12020;AT4G18170;AT4G22070…
	FDM1-like A	TF_motif_seq_0239	Dof	640	-	1	ACTTT	AT1G29160;AT1G64620;AT2G37590;AT3G21270;AT3G45610;AT3G47500;AT4G38000;AT5G39660;AT5G60200;AT5G60850;AT5G62940;AT2G46590;AT1G07640;AT1G21340;AT1G26790;AT1G47655;AT1G51700;AT1G69570;AT2G28510;AT2G28810;AT2G34140;AT3G50410;AT3G55370;AT3G61850;AT4G00940;AT4G21050;AT4G21080;AT4G24060;AT5G02460;AT5G62430;AT5G65590;AT5G66940
	FDM1-like A	TFmatrixID_0278	Homeodomain;TALE	625	+	1	ccTGACAtgt	AT1G23380;AT1G62360;AT1G70510;AT4G08150;Glyma0041s00360.1;Glyma01g03450.1;Glyma02g04190.1;Glyma04g05210.1;Glyma04g35850.1;Glyma07g39350.1;Glyma08g39170.1;Glyma09g01000.1;Glyma10g28820.1;Glyma14g10430.1;Glyma15g11850.1;Glyma17g01370.1;Glyma18g20460.1;Glyma19g41610.1;Glyma20g22980.1;POPTR_0002s11400;POPTR_0004s00650;POPTR_0008s19290;POPTR_0010s05340;POPTR_0011s01590;POPTR_0012s08900;POPTR_0015s09040
	FDM1-like A	TF_motif_seq_0246	Homeodomain;TALE	623	+	1	TGACA	AT1G23380;AT1G62360;AT1G70510;AT4G08150
	FDM1-like A	TF_motif_seq_0237	GATA;tify	607	+	1	TGATC	AT1G51600;AT2G45050;AT3G06740;AT3G16870;AT3G21175;AT3G24050;AT3G54810;AT3G60530;AT4G17570;AT4G24470;AT4G26150;AT4G32890;AT4G34680;AT5G25830;AT5G26930;AT5G56860;AT5G66320;AT2G18380;AT3G50870;AT4G36620
	FDM1-like A	TF_motif_seq_0237	GATA;tify	606	-	1	GATCC	AT1G51600;AT2G45050;AT3G06740;AT3G16870;AT3G21175;AT3G24050;AT3G54810;AT3G60530;AT4G17570;AT4G24470;AT4G26150;AT4G32890;AT4G34680;AT5G25830;AT5G26930;AT5G56860;AT5G66320;AT2G18380;AT3G50870;AT4G36620
	FDM1-like A	TF_motif_seq_0239	Dof	604	-	1	TCCTT	AT1G29160;AT1G64620;AT2G37590;AT3G21270;AT3G45610;AT3G47500;AT4G38000;AT5G39660;AT5G60200;AT5G60850;AT5G62940;AT2G46590;AT1G07640;AT1G21340;AT1G26790;AT1G47655;AT1G51700;AT1G69570;AT2G28510;AT2G28810;AT2G34140;AT3G50410;AT3G55370;AT3G61850;AT4G00940;AT4G21050;AT4G21080;AT4G24060;AT5G02460;AT5G62430;AT5G65590;AT5G66940
	FDM1-like A	TF_motif_seq_0239	Dof	603	-	1	CCTTT	AT1G29160;AT1G64620;AT2G37590;AT3G21270;AT3G45610;AT3G47500;AT4G38000;AT5G39660;AT5G60200;AT5G60850;AT5G62940;AT2G46590;AT1G07640;AT1G21340;AT1G26790;AT1G47655;AT1G51700;AT1G69570;AT2G28510;AT2G28810;AT2G34140;AT3G50410;AT3G55370;AT3G61850;AT4G00940;AT4G21050;AT4G21080;AT4G24060;AT5G02460;AT5G62430;AT5G65590;AT5G66940
	FDM1-like A	TF_motif_seq_0239	Dof	594	-	1	GCTTT	AT1G29160;AT1G64620;AT2G37590;AT3G21270;AT3G45610;AT3G47500;AT4G38000;AT5G39660;AT5G60200;AT5G60850;AT5G62940;AT2G46590;AT1G07640;AT1G21340;AT1G26790;AT1G47655;AT1G51700;AT1G69570;AT2G28510;AT2G28810;AT2G34140;AT3G50410;AT3G55370;AT3G61850;AT4G00940;AT4G21050;AT4G21080;AT4G24060;AT5G02460;AT5G62430;AT5G65590;AT5G66940
	FDM1-like A	TF_motif_seq_0241	ZF-HD	589	-	1	CTAAT	AT1G75240
	FDM1-like A	TF_motif_seq_0331	TCP	575	+	1	tCGGGT	AT3G27010
	FDM1-like A	TF_motif_seq_0251	TCP	574	-	1	CGGGT	AT3G27010
	FDM1-like A	TFmatrixID_0310	MADF	560	+	0.99	tttTTTACtg	POPTR_0006s23800;POPTR_0018s05520;POPTR_0018s05540
	FDM1-like A	TF_motif_seq_0246	Homeodomain;TALE	550	+	1	TGACC	AT1G23380;AT1G62360;AT1G70510;AT4G08150
	FDM1-like A	TF_motif_seq_0270	WRKY	550	+	1	TGACC	AT1G13960;AT1G18860;AT1G29280;AT1G29860;AT1G30650;AT1G55600;AT1G62300;AT1G64000;AT1G66550;AT1G68150;AT1G69310;AT1G69810;AT1G80590;AT1G80840;AT2G03340;AT2G23320;AT2G24570;AT2G25000;AT2G30250;AT2G30590;AT2G34830;AT2G37260;AT2G38470;AT2G40740;AT2G40750;AT2G44745;AT2G46130;AT2G46400;AT2G47260;AT3G01080;AT3G01970;AT3G04670;AT3G56400;AT3G58710;AT4G01250;AT4G01720;AT4G04450;AT4G12020;AT4G18170;AT4G22070…
	FDM1-like A	TF_motif_seq_0251	TCP	548	+	1	ACCCG	AT3G27010
	FDM1-like A	TF_motif_seq_0239	Dof	543	+	1	AAAGA	AT1G29160;AT1G64620;AT2G37590;AT3G21270;AT3G45610;AT3G47500;AT4G38000;AT5G39660;AT5G60200;AT5G60850;AT5G62940;AT2G46590;AT1G07640;AT1G21340;AT1G26790;AT1G47655;AT1G51700;AT1G69570;AT2G28510;AT2G28810;AT2G34140;AT3G50410;AT3G55370;AT3G61850;AT4G00940;AT4G21050;AT4G21080;AT4G24060;AT5G02460;AT5G62430;AT5G65590;AT5G66940
	FDM1-like A	TF_motif_seq_0237	GATA;tify	541	+	1	AGATT	AT1G51600;AT2G45050;AT3G06740;AT3G16870;AT3G21175;AT3G24050;AT3G54810;AT3G60530;AT4G17570;AT4G24470;AT4G26150;AT4G32890;AT4G34680;AT5G25830;AT5G26930;AT5G56860;AT5G66320;AT2G18380;AT3G50870;AT4G36620
	FDM1-like A	TF_motif_seq_0252	Myb/SANT;MYB;ARR-B	541	+	1	AGATT	AT2G01760;AT3G16857;AT4G16110;AT4G18020;AT4G31920;AT5G58080;AT1G67710;AT1G49190;AT2G25180;AT5G49240
	FDM1-like A	TFmatrixID_0131	AT-Hook	537	-	1	TTTATcttt	AT1G19485;AT1G48610;Glyma06g01700.1;Glyma0856s00200.1;Glyma09g39650.1;Glyma18g46540.1;POPTR_0004s20060
	FDM1-like A	TF_motif_seq_0243	GATA;tify	536	-	1	TTATC	AT1G51600;AT2G45050;AT3G06740;AT3G16870;AT3G21175;AT3G24050;AT3G54810;AT3G60530;AT4G17570;AT4G24470;AT4G26150;AT4G32890;AT4G34680;AT5G25830;AT5G26930;AT5G56860;AT5G66320;AT2G18380;AT3G50870;AT4G36620
	FDM1-like A	TF_motif_seq_0237	GATA;tify	535	-	1	TATCT	AT1G51600;AT2G45050;AT3G06740;AT3G16870;AT3G21175;AT3G24050;AT3G54810;AT3G60530;AT4G17570;AT4G24470;AT4G26150;AT4G32890;AT4G34680;AT5G25830;AT5G26930;AT5G56860;AT5G66320;AT2G18380;AT3G50870;AT4G36620
	FDM1-like A	TF_motif_seq_0239	Dof	533	-	1	TCTTT	AT1G29160;AT1G64620;AT2G37590;AT3G21270;AT3G45610;AT3G47500;AT4G38000;AT5G39660;AT5G60200;AT5G60850;AT5G62940;AT2G46590;AT1G07640;AT1G21340;AT1G26790;AT1G47655;AT1G51700;AT1G69570;AT2G28510;AT2G28810;AT2G34140;AT3G50410;AT3G55370;AT3G61850;AT4G00940;AT4G21050;AT4G21080;AT4G24060;AT5G02460;AT5G62430;AT5G65590;AT5G66940
	FDM1-like A	TFmatrixID_0452	WRKY	500	-	0.99	aatTTGACtg	AT1G18860;AT1G29280;AT1G29860;AT1G55600;AT1G62300;AT1G64000;AT1G66550;AT1G66560;AT1G68150;AT1G69810;AT2G21900;AT2G34830;AT2G40740;AT2G40750;AT2G44745;AT2G46130;AT2G46400;AT3G01970;AT3G04670;AT3G56400;AT3G58710;AT3G62340;AT4G04450;AT4G11070;AT4G18170;AT4G22070;AT4G23810;AT4G24240;AT4G39410;AT5G15130;AT5G22570;AT5G26170;AT5G28650;AT5G41570;AT5G43290;AT5G45050;AT5G45260;Glyma01g05050.1;Glyma01g06870…
	FDM1-like A	TFmatrixID_0382	NAC;NAM	499	-	1	atTTGACtg	AT1G01720;AT1G52880;AT1G52890;AT1G69490;AT3G04070;AT3G15500;AT3G15510;AT4G27410;Glyma01g06150.1;Glyma02g07700.1;Glyma02g12220.1;Glyma04g38560.1;Glyma05g32850.1;Glyma06g11970.1;Glyma06g16440.1;Glyma06g38410.1;Glyma06g38440.1;Glyma07g31220.1;Glyma07g35630.1;Glyma12g22790.1;Glyma12g22880.1;Glyma12g29360.1;Glyma12g34990.1;Glyma12g35000.1;Glyma13g31660.1;Glyma13g35550.1;Glyma13g35560.1;Glyma13g40250.1…
	FDM1-like A	TFmatrixID_0451	WRKY	499	-	1	atTTGACtgg	AT1G13960;AT2G03340;AT2G37260;AT2G38470;AT3G01080;AT4G12020;AT4G26440;AT4G26640;AT4G30935;AT5G07100;Glyma01g06550.1;Glyma01g31920.1;Glyma02g12490.1;Glyma02g36510.1;Glyma02g39870.1;Glyma02g46690.1;Glyma02g47650.1;Glyma03g05220.1;Glyma03g33380.1;Glyma04g12830.1;Glyma06g27440.1;Glyma06g47880.1;Glyma07g35380.1;Glyma08g26230.1;Glyma08g43770.1;Glyma09g38580.1;Glyma09g41670.1;Glyma11g29720.1;Glyma12g239…
	FDM1-like A	TFmatrixID_0445	WRKY	498	-	1	tTTGACtg	AT1G18860;AT1G29280;AT1G29860;AT1G55600;AT1G62300;AT1G64000;AT1G68150;AT1G69810;AT1G80840;AT2G21900;AT2G34830;AT2G44745;AT3G01970;AT3G04670;AT3G58710;AT3G62340;AT4G04450;AT4G18170;AT4G22070;AT4G24240;AT4G39410;AT5G15130;AT5G26170;AT5G28650;AT5G41570;AT5G43290;AT5G45050;AT5G45260;Glyma01g05050.1;Glyma01g06870.1;Glyma01g39600.1;Glyma01g43130.1;Glyma02g01030.1;Glyma02g01420.1;Glyma02g02430.1;Glyma02…
	FDM1-like A	TF_motif_seq_0339	WRKY	497	+	1	TTGACt	AT1G13960;AT1G18860;AT1G29280;AT1G29860;AT1G30650;AT1G55600;AT1G62300;AT1G64000;AT1G66550;AT1G68150;AT1G69310;AT1G69810;AT1G80590;AT1G80840;AT2G03340;AT2G23320;AT2G24570;AT2G25000;AT2G30250;AT2G30590;AT2G34830;AT2G37260;AT2G38470;AT2G40740;AT2G40750;AT2G44745;AT2G46130;AT2G46400;AT2G47260;AT3G01080;AT3G01970;AT3G04670;AT3G56400;AT3G58710;AT4G01250;AT4G01720;AT4G04450;AT4G12020;AT4G18170;AT4G22070…
	FDM1-like A	TF_motif_seq_0246	Homeodomain;TALE	496	+	1	TGACT	AT1G23380;AT1G62360;AT1G70510;AT4G08150
	FDM1-like A	TF_motif_seq_0270	WRKY	496	+	1	TGACT	AT1G13960;AT1G18860;AT1G29280;AT1G29860;AT1G30650;AT1G55600;AT1G62300;AT1G64000;AT1G66550;AT1G68150;AT1G69310;AT1G69810;AT1G80590;AT1G80840;AT2G03340;AT2G23320;AT2G24570;AT2G25000;AT2G30250;AT2G30590;AT2G34830;AT2G37260;AT2G38470;AT2G40740;AT2G40750;AT2G44745;AT2G46130;AT2G46400;AT2G47260;AT3G01080;AT3G01970;AT3G04670;AT3G56400;AT3G58710;AT4G01250;AT4G01720;AT4G04450;AT4G12020;AT4G18170;AT4G22070…
	FDM1-like A	TF_motif_seq_0237	GATA;tify	488	+	1	GGATG	AT1G51600;AT2G45050;AT3G06740;AT3G16870;AT3G21175;AT3G24050;AT3G54810;AT3G60530;AT4G17570;AT4G24470;AT4G26150;AT4G32890;AT4G34680;AT5G25830;AT5G26930;AT5G56860;AT5G66320;AT2G18380;AT3G50870;AT4G36620
	FDM1-like A	TFmatrixID_0216	C2H2	475	-	1	gAGTGAa	AT2G28710;AT2G37430;AT3G46070;AT3G46080;AT5G04390;Glyma02g10490.1;Glyma03g33050.1;Glyma03g33060.1;Glyma03g33070.1;Glyma10g05190.1;Glyma10g05210.1;Glyma10g43630.1;Glyma13g19550.1;Glyma13g19560.1;Glyma13g19570.1;Glyma13g40860.1;Glyma15g04570.1;Glyma18g52410.1;Glyma19g35740.1;Glyma19g35770.1;Glyma20g23180.1;POPTR_0001s24250;POPTR_0006s12340;POPTR_0008s05110;POPTR_0009s03280;POPTR_0010s21650;POPTR_18…
	FDM1-like A	TF_motif_seq_0239	Dof	467	-	1	CCCTT	AT1G29160;AT1G64620;AT2G37590;AT3G21270;AT3G45610;AT3G47500;AT4G38000;AT5G39660;AT5G60200;AT5G60850;AT5G62940;AT2G46590;AT1G07640;AT1G21340;AT1G26790;AT1G47655;AT1G51700;AT1G69570;AT2G28510;AT2G28810;AT2G34140;AT3G50410;AT3G55370;AT3G61850;AT4G00940;AT4G21050;AT4G21080;AT4G24060;AT5G02460;AT5G62430;AT5G65590;AT5G66940
	FDM1-like A	TF_motif_seq_0244	SBP	455	-	1	TGTAC	AT2G33810;AT2G47070
	FDM1-like A	TF_motif_seq_0244	SBP	454	+	1	GTACT	AT2G33810;AT2G47070
	FDM1-like A	TF_motif_seq_0237	GATA;tify	428	+	1	TGATG	AT1G51600;AT2G45050;AT3G06740;AT3G16870;AT3G21175;AT3G24050;AT3G54810;AT3G60530;AT4G17570;AT4G24470;AT4G26150;AT4G32890;AT4G34680;AT5G25830;AT5G26930;AT5G56860;AT5G66320;AT2G18380;AT3G50870;AT4G36620
	FDM1-like A	TF_motif_seq_0237	GATA;tify	416	-	1	CATCA	AT1G51600;AT2G45050;AT3G06740;AT3G16870;AT3G21175;AT3G24050;AT3G54810;AT3G60530;AT4G17570;AT4G24470;AT4G26150;AT4G32890;AT4G34680;AT5G25830;AT5G26930;AT5G56860;AT5G66320;AT2G18380;AT3G50870;AT4G36620
	FDM1-like A	TF_motif_seq_0241	ZF-HD	412	-	1	ATAAT	AT1G75240
	FDM1-like A	TFmatrixID_0308	MADF	396	+	0.96	tctGGGGTttggt	Glyma18g01360.1
	FDM1-like A	TFmatrixID_0422	TCP	389	-	0.95	tttGGTCCcc	AT1G53230;Glyma12g20160.1;Glyma12g33640.1;Glyma12g35720.1;Glyma13g34690.1;POPTR_0013s12370;POPTR_0019s12110
	FDM1-like A	TFmatrixID_0440	TCP	388	-	0.98	ttGGTCCc	AT1G67260;AT2G31070;AT3G02150;Glyma04g32340.1;Glyma05g00300.1;Glyma05g27370.1;Glyma06g22240.1;Glyma06g34330.1;Glyma08g10350.1;Glyma08g27150.1;Glyma08g28690.1;Glyma10g39140.1;Glyma13g07480.1;Glyma13g29160.1;Glyma13g36840.1;Glyma15g09910.1;Glyma17g13060.1;Glyma18g50370.1;Glyma18g51580.1;Glyma19g05910.1;Glyma20g28670.1;POPTR_0001s38480;POPTR_0004s06440;POPTR_0004s11510;POPTR_0010s14030;POPTR_0011s02…
	FDM1-like A	TF_motif_seq_0239	Dof	382	-	1	CCCTT	AT1G29160;AT1G64620;AT2G37590;AT3G21270;AT3G45610;AT3G47500;AT4G38000;AT5G39660;AT5G60200;AT5G60850;AT5G62940;AT2G46590;AT1G07640;AT1G21340;AT1G26790;AT1G47655;AT1G51700;AT1G69570;AT2G28510;AT2G28810;AT2G34140;AT3G50410;AT3G55370;AT3G61850;AT4G00940;AT4G21050;AT4G21080;AT4G24060;AT5G02460;AT5G62430;AT5G65590;AT5G66940
	FDM1-like A	TF_motif_seq_0239	Dof	372	-	1	ACCTT	AT1G29160;AT1G64620;AT2G37590;AT3G21270;AT3G45610;AT3G47500;AT4G38000;AT5G39660;AT5G60200;AT5G60850;AT5G62940;AT2G46590;AT1G07640;AT1G21340;AT1G26790;AT1G47655;AT1G51700;AT1G69570;AT2G28510;AT2G28810;AT2G34140;AT3G50410;AT3G55370;AT3G61850;AT4G00940;AT4G21050;AT4G21080;AT4G24060;AT5G02460;AT5G62430;AT5G65590;AT5G66940
	FDM1-like A	TF_motif_seq_0239	Dof	371	-	1	CCTTT	AT1G29160;AT1G64620;AT2G37590;AT3G21270;AT3G45610;AT3G47500;AT4G38000;AT5G39660;AT5G60200;AT5G60850;AT5G62940;AT2G46590;AT1G07640;AT1G21340;AT1G26790;AT1G47655;AT1G51700;AT1G69570;AT2G28510;AT2G28810;AT2G34140;AT3G50410;AT3G55370;AT3G61850;AT4G00940;AT4G21050;AT4G21080;AT4G24060;AT5G02460;AT5G62430;AT5G65590;AT5G66940
	FDM1-like A	TF_motif_seq_0237	GATA;tify	361	+	1	CGATG	AT1G51600;AT2G45050;AT3G06740;AT3G16870;AT3G21175;AT3G24050;AT3G54810;AT3G60530;AT4G17570;AT4G24470;AT4G26150;AT4G32890;AT4G34680;AT5G25830;AT5G26930;AT5G56860;AT5G66320;AT2G18380;AT3G50870;AT4G36620
	FDM1-like A	TFmatrixID_0126	AP2;B3;RAV	360	+	0.99	gaTGTTGc	AT3G25730
	FDM1-like A	TFmatrixID_0063	AP2;RAV	360	-	0.98	gaTGTTGc	AT1G68840
	FDM1-like A	TF_motif_seq_0255	AP2;RAV;B3	358	-	1	TGTTG	AT1G25560;AT1G13260
	FDM1-like A	TFmatrixID_0211	C2H2	338	-	1	gAGTGTt	AT1G27730;AT3G49930;AT3G60580;AT5G04340;AT5G43170;Glyma04g04760.1;Glyma06g04840.1;Glyma14g09760.1;Glyma17g35430.1;POPTR_0001s30260;POPTR_0009s09250;POPTR_0014s01760
	FDM1-like A	TF_motif_seq_0255	AP2;RAV;B3	335	-	1	TGTTG	AT1G25560;AT1G13260
	FDM1-like A	TF_motif_seq_0239	Dof	327	-	1	TCCTT	AT1G29160;AT1G64620;AT2G37590;AT3G21270;AT3G45610;AT3G47500;AT4G38000;AT5G39660;AT5G60200;AT5G60850;AT5G62940;AT2G46590;AT1G07640;AT1G21340;AT1G26790;AT1G47655;AT1G51700;AT1G69570;AT2G28510;AT2G28810;AT2G34140;AT3G50410;AT3G55370;AT3G61850;AT4G00940;AT4G21050;AT4G21080;AT4G24060;AT5G02460;AT5G62430;AT5G65590;AT5G66940
	FDM1-like A	TF_motif_seq_0239	Dof	310	-	1	TCCTT	AT1G29160;AT1G64620;AT2G37590;AT3G21270;AT3G45610;AT3G47500;AT4G38000;AT5G39660;AT5G60200;AT5G60850;AT5G62940;AT2G46590;AT1G07640;AT1G21340;AT1G26790;AT1G47655;AT1G51700;AT1G69570;AT2G28510;AT2G28810;AT2G34140;AT3G50410;AT3G55370;AT3G61850;AT4G00940;AT4G21050;AT4G21080;AT4G24060;AT5G02460;AT5G62430;AT5G65590;AT5G66940
	FDM1-like A	TF_motif_seq_0239	Dof	298	+	1	AAAGT	AT1G29160;AT1G64620;AT2G37590;AT3G21270;AT3G45610;AT3G47500;AT4G38000;AT5G39660;AT5G60200;AT5G60850;AT5G62940;AT2G46590;AT1G07640;AT1G21340;AT1G26790;AT1G47655;AT1G51700;AT1G69570;AT2G28510;AT2G28810;AT2G34140;AT3G50410;AT3G55370;AT3G61850;AT4G00940;AT4G21050;AT4G21080;AT4G24060;AT5G02460;AT5G62430;AT5G65590;AT5G66940
	FDM1-like A	TF_motif_seq_0237	GATA;tify	276	+	1	TGATG	AT1G51600;AT2G45050;AT3G06740;AT3G16870;AT3G21175;AT3G24050;AT3G54810;AT3G60530;AT4G17570;AT4G24470;AT4G26150;AT4G32890;AT4G34680;AT5G25830;AT5G26930;AT5G56860;AT5G66320;AT2G18380;AT3G50870;AT4G36620
	FDM1-like A	TF_motif_seq_0241	ZF-HD	270	-	1	TTAAT	AT1G75240
	FDM1-like A	TF_motif_seq_0396	WOX	270	+	1	TTAATcc	AT2G17950
	FDM1-like A	TF_motif_seq_0237	GATA;tify	268	-	1	AATCC	AT1G51600;AT2G45050;AT3G06740;AT3G16870;AT3G21175;AT3G24050;AT3G54810;AT3G60530;AT4G17570;AT4G24470;AT4G26150;AT4G32890;AT4G34680;AT5G25830;AT5G26930;AT5G56860;AT5G66320;AT2G18380;AT3G50870;AT4G36620
	FDM1-like A	TF_motif_seq_0252	Myb/SANT;MYB;ARR-B	268	-	1	AATCC	AT2G01760;AT3G16857;AT4G16110;AT4G18020;AT4G31920;AT5G58080;AT1G67710;AT1G49190;AT2G25180;AT5G49240
	FDM1-like A	TF_motif_seq_0237	GATA;tify	264	-	1	CATCT	AT1G51600;AT2G45050;AT3G06740;AT3G16870;AT3G21175;AT3G24050;AT3G54810;AT3G60530;AT4G17570;AT4G24470;AT4G26150;AT4G32890;AT4G34680;AT5G25830;AT5G26930;AT5G56860;AT5G66320;AT2G18380;AT3G50870;AT4G36620
	FDM1-like A	TF_motif_seq_0302	bHLH	259	+	1	CATTTg	AT5G08130;AT3G26744
	FDM1-like A	TF_motif_seq_0335	B3;ARF	254	-	1	gAGACA	AT1G19220;AT1G19850;AT1G30330;AT5G20730;AT5G37020;AT5G60450;AT2G33860;AT1G34170;AT1G34310;AT1G34410;AT1G43950;AT1G59750;AT1G77850;AT2G28350;AT2G46530;AT3G61830;AT4G23980;AT4G30080;AT5G62000
	FDM1-like A	TF_motif_seq_0331	TCP	249	+	0.95	aCGGGT	AT3G27010
	FDM1-like A	TF_motif_seq_0251	TCP	248	-	1	CGGGT	AT3G27010
	FDM1-like A	TF_motif_seq_0239	Dof	230	-	1	TCTTT	AT1G29160;AT1G64620;AT2G37590;AT3G21270;AT3G45610;AT3G47500;AT4G38000;AT5G39660;AT5G60200;AT5G60850;AT5G62940;AT2G46590;AT1G07640;AT1G21340;AT1G26790;AT1G47655;AT1G51700;AT1G69570;AT2G28510;AT2G28810;AT2G34140;AT3G50410;AT3G55370;AT3G61850;AT4G00940;AT4G21050;AT4G21080;AT4G24060;AT5G02460;AT5G62430;AT5G65590;AT5G66940
	FDM1-like A	TF_motif_seq_0246	Homeodomain;TALE	205	-	1	AGTCA	AT1G23380;AT1G62360;AT1G70510;AT4G08150
	FDM1-like A	TF_motif_seq_0270	WRKY	205	-	1	AGTCA	AT1G13960;AT1G18860;AT1G29280;AT1G29860;AT1G30650;AT1G55600;AT1G62300;AT1G64000;AT1G66550;AT1G68150;AT1G69310;AT1G69810;AT1G80590;AT1G80840;AT2G03340;AT2G23320;AT2G24570;AT2G25000;AT2G30250;AT2G30590;AT2G34830;AT2G37260;AT2G38470;AT2G40740;AT2G40750;AT2G44745;AT2G46130;AT2G46400;AT2G47260;AT3G01080;AT3G01970;AT3G04670;AT3G56400;AT3G58710;AT4G01250;AT4G01720;AT4G04450;AT4G12020;AT4G18170;AT4G22070…
	FDM1-like A	TFmatrixID_0256	EIN3;EIL	203	+	0.99	tcATGCAtgt	AT3G20770;AT5G21120;AT5G65100;Glyma02g44220.1;Glyma04g14900.1;Glyma05g31410.1;Glyma08g14630.1;Glyma13g03660.1;Glyma13g03700.1;Glyma14g04550.1;Glyma15g03650.1;Glyma18g02190.1;Glyma20g12250.1;POPTR_0001s05360;POPTR_0001s05370;POPTR_0003s22090;POPTR_0004s20830;POPTR_0008s01200;POPTR_0009s16080;POPTR_0010s25370
	FDM1-like A	TF_motif_seq_0246	Homeodomain;TALE	183	-	1	AGTCA	AT1G23380;AT1G62360;AT1G70510;AT4G08150
	FDM1-like A	TF_motif_seq_0270	WRKY	183	-	1	AGTCA	AT1G13960;AT1G18860;AT1G29280;AT1G29860;AT1G30650;AT1G55600;AT1G62300;AT1G64000;AT1G66550;AT1G68150;AT1G69310;AT1G69810;AT1G80590;AT1G80840;AT2G03340;AT2G23320;AT2G24570;AT2G25000;AT2G30250;AT2G30590;AT2G34830;AT2G37260;AT2G38470;AT2G40740;AT2G40750;AT2G44745;AT2G46130;AT2G46400;AT2G47260;AT3G01080;AT3G01970;AT3G04670;AT3G56400;AT3G58710;AT4G01250;AT4G01720;AT4G04450;AT4G12020;AT4G18170;AT4G22070…
	FDM1-like A	TF_motif_seq_0302	bHLH	180	+	1	CAGTTg	AT5G08130;AT3G26744
	FDM1-like A	TF_motif_seq_0255	AP2;RAV;B3	152	-	1	TGTTG	AT1G25560;AT1G13260
	FDM1-like A	TF_motif_seq_0241	ZF-HD	143	-	1	ATAAT	AT1G75240
	FDM1-like A	TFmatrixID_0283	Homeodomain;HD-ZIP	143	-	0.98	atAATCAtat	AT2G22800;AT2G44910;AT4G16780;AT4G37790;AT5G06710;AT5G47370;Glyma0041s00350.1;Glyma01g40450.1;Glyma02g28860.1;Glyma03g26700.1;Glyma03g30200.1;Glyma04g05200.1;Glyma05g04990.1;Glyma05g23150.1;Glyma07g14270.1;Glyma07g34230.1;Glyma08g15780.1;Glyma09g16790.1;Glyma09g37680.1;Glyma11g03850.1;Glyma11g04840.1;Glyma13g00310.1;Glyma14g10370.1;Glyma15g18320.1;Glyma15g42380.1;Glyma17g06380.1;Glyma17g15380.1;G…
	FDM1-like A	TFmatrixID_0634	Sox;YABBY	143	-	0.97	ataATCATat	AT2G26580
	FDM1-like A	TFmatrixID_0413	Sox;YABBY	142	+	1	taATCAT	AT2G26580;AT4G00180;Glyma13g22620.1;Glyma17g12200.1;POPTR_0006s06700;POPTR_0018s12990
	FDM1-like A	TF_motif_seq_0237	GATA;tify	141	-	1	AATCA	AT1G51600;AT2G45050;AT3G06740;AT3G16870;AT3G21175;AT3G24050;AT3G54810;AT3G60530;AT4G17570;AT4G24470;AT4G26150;AT4G32890;AT4G34680;AT5G25830;AT5G26930;AT5G56860;AT5G66320;AT2G18380;AT3G50870;AT4G36620
	FDM1-like A	TFmatrixID_0048	Myb/SANT;MYB;G2-like	140	+	0.97	atcaTATTCc	AT5G16560
	FDM1-like A	TF_motif_seq_0239	Dof	126	-	1	GCTTT	AT1G29160;AT1G64620;AT2G37590;AT3G21270;AT3G45610;AT3G47500;AT4G38000;AT5G39660;AT5G60200;AT5G60850;AT5G62940;AT2G46590;AT1G07640;AT1G21340;AT1G26790;AT1G47655;AT1G51700;AT1G69570;AT2G28510;AT2G28810;AT2G34140;AT3G50410;AT3G55370;AT3G61850;AT4G00940;AT4G21050;AT4G21080;AT4G24060;AT5G02460;AT5G62430;AT5G65590;AT5G66940
	FDM1-like A	TF_motif_seq_0257	NF-YB;NF-YA;NF-YC	120	-	1	ATTGG	AT1G09030;AT1G17590;AT1G21970;AT1G30500;AT1G54160;AT1G54830;AT1G56170;AT1G72830;AT2G38880;AT2G47810;AT3G05690;AT3G14020;AT3G20910;AT3G53340;AT4G14540;AT5G06510;AT5G12840;AT5G27910;AT5G38140;AT5G47640;AT5G47670;AT5G50470;AT5G50480
	FDM1-like A	TF_motif_seq_0237	GATA;tify	111	+	1	GGATT	AT1G51600;AT2G45050;AT3G06740;AT3G16870;AT3G21175;AT3G24050;AT3G54810;AT3G60530;AT4G17570;AT4G24470;AT4G26150;AT4G32890;AT4G34680;AT5G25830;AT5G26930;AT5G56860;AT5G66320;AT2G18380;AT3G50870;AT4G36620
	FDM1-like A	TF_motif_seq_0252	Myb/SANT;MYB;ARR-B	111	+	1	GGATT	AT2G01760;AT3G16857;AT4G16110;AT4G18020;AT4G31920;AT5G58080;AT1G67710;AT1G49190;AT2G25180;AT5G49240
	FDM1-like A	TF_motif_seq_0298	bHLH	99	-	1	cATGTG	AT1G32640
	FDM1-like A	TF_motif_seq_0305	NAC;NAM	99	+	1	CATGTg	AT1G52890;AT3G15500;AT4G27410
	FDM1-like A	TF_motif_seq_0239	Dof	90	-	1	TCTTT	AT1G29160;AT1G64620;AT2G37590;AT3G21270;AT3G45610;AT3G47500;AT4G38000;AT5G39660;AT5G60200;AT5G60850;AT5G62940;AT2G46590;AT1G07640;AT1G21340;AT1G26790;AT1G47655;AT1G51700;AT1G69570;AT2G28510;AT2G28810;AT2G34140;AT3G50410;AT3G55370;AT3G61850;AT4G00940;AT4G21050;AT4G21080;AT4G24060;AT5G02460;AT5G62430;AT5G65590;AT5G66940
	FDM1-like A	TF_motif_seq_0237	GATA;tify	81	+	1	AGATT	AT1G51600;AT2G45050;AT3G06740;AT3G16870;AT3G21175;AT3G24050;AT3G54810;AT3G60530;AT4G17570;AT4G24470;AT4G26150;AT4G32890;AT4G34680;AT5G25830;AT5G26930;AT5G56860;AT5G66320;AT2G18380;AT3G50870;AT4G36620
	FDM1-like A	TF_motif_seq_0252	Myb/SANT;MYB;ARR-B	81	+	1	AGATT	AT2G01760;AT3G16857;AT4G16110;AT4G18020;AT4G31920;AT5G58080;AT1G67710;AT1G49190;AT2G25180;AT5G49240
	FDM1-like A	TF_motif_seq_0241	ZF-HD	79	+	1	ATTAT	AT1G75240
	FDM1-like A	TF_motif_seq_0243	GATA;tify	78	-	1	TTATC	AT1G51600;AT2G45050;AT3G06740;AT3G16870;AT3G21175;AT3G24050;AT3G54810;AT3G60530;AT4G17570;AT4G24470;AT4G26150;AT4G32890;AT4G34680;AT5G25830;AT5G26930;AT5G56860;AT5G66320;AT2G18380;AT3G50870;AT4G36620
	FDM1-like A	TF_motif_seq_0237	GATA;tify	77	-	1	TATCT	AT1G51600;AT2G45050;AT3G06740;AT3G16870;AT3G21175;AT3G24050;AT3G54810;AT3G60530;AT4G17570;AT4G24470;AT4G26150;AT4G32890;AT4G34680;AT5G25830;AT5G26930;AT5G56860;AT5G66320;AT2G18380;AT3G50870;AT4G36620
	FDM1-like A	TFmatrixID_0268	GATA	73	+	1	tCGATCagcc	AT4G17570;Glyma01g41370.1;Glyma05g05320.1;Glyma11g04060.1;Glyma17g15610.1;POPTR_0001s15170;POPTR_0003s08080
	FDM1-like A	TF_motif_seq_0237	GATA;tify	72	+	1	CGATC	AT1G51600;AT2G45050;AT3G06740;AT3G16870;AT3G21175;AT3G24050;AT3G54810;AT3G60530;AT4G17570;AT4G24470;AT4G26150;AT4G32890;AT4G34680;AT5G25830;AT5G26930;AT5G56860;AT5G66320;AT2G18380;AT3G50870;AT4G36620
	FDM1-like A	TF_motif_seq_0237	GATA;tify	71	-	1	GATCA	AT1G51600;AT2G45050;AT3G06740;AT3G16870;AT3G21175;AT3G24050;AT3G54810;AT3G60530;AT4G17570;AT4G24470;AT4G26150;AT4G32890;AT4G34680;AT5G25830;AT5G26930;AT5G56860;AT5G66320;AT2G18380;AT3G50870;AT4G36620
	FDM1-like A	TF_motif_seq_0237	GATA;tify	63	+	1	TGATA	AT1G51600;AT2G45050;AT3G06740;AT3G16870;AT3G21175;AT3G24050;AT3G54810;AT3G60530;AT4G17570;AT4G24470;AT4G26150;AT4G32890;AT4G34680;AT5G25830;AT5G26930;AT5G56860;AT5G66320;AT2G18380;AT3G50870;AT4G36620
	FDM1-like A	TF_motif_seq_0243	GATA;tify	62	+	1	GATAT	AT1G51600;AT2G45050;AT3G06740;AT3G16870;AT3G21175;AT3G24050;AT3G54810;AT3G60530;AT4G17570;AT4G24470;AT4G26150;AT4G32890;AT4G34680;AT5G25830;AT5G26930;AT5G56860;AT5G66320;AT2G18380;AT3G50870;AT4G36620
	FDM1-like A	TF_motif_seq_0243	GATA;tify	61	-	1	ATATC	AT1G51600;AT2G45050;AT3G06740;AT3G16870;AT3G21175;AT3G24050;AT3G54810;AT3G60530;AT4G17570;AT4G24470;AT4G26150;AT4G32890;AT4G34680;AT5G25830;AT5G26930;AT5G56860;AT5G66320;AT2G18380;AT3G50870;AT4G36620
	FDM1-like A	TF_motif_seq_0237	GATA;tify	60	-	1	TATCT	AT1G51600;AT2G45050;AT3G06740;AT3G16870;AT3G21175;AT3G24050;AT3G54810;AT3G60530;AT4G17570;AT4G24470;AT4G26150;AT4G32890;AT4G34680;AT5G25830;AT5G26930;AT5G56860;AT5G66320;AT2G18380;AT3G50870;AT4G36620
	FDM1-like A	TF_motif_seq_0255	AP2;RAV;B3	52	-	1	TGTTG	AT1G25560;AT1G13260
	FDM1-like A	TFmatrixID_0255	EIN3;EIL	50	+	0.97	tTGTATcat	AT2G27050;AT5G21120;AT5G65100;Glyma02g44220.1;Glyma04g14900.1;Glyma05g31410.1;Glyma08g14630.1;Glyma13g03660.1;Glyma13g03700.1;Glyma14g04550.1;Glyma15g03650.1;Glyma18g02190.1;Glyma20g12250.1;POPTR_0001s05360;POPTR_0001s05370;POPTR_0003s22090;POPTR_0004s20830;POPTR_0008s01200;POPTR_0009s16080;POPTR_0010s25370
	FDM1-like A	TF_motif_seq_0243	GATA;tify	48	-	1	GTATC	AT1G51600;AT2G45050;AT3G06740;AT3G16870;AT3G21175;AT3G24050;AT3G54810;AT3G60530;AT4G17570;AT4G24470;AT4G26150;AT4G32890;AT4G34680;AT5G25830;AT5G26930;AT5G56860;AT5G66320;AT2G18380;AT3G50870;AT4G36620
	FDM1-like A	TF_motif_seq_0237	GATA;tify	47	-	1	TATCA	AT1G51600;AT2G45050;AT3G06740;AT3G16870;AT3G21175;AT3G24050;AT3G54810;AT3G60530;AT4G17570;AT4G24470;AT4G26150;AT4G32890;AT4G34680;AT5G25830;AT5G26930;AT5G56860;AT5G66320;AT2G18380;AT3G50870;AT4G36620
	FDM1-like A	TFmatrixID_0467	WRKY	34	-	0.98	ttttgTTGACctc	POPTR_0002s17010;POPTR_0012s01380;POPTR_0014s09190
	FDM1-like A	TFmatrixID_0461	WRKY	33	-	0.99	tttgTTGACc	AT1G18860;AT1G29280;AT1G62300;AT1G64000;AT1G66550;AT1G66560;AT1G68150;AT1G80590;AT2G34830;AT2G40740;AT2G40750;AT2G44745;AT2G46400;AT3G01970;AT3G04670;AT3G56400;AT3G58710;AT3G62340;AT4G04450;AT4G11070;AT4G22070;AT4G23810;AT4G24240;AT4G39410;AT5G15130;AT5G22570;AT5G24110;AT5G26170;AT5G28650;AT5G41570;AT5G43290;AT5G45050;AT5G45260;Glyma01g05050.1;Glyma01g06870.1;Glyma01g39600.1;Glyma01g43130.1;Glyma…
	FDM1-like A	TFmatrixID_0446	WRKY	32	-	1	ttgTTGACct	AT1G18860;AT1G29280;AT1G29860;AT1G55600;AT1G62300;AT1G64000;AT1G68150;AT1G69810;AT2G21900;AT2G23320;AT2G34830;AT2G40740;AT2G44745;AT3G01970;AT3G04670;AT3G58710;AT3G62340;AT4G04450;AT4G11070;AT4G18170;AT4G22070;AT4G23810;AT4G24240;AT4G39410;AT5G15130;AT5G22570;AT5G26170;AT5G28650;AT5G41570;AT5G43290;AT5G45050;AT5G45260;Glyma01g05050.1;Glyma01g06870.1;Glyma01g39600.1;Glyma01g43130.1;Glyma01g43420.1…
	FDM1-like A	TFmatrixID_0382	NAC;NAM	31	-	1	tgTTGACct	AT1G01720;AT1G52880;AT1G52890;AT1G69490;AT3G04070;AT3G15500;AT3G15510;AT4G27410;Glyma01g06150.1;Glyma02g07700.1;Glyma02g12220.1;Glyma04g38560.1;Glyma05g32850.1;Glyma06g11970.1;Glyma06g16440.1;Glyma06g38410.1;Glyma06g38440.1;Glyma07g31220.1;Glyma07g35630.1;Glyma12g22790.1;Glyma12g22880.1;Glyma12g29360.1;Glyma12g34990.1;Glyma12g35000.1;Glyma13g31660.1;Glyma13g35550.1;Glyma13g35560.1;Glyma13g40250.1…
	FDM1-like A	TFmatrixID_0450	WRKY	31	-	1	tgTTGACctc	AT1G18860;AT1G29280;AT1G29860;AT1G55600;AT1G62300;AT1G64000;AT1G68150;AT1G69810;AT2G21900;AT2G30590;AT2G34830;AT2G40740;AT2G44745;AT3G01970;AT3G04670;AT3G58710;AT3G62340;AT4G04450;AT4G11070;AT4G18170;AT4G22070;AT4G24240;AT4G39410;AT5G15130;AT5G22570;AT5G26170;AT5G28650;AT5G41570;AT5G43290;AT5G45050;AT5G45260;Glyma01g05050.1;Glyma01g06870.1;Glyma01g39600.1;Glyma01g43130.1;Glyma01g43420.1;Glyma02g0…
	FDM1-like A	TF_motif_seq_0255	AP2;RAV;B3	31	-	1	TGTTG	AT1G25560;AT1G13260
	FDM1-like A	TFmatrixID_0443	WRKY	30	-	1	gTTGACct	AT1G29860;AT1G64000;AT1G66550;AT1G66560;AT1G66600;AT1G68150;AT1G69810;AT1G80590;AT2G40740;AT2G40750;AT2G44745;AT2G46400;AT3G01970;AT3G56400;AT3G62340;AT4G04450;AT4G11070;AT4G18170;AT4G23810;AT4G39410;AT5G22570;AT5G26170;AT5G41570;AT5G43290;AT5G45050;AT5G45260;Glyma01g06870.1;Glyma01g43130.1;Glyma01g43420.1;Glyma02g01030.1;Glyma02g01420.1;Glyma02g12830.1;Glyma02g45530.1;Glyma02g46280.1;Glyma03g004…
	FDM1-like A	TF_motif_seq_0339	WRKY	29	+	1	TTGACc	AT1G13960;AT1G18860;AT1G29280;AT1G29860;AT1G30650;AT1G55600;AT1G62300;AT1G64000;AT1G66550;AT1G68150;AT1G69310;AT1G69810;AT1G80590;AT1G80840;AT2G03340;AT2G23320;AT2G24570;AT2G25000;AT2G30250;AT2G30590;AT2G34830;AT2G37260;AT2G38470;AT2G40740;AT2G40750;AT2G44745;AT2G46130;AT2G46400;AT2G47260;AT3G01080;AT3G01970;AT3G04670;AT3G56400;AT3G58710;AT4G01250;AT4G01720;AT4G04450;AT4G12020;AT4G18170;AT4G22070…
	FDM1-like A	TF_motif_seq_0246	Homeodomain;TALE	28	+	1	TGACC	AT1G23380;AT1G62360;AT1G70510;AT4G08150
	FDM1-like A	TF_motif_seq_0270	WRKY	28	+	1	TGACC	AT1G13960;AT1G18860;AT1G29280;AT1G29860;AT1G30650;AT1G55600;AT1G62300;AT1G64000;AT1G66550;AT1G68150;AT1G69310;AT1G69810;AT1G80590;AT1G80840;AT2G03340;AT2G23320;AT2G24570;AT2G25000;AT2G30250;AT2G30590;AT2G34830;AT2G37260;AT2G38470;AT2G40740;AT2G40750;AT2G44745;AT2G46130;AT2G46400;AT2G47260;AT3G01080;AT3G01970;AT3G04670;AT3G56400;AT3G58710;AT4G01250;AT4G01720;AT4G04450;AT4G12020;AT4G18170;AT4G22070…
	FDM1-like A	TF_motif_seq_0239	Dof	10	-	1	CCCTT	AT1G29160;AT1G64620;AT2G37590;AT3G21270;AT3G45610;AT3G47500;AT4G38000;AT5G39660;AT5G60200;AT5G60850;AT5G62940;AT2G46590;AT1G07640;AT1G21340;AT1G26790;AT1G47655;AT1G51700;AT1G69570;AT2G28510;AT2G28810;AT2G34140;AT3G50410;AT3G55370;AT3G61850;AT4G00940;AT4G21050;AT4G21080;AT4G24060;AT5G02460;AT5G62430;AT5G65590;AT5G66940
	FDM1-like A	TF_motif_seq_0255	AP2;RAV;B3	6	-	1	TGTTG	AT1G25560;AT1G13260
	FDM1-like A	TF_motif_seq_0302	bHLH	-1	+	1	CAGATg	AT5G08130;AT3G26744
	FDM1-like A	TF_motif_seq_0237	GATA;tify	-2	+	1	AGATG	AT1G51600;AT2G45050;AT3G06740;AT3G16870;AT3G21175;AT3G24050;AT3G54810;AT3G60530;AT4G17570;AT4G24470;AT4G26150;AT4G32890;AT4G34680;AT5G25830;AT5G26930;AT5G56860;AT5G66320;AT2G18380;AT3G50870;AT4G36620
	FDM1-like B	TF_motif_seq_0239	Dof	989	-	1	TCTTT	AT1G29160;AT1G64620;AT2G37590;AT3G21270;AT3G45610;AT3G47500;AT4G38000;AT5G39660;AT5G60200;AT5G60850;AT5G62940;AT2G46590;AT1G07640;AT1G21340;AT1G26790;AT1G47655;AT1G51700;AT1G69570;AT2G28510;AT2G28810;AT2G34140;AT3G50410;AT3G55370;AT3G61850;AT4G00940;AT4G21050;AT4G21080;AT4G24060;AT5G02460;AT5G62430;AT5G65590;AT5G66940
	FDM1-like B	TF_motif_seq_0241	ZF-HD	984	-	1	GTAAT	AT1G75240
	FDM1-like B	TFmatrixID_0005	AT-Hook	982	-	0.98	aatTTAATtt	AT4G14465
	FDM1-like B	TFmatrixID_0628	Homeodomain;bZIP;HD-ZIP;WOX	980	+	0.95	ttTAATTtat	AT4G35550
	FDM1-like B	TF_motif_seq_0241	ZF-HD	979	-	1	TTAAT	AT1G75240
	FDM1-like B	TFmatrixID_0009	AT-Hook	978	+	1	taatTTATTt	AT4G35390
	FDM1-like B	TFmatrixID_0142	AT-Hook	976	-	1	attTATTT	AT4G21895;AT5G62260;Glyma04g10960.1;Glyma10g07550.1;Glyma13g21430.1;POPTR_0002s10560;POPTR_0005s17920
	FDM1-like B	TFmatrixID_0131	AT-Hook	975	-	1	TTTATtttt	AT1G19485;AT1G48610;Glyma06g01700.1;Glyma0856s00200.1;Glyma09g39650.1;Glyma18g46540.1;POPTR_0004s20060
	FDM1-like B	TFmatrixID_0412	Sox;YABBY	970	+	1	tttTAATTaa	AT1G23420
	FDM1-like B	TFmatrixID_0628	Homeodomain;bZIP;HD-ZIP;WOX	969	+	1	ttTAATTaat	AT4G35550
	FDM1-like B	TFmatrixID_0002	AT-Hook	969	+	0.95	ttTAATTaat	AT1G63480
	FDM1-like B	TFmatrixID_0288	Homeodomain;HD-ZIP	968	-	1	ttaATTAAtgt	AT1G05230;AT1G17920;AT3G61150;AT4G00730;AT5G46880;Glyma01g01850.1;Glyma01g45070.1;Glyma03g01860.1;Glyma05g33520.1;Glyma06g46000.1;Glyma08g06190.1;Glyma09g26600.1;Glyma09g29810.1;Glyma09g34070.1;Glyma09g40130.1;Glyma10g38280.1;Glyma12g10710.1;Glyma12g32050.1;Glyma13g38430.1;Glyma13g43350.1;Glyma15g01960.1;Glyma16g32130.1;Glyma16g34350.1;Glyma18g45970.1;Glyma20g29580.1;POPTR_0001s02030;POPTR_0001s1…
	FDM1-like B	TF_motif_seq_0241	ZF-HD	968	-	1	TTAAT	AT1G75240
	FDM1-like B	TFmatrixID_0280	Homeodomain;HD-ZIP	967	+	0.98	taaTTAATgt	AT1G05230;AT1G17920;AT1G73360;AT1G79840;AT3G03260;AT3G61150;AT5G46880;Glyma01g01850.1;Glyma03g01860.1;Glyma05g33520.1;Glyma06g46000.1;Glyma07g02220.1;Glyma08g06190.1;Glyma08g21890.1;Glyma09g26600.1;Glyma09g29810.1;Glyma09g34070.1;Glyma09g40130.1;Glyma10g38280.1;Glyma12g10710.1;Glyma12g32050.1;Glyma13g38430.1;Glyma13g43350.1;Glyma15g01960.1;Glyma16g32130.1;Glyma16g34350.1;Glyma18g45970.1;Glyma20g2…
	FDM1-like B	TFmatrixID_0290	Homeodomain;HD-ZIP	966	+	0.99	aaTTAATgtt	AT1G05230;AT1G17920;AT2G32370;AT3G61150;AT4G21750;AT5G46880;Glyma01g01850.1;Glyma01g45070.1;Glyma03g01860.1;Glyma05g33520.1;Glyma06g46000.1;Glyma08g06190.1;Glyma09g26600.1;Glyma09g29810.1;Glyma09g34070.1;Glyma09g40130.1;Glyma10g38280.1;Glyma10g39720.1;Glyma11g00570.1;Glyma12g10710.1;Glyma12g32050.1;Glyma13g38430.1;Glyma16g32130.1;Glyma16g34350.1;Glyma18g45970.1;Glyma20g29580.1;POPTR_0001s02030;PO…
	FDM1-like B	TF_motif_seq_0241	ZF-HD	965	+	1	ATTAA	AT1G75240
	FDM1-like B	TF_motif_seq_0241	ZF-HD	964	-	1	TTAAT	AT1G75240
	FDM1-like B	TF_motif_seq_0241	ZF-HD	956	+	1	ATTAT	AT1G75240
	FDM1-like B	TF_motif_seq_0237	GATA;tify	949	+	1	AGATT	AT1G51600;AT2G45050;AT3G06740;AT3G16870;AT3G21175;AT3G24050;AT3G54810;AT3G60530;AT4G17570;AT4G24470;AT4G26150;AT4G32890;AT4G34680;AT5G25830;AT5G26930;AT5G56860;AT5G66320;AT2G18380;AT3G50870;AT4G36620
	FDM1-like B	TF_motif_seq_0252	Myb/SANT;MYB;ARR-B	949	+	1	AGATT	AT2G01760;AT3G16857;AT4G16110;AT4G18020;AT4G31920;AT5G58080;AT1G67710;AT1G49190;AT2G25180;AT5G49240
	FDM1-like B	TFmatrixID_0148	AT-Hook	948	-	0.99	gATTTTtt	AT1G19485;AT1G48610;Glyma06g01700.1;Glyma0856s00200.1;Glyma09g39650.1;Glyma18g46540.1;POPTR_0004s20060
	FDM1-like B	TFmatrixID_0140	AT-Hook	947	-	1	ATTTTttt	AT4G21895;AT5G62260;Glyma04g10960.1;Glyma10g07550.1;Glyma13g21430.1;POPTR_0002s10560;POPTR_0005s17920
	FDM1-like B	TFmatrixID_0222	CSD	943	-	1	ttTTTATt	AT2G21060;AT4G38680
	FDM1-like B	TFmatrixID_0131	AT-Hook	941	-	1	TTTATtttc	AT1G19485;AT1G48610;Glyma06g01700.1;Glyma0856s00200.1;Glyma09g39650.1;Glyma18g46540.1;POPTR_0004s20060
	FDM1-like B	TFmatrixID_0005	AT-Hook	931	+	0.98	caATTAAatt	AT4G14465
	FDM1-like B	TFmatrixID_0223	TCR;CPP	931	-	0.97	caattAAATTtta	AT4G14770;Glyma01g44670.1;POPTR_0010s09350
	FDM1-like B	TF_motif_seq_0241	ZF-HD	929	+	1	ATTAA	AT1G75240
	FDM1-like B	TFmatrixID_0223	TCR;CPP	928	+	0.98	ttaAATTTtagta	AT4G14770;Glyma01g44670.1;POPTR_0010s09350
	FDM1-like B	TFmatrixID_0131	AT-Hook	920	+	1	tagtATAAA	AT1G19485;AT1G48610;Glyma06g01700.1;Glyma0856s00200.1;Glyma09g39650.1;Glyma18g46540.1;POPTR_0004s20060
	FDM1-like B	TFmatrixID_0585	TBP	919	+	0.99	agtATAAAata	AT1G55520;AT3G13445;Glyma03g04500.1;Glyma09g41330.1;Glyma16g25450.1;Glyma18g44460.1;Glyma19g28780.1;POPTR_0013s05580;POPTR_0019s04890
	FDM1-like B	TFmatrixID_0569	TBP	918	+	0.98	gtATAAAatacaaaa	AT1G55520;AT3G13445;Glyma03g04500.1;Glyma09g41330.1;Glyma16g25450.1;Glyma18g44460.1;Glyma19g28780.1;POPTR_0013s05580;POPTR_0019s04890
	FDM1-like B	TFmatrixID_0148	AT-Hook	916	+	0.99	atAAAATa	AT1G19485;AT1G48610;Glyma06g01700.1;Glyma0856s00200.1;Glyma09g39650.1;Glyma18g46540.1;POPTR_0004s20060
	FDM1-like B	TFmatrixID_0223	TCR;CPP	908	+	0.96	caaAATTTacatt	AT4G14770;Glyma01g44670.1;POPTR_0010s09350
	FDM1-like B	TF_motif_seq_0444	Homeodomain;HD-ZIP	901	-	1	tacATTTA	AT4G21750;AT4G04890
	FDM1-like B	TFmatrixID_0569	TBP	895	-	0.97	tatgtataTTTATag	AT1G55520;AT3G13445;Glyma03g04500.1;Glyma09g41330.1;Glyma16g25450.1;Glyma18g44460.1;Glyma19g28780.1;POPTR_0013s05580;POPTR_0019s04890
	FDM1-like B	TFmatrixID_0585	TBP	890	-	0.98	ataTTTATagc	AT1G55520;AT3G13445;Glyma03g04500.1;Glyma09g41330.1;Glyma16g25450.1;Glyma18g44460.1;Glyma19g28780.1;POPTR_0013s05580;POPTR_0019s04890
	FDM1-like B	TFmatrixID_0571	TBP	889	-	1	taTTTATa	AT1G55520;AT3G13445;Glyma03g04500.1;Glyma09g41330.1;Glyma16g25450.1;Glyma18g44460.1;Glyma19g28780.1;POPTR_0013s05580;POPTR_0019s04890
	FDM1-like B	TFmatrixID_0569	TBP	884	-	0.95	atagcaaaTTTATaa	AT1G55520;AT3G13445;Glyma03g04500.1;Glyma09g41330.1;Glyma16g25450.1;Glyma18g44460.1;Glyma19g28780.1;POPTR_0013s05580;POPTR_0019s04890
	FDM1-like B	TFmatrixID_0223	TCR;CPP	881	+	0.96	gcaAATTTataag	AT4G14770;Glyma01g44670.1;POPTR_0010s09350
	FDM1-like B	TFmatrixID_0585	TBP	879	-	0.95	aaaTTTATaag	AT1G55520;AT3G13445;Glyma03g04500.1;Glyma09g41330.1;Glyma16g25450.1;Glyma18g44460.1;Glyma19g28780.1;POPTR_0013s05580;POPTR_0019s04890
	FDM1-like B	TFmatrixID_0571	TBP	878	-	1	aaTTTATa	AT1G55520;AT3G13445;Glyma03g04500.1;Glyma09g41330.1;Glyma16g25450.1;Glyma18g44460.1;Glyma19g28780.1;POPTR_0013s05580;POPTR_0019s04890
	FDM1-like B	TF_motif_seq_0319	Trihelix	868	-	1	tTTACC	AT1G33240
	FDM1-like B	TFmatrixID_0146	AT-Hook	864	+	0.99	ccaaATAAT	AT4G21895;AT5G62260;Glyma04g10960.1;Glyma10g07550.1;Glyma13g21430.1;POPTR_0002s10560;POPTR_0005s17920
	FDM1-like B	TFmatrixID_0282	Homeodomain	862	-	0.97	aaaTAATAttaaa	AT2G36610
	FDM1-like B	TF_motif_seq_0241	ZF-HD	860	-	1	ATAAT	AT1G75240
	FDM1-like B	TF_motif_seq_0241	ZF-HD	855	+	1	ATTAA	AT1G75240
	FDM1-like B	TFmatrixID_0148	AT-Hook	852	+	1	aaAAAATa	AT1G19485;AT1G48610;Glyma06g01700.1;Glyma0856s00200.1;Glyma09g39650.1;Glyma18g46540.1;POPTR_0004s20060
	FDM1-like B	TFmatrixID_0137	AT-Hook	851	+	1	aaaAATAT	AT4G21895;AT5G62260;Glyma04g10960.1;Glyma10g07550.1;Glyma13g21430.1;POPTR_0002s10560;POPTR_0005s17920
	FDM1-like B	TFmatrixID_0140	AT-Hook	839	+	1	aaaAAAAT	AT4G21895;AT5G62260;Glyma04g10960.1;Glyma10g07550.1;Glyma13g21430.1;POPTR_0002s10560;POPTR_0005s17920
	FDM1-like B	TFmatrixID_0148	AT-Hook	838	+	0.99	aaAAAATg	AT1G19485;AT1G48610;Glyma06g01700.1;Glyma0856s00200.1;Glyma09g39650.1;Glyma18g46540.1;POPTR_0004s20060
	FDM1-like B	TFmatrixID_0131	AT-Hook	831	+	1	gaaaATAAA	AT1G19485;AT1G48610;Glyma06g01700.1;Glyma0856s00200.1;Glyma09g39650.1;Glyma18g46540.1;POPTR_0004s20060
	FDM1-like B	TFmatrixID_0136	AT-Hook	830	+	1	aaaATAAA	AT4G21895;AT5G62260;Glyma04g10960.1;Glyma10g07550.1;Glyma13g21430.1;POPTR_0002s10560;POPTR_0005s17920
	FDM1-like B	TFmatrixID_0009	AT-Hook	829	-	1	aAATAAatta	AT4G35390
	FDM1-like B	TF_motif_seq_0241	ZF-HD	823	+	1	ATTAT	AT1G75240
	FDM1-like B	TFmatrixID_0123	AP2;B3;RAV	821	+	0.99	taTGTTGatg	AT1G13260
	FDM1-like B	TFmatrixID_0057	AP2;RAV	821	-	0.95	taTGTTGa	AT1G25560
	FDM1-like B	TF_motif_seq_0255	AP2;RAV;B3	819	-	1	TGTTG	AT1G25560;AT1G13260
	FDM1-like B	TF_motif_seq_0237	GATA;tify	816	+	1	TGATG	AT1G51600;AT2G45050;AT3G06740;AT3G16870;AT3G21175;AT3G24050;AT3G54810;AT3G60530;AT4G17570;AT4G24470;AT4G26150;AT4G32890;AT4G34680;AT5G25830;AT5G26930;AT5G56860;AT5G66320;AT2G18380;AT3G50870;AT4G36620
	FDM1-like B	TF_motif_seq_0237	GATA;tify	813	+	1	TGATT	AT1G51600;AT2G45050;AT3G06740;AT3G16870;AT3G21175;AT3G24050;AT3G54810;AT3G60530;AT4G17570;AT4G24470;AT4G26150;AT4G32890;AT4G34680;AT5G25830;AT5G26930;AT5G56860;AT5G66320;AT2G18380;AT3G50870;AT4G36620
	FDM1-like B	TFmatrixID_0225	TCR	812	+	0.96	gatTTAAAtg	AT3G04850
	FDM1-like B	TFmatrixID_0224	TCR;CPP	811	+	1	aTTTAAat	AT2G20110;Glyma07g09380.1;Glyma08g04180.1;Glyma09g32420.1;POPTR_0006s16340;POPTR_0018s08960
	FDM1-like B	TF_motif_seq_0444	Homeodomain;HD-ZIP	808	+	0.97	TAAATgaa	AT4G21750;AT4G04890
	FDM1-like B	TFmatrixID_0131	AT-Hook	804	+	1	tgaaATAAA	AT1G19485;AT1G48610;Glyma06g01700.1;Glyma0856s00200.1;Glyma09g39650.1;Glyma18g46540.1;POPTR_0004s20060
	FDM1-like B	TFmatrixID_0142	AT-Hook	802	+	1	AAATAaat	AT4G21895;AT5G62260;Glyma04g10960.1;Glyma10g07550.1;Glyma13g21430.1;POPTR_0002s10560;POPTR_0005s17920
	FDM1-like B	TFmatrixID_0571	TBP	801	+	0.96	aATAAAta	AT1G55520;AT3G13445;Glyma03g04500.1;Glyma09g41330.1;Glyma16g25450.1;Glyma18g44460.1;Glyma19g28780.1;POPTR_0013s05580;POPTR_0019s04890
	FDM1-like B	TFmatrixID_0144	AT-Hook	799	+	1	taaaTATTAatt	AT4G21895;AT5G62260;Glyma04g10960.1;Glyma10g07550.1;Glyma13g21430.1;POPTR_0002s10560;POPTR_0005s17920
	FDM1-like B	TFmatrixID_0288	Homeodomain;HD-ZIP	796	+	0.95	ataTTAATtat	AT1G05230;AT1G17920;AT3G61150;AT4G00730;AT5G46880;Glyma01g01850.1;Glyma01g45070.1;Glyma03g01860.1;Glyma05g33520.1;Glyma06g46000.1;Glyma08g06190.1;Glyma09g26600.1;Glyma09g29810.1;Glyma09g34070.1;Glyma09g40130.1;Glyma10g38280.1;Glyma12g10710.1;Glyma12g32050.1;Glyma13g38430.1;Glyma13g43350.1;Glyma15g01960.1;Glyma16g32130.1;Glyma16g34350.1;Glyma18g45970.1;Glyma20g29580.1;POPTR_0001s02030;POPTR_0001s1…
	FDM1-like B	TF_motif_seq_0241	ZF-HD	794	+	1	ATTAA	AT1G75240
	FDM1-like B	TFmatrixID_0002	AT-Hook	794	+	0.98	atTAATTatt	AT1G63480
	FDM1-like B	TFmatrixID_0628	Homeodomain;bZIP;HD-ZIP;WOX	794	+	0.96	atTAATTatt	AT4G35550
	FDM1-like B	TFmatrixID_0412	Sox;YABBY	793	-	1	ttAATTAttt	AT1G23420
	FDM1-like B	TF_motif_seq_0241	ZF-HD	793	-	1	TTAAT	AT1G75240
	FDM1-like B	TFmatrixID_0001	AT-Hook	792	+	1	tAATTAttta	AT1G63480
	FDM1-like B	TFmatrixID_0471	Homeodomain;HD-ZIP;bZIP	792	-	0.99	taATTATt	AT1G69780;AT3G01220;AT3G01470;AT5G15150;Glyma01g04890.1;Glyma01g05230.1;Glyma02g02290.1;Glyma02g02630.1;Glyma05g01390.1;Glyma05g30940.1;Glyma06g20230.1;Glyma08g14130.1;Glyma08g40710.1;Glyma08g40970.1;Glyma09g37410.1;Glyma11g37920.1;Glyma13g05270.1;Glyma13g23890.1;Glyma17g10490.1;Glyma18g01830.1;Glyma18g15970.1;Glyma18g16390.1;Glyma18g49290.1;Glyma19g01300.1;Glyma19g02490.1;POPTR_0002s10080;POPTR_…
	FDM1-like B	TFmatrixID_0292	Homeodomain;HD-ZIP	791	+	0.95	aATTATtt	AT1G26960;AT1G69780;AT3G01220;AT4G40060;AT5G15150;Glyma01g04890.1;Glyma01g05230.1;Glyma01g38390.1;Glyma02g02290.1;Glyma02g02630.1;Glyma05g01390.1;Glyma05g30940.1;Glyma06g20230.1;Glyma08g14130.1;Glyma08g40710.1;Glyma08g40970.1;Glyma09g37410.1;Glyma11g37920.1;Glyma13g05270.1;Glyma13g23890.1;Glyma17g10490.1;Glyma18g01830.1;Glyma18g15970.1;Glyma18g49290.1;Glyma19g01300.1;Glyma19g02490.1;POPTR_0002s10…
	FDM1-like B	TFmatrixID_0146	AT-Hook	790	-	1	ATTATttat	AT4G21895;AT5G62260;Glyma04g10960.1;Glyma10g07550.1;Glyma13g21430.1;POPTR_0002s10560;POPTR_0005s17920
	FDM1-like B	TF_motif_seq_0241	ZF-HD	790	+	1	ATTAT	AT1G75240
	FDM1-like B	TFmatrixID_0571	TBP	788	-	0.96	taTTTATt	AT1G55520;AT3G13445;Glyma03g04500.1;Glyma09g41330.1;Glyma16g25450.1;Glyma18g44460.1;Glyma19g28780.1;POPTR_0013s05580;POPTR_0019s04890
	FDM1-like B	TFmatrixID_0131	AT-Hook	786	-	1	TTTATtgat	AT1G19485;AT1G48610;Glyma06g01700.1;Glyma0856s00200.1;Glyma09g39650.1;Glyma18g46540.1;POPTR_0004s20060
	FDM1-like B	TF_motif_seq_0237	GATA;tify	781	+	1	TGATT	AT1G51600;AT2G45050;AT3G06740;AT3G16870;AT3G21175;AT3G24050;AT3G54810;AT3G60530;AT4G17570;AT4G24470;AT4G26150;AT4G32890;AT4G34680;AT5G25830;AT5G26930;AT5G56860;AT5G66320;AT2G18380;AT3G50870;AT4G36620
	FDM1-like B	TF_motif_seq_0241	ZF-HD	779	+	1	ATTAA	AT1G75240
	FDM1-like B	TF_motif_seq_0237	GATA;tify	775	+	1	AGATT	AT1G51600;AT2G45050;AT3G06740;AT3G16870;AT3G21175;AT3G24050;AT3G54810;AT3G60530;AT4G17570;AT4G24470;AT4G26150;AT4G32890;AT4G34680;AT5G25830;AT5G26930;AT5G56860;AT5G66320;AT2G18380;AT3G50870;AT4G36620
	FDM1-like B	TF_motif_seq_0252	Myb/SANT;MYB;ARR-B	775	+	1	AGATT	AT2G01760;AT3G16857;AT4G16110;AT4G18020;AT4G31920;AT5G58080;AT1G67710;AT1G49190;AT2G25180;AT5G49240
	FDM1-like B	TF_motif_seq_0241	ZF-HD	773	+	1	ATTAG	AT1G75240
	FDM1-like B	TF_motif_seq_0254	AP2;ERF	771	-	1	TAGAT	AT3G14230
	FDM1-like B	TF_motif_seq_0237	GATA;tify	770	+	1	AGATT	AT1G51600;AT2G45050;AT3G06740;AT3G16870;AT3G21175;AT3G24050;AT3G54810;AT3G60530;AT4G17570;AT4G24470;AT4G26150;AT4G32890;AT4G34680;AT5G25830;AT5G26930;AT5G56860;AT5G66320;AT2G18380;AT3G50870;AT4G36620
	FDM1-like B	TF_motif_seq_0252	Myb/SANT;MYB;ARR-B	770	+	1	AGATT	AT2G01760;AT3G16857;AT4G16110;AT4G18020;AT4G31920;AT5G58080;AT1G67710;AT1G49190;AT2G25180;AT5G49240
	FDM1-like B	TF_motif_seq_0241	ZF-HD	768	+	1	ATTAA	AT1G75240
	FDM1-like B	TFmatrixID_0131	AT-Hook	766	+	1	taaaATAAA	AT1G19485;AT1G48610;Glyma06g01700.1;Glyma0856s00200.1;Glyma09g39650.1;Glyma18g46540.1;POPTR_0004s20060
	FDM1-like B	TFmatrixID_0136	AT-Hook	765	+	1	aaaATAAA	AT4G21895;AT5G62260;Glyma04g10960.1;Glyma10g07550.1;Glyma13g21430.1;POPTR_0002s10560;POPTR_0005s17920
	FDM1-like B	TFmatrixID_0142	AT-Hook	764	+	1	AAATAaat	AT4G21895;AT5G62260;Glyma04g10960.1;Glyma10g07550.1;Glyma13g21430.1;POPTR_0002s10560;POPTR_0005s17920
	FDM1-like B	TFmatrixID_0571	TBP	763	+	0.96	aATAAAta	AT1G55520;AT3G13445;Glyma03g04500.1;Glyma09g41330.1;Glyma16g25450.1;Glyma18g44460.1;Glyma19g28780.1;POPTR_0013s05580;POPTR_0019s04890
	FDM1-like B	TFmatrixID_0211	C2H2	752	-	1	aAGTGTa	AT1G27730;AT3G49930;AT3G60580;AT5G04340;AT5G43170;Glyma04g04760.1;Glyma06g04840.1;Glyma14g09760.1;Glyma17g35430.1;POPTR_0001s30260;POPTR_0009s09250;POPTR_0014s01760
	FDM1-like B	TF_motif_seq_0254	AP2;ERF	747	-	1	TAGAT	AT3G14230
	FDM1-like B	TF_motif_seq_0237	GATA;tify	746	+	1	AGATA	AT1G51600;AT2G45050;AT3G06740;AT3G16870;AT3G21175;AT3G24050;AT3G54810;AT3G60530;AT4G17570;AT4G24470;AT4G26150;AT4G32890;AT4G34680;AT5G25830;AT5G26930;AT5G56860;AT5G66320;AT2G18380;AT3G50870;AT4G36620
	FDM1-like B	TF_motif_seq_0243	GATA;tify	745	+	1	GATAA	AT1G51600;AT2G45050;AT3G06740;AT3G16870;AT3G21175;AT3G24050;AT3G54810;AT3G60530;AT4G17570;AT4G24470;AT4G26150;AT4G32890;AT4G34680;AT5G25830;AT5G26930;AT5G56860;AT5G66320;AT2G18380;AT3G50870;AT4G36620
	FDM1-like B	TFmatrixID_0129	AT-Hook	743	+	1	taaaAAATT	AT1G14900;AT1G48610;Glyma11g33690.1;POPTR_0004s08590;POPTR_0017s02940
	FDM1-like B	TFmatrixID_0148	AT-Hook	742	+	1	aaAAAATt	AT1G19485;AT1G48610;Glyma06g01700.1;Glyma0856s00200.1;Glyma09g39650.1;Glyma18g46540.1;POPTR_0004s20060
	FDM1-like B	TFmatrixID_0152	AT-Hook	741	+	1	aaAAATT	AT1G19485;AT1G48610;Glyma0856s00200.1;Glyma09g39650.1;Glyma18g46540.1;POPTR_0004s20060
	FDM1-like B	TFmatrixID_0131	AT-Hook	736	+	1	ttgaATAAA	AT1G19485;AT1G48610;Glyma06g01700.1;Glyma0856s00200.1;Glyma09g39650.1;Glyma18g46540.1;POPTR_0004s20060
	FDM1-like B	TFmatrixID_0238	Dof	734	+	1	gaaTAAAGt	AT4G38000
	FDM1-like B	TF_motif_seq_0239	Dof	730	+	1	AAAGT	AT1G29160;AT1G64620;AT2G37590;AT3G21270;AT3G45610;AT3G47500;AT4G38000;AT5G39660;AT5G60200;AT5G60850;AT5G62940;AT2G46590;AT1G07640;AT1G21340;AT1G26790;AT1G47655;AT1G51700;AT1G69570;AT2G28510;AT2G28810;AT2G34140;AT3G50410;AT3G55370;AT3G61850;AT4G00940;AT4G21050;AT4G21080;AT4G24060;AT5G02460;AT5G62430;AT5G65590;AT5G66940
	FDM1-like B	TFmatrixID_0311	MADF	729	-	1	aaGTAAAttt	POPTR_0006s23800;POPTR_0018s05520;POPTR_0018s05540
	FDM1-like B	TFmatrixID_0282	Homeodomain	708	-	0.96	gaaTAATAaatta	AT2G36610
	FDM1-like B	TFmatrixID_0131	AT-Hook	707	+	1	aataATAAA	AT1G19485;AT1G48610;Glyma06g01700.1;Glyma0856s00200.1;Glyma09g39650.1;Glyma18g46540.1;POPTR_0004s20060
	FDM1-like B	TFmatrixID_0136	AT-Hook	706	+	1	ataATAAA	AT4G21895;AT5G62260;Glyma04g10960.1;Glyma10g07550.1;Glyma13g21430.1;POPTR_0002s10560;POPTR_0005s17920
	FDM1-like B	TF_motif_seq_0241	ZF-HD	706	-	1	ATAAT	AT1G75240
	FDM1-like B	TFmatrixID_0139	AT-Hook	705	-	1	TAATAaatta	AT4G21895;AT5G62260;Glyma04g10960.1;Glyma10g07550.1;Glyma13g21430.1;POPTR_0002s10560;POPTR_0005s17920
	FDM1-like B	TFmatrixID_0001	AT-Hook	701	+	1	aAATTAatta	AT1G63480
	FDM1-like B	TFmatrixID_0288	Homeodomain;HD-ZIP	701	+	0.95	aaaTTAATtat	AT1G05230;AT1G17920;AT3G61150;AT4G00730;AT5G46880;Glyma01g01850.1;Glyma01g45070.1;Glyma03g01860.1;Glyma05g33520.1;Glyma06g46000.1;Glyma08g06190.1;Glyma09g26600.1;Glyma09g29810.1;Glyma09g34070.1;Glyma09g40130.1;Glyma10g38280.1;Glyma12g10710.1;Glyma12g32050.1;Glyma13g38430.1;Glyma13g43350.1;Glyma15g01960.1;Glyma16g32130.1;Glyma16g34350.1;Glyma18g45970.1;Glyma20g29580.1;POPTR_0001s02030;POPTR_0001s1…
	FDM1-like B	TF_motif_seq_0241	ZF-HD	699	+	1	ATTAA	AT1G75240
	FDM1-like B	TFmatrixID_0002	AT-Hook	699	+	0.98	atTAATTatt	AT1G63480
	FDM1-like B	TFmatrixID_0628	Homeodomain;bZIP;HD-ZIP;WOX	699	+	0.96	atTAATTatt	AT4G35550
	FDM1-like B	TFmatrixID_0412	Sox;YABBY	698	-	1	ttAATTAttt	AT1G23420
	FDM1-like B	TF_motif_seq_0241	ZF-HD	698	-	1	TTAAT	AT1G75240
	FDM1-like B	TFmatrixID_0001	AT-Hook	697	+	1	tAATTAttta	AT1G63480
	FDM1-like B	TFmatrixID_0471	Homeodomain;HD-ZIP;bZIP	697	-	0.99	taATTATt	AT1G69780;AT3G01220;AT3G01470;AT5G15150;Glyma01g04890.1;Glyma01g05230.1;Glyma02g02290.1;Glyma02g02630.1;Glyma05g01390.1;Glyma05g30940.1;Glyma06g20230.1;Glyma08g14130.1;Glyma08g40710.1;Glyma08g40970.1;Glyma09g37410.1;Glyma11g37920.1;Glyma13g05270.1;Glyma13g23890.1;Glyma17g10490.1;Glyma18g01830.1;Glyma18g15970.1;Glyma18g16390.1;Glyma18g49290.1;Glyma19g01300.1;Glyma19g02490.1;POPTR_0002s10080;POPTR_…
	FDM1-like B	TFmatrixID_0292	Homeodomain;HD-ZIP	696	+	0.95	aATTATtt	AT1G26960;AT1G69780;AT3G01220;AT4G40060;AT5G15150;Glyma01g04890.1;Glyma01g05230.1;Glyma01g38390.1;Glyma02g02290.1;Glyma02g02630.1;Glyma05g01390.1;Glyma05g30940.1;Glyma06g20230.1;Glyma08g14130.1;Glyma08g40710.1;Glyma08g40970.1;Glyma09g37410.1;Glyma11g37920.1;Glyma13g05270.1;Glyma13g23890.1;Glyma17g10490.1;Glyma18g01830.1;Glyma18g15970.1;Glyma18g49290.1;Glyma19g01300.1;Glyma19g02490.1;POPTR_0002s10…
	FDM1-like B	TFmatrixID_0146	AT-Hook	695	-	1	ATTATttat	AT4G21895;AT5G62260;Glyma04g10960.1;Glyma10g07550.1;Glyma13g21430.1;POPTR_0002s10560;POPTR_0005s17920
	FDM1-like B	TF_motif_seq_0241	ZF-HD	695	+	1	ATTAT	AT1G75240
	FDM1-like B	TFmatrixID_0139	AT-Hook	694	+	0.98	ttattTATTA	AT4G21895;AT5G62260;Glyma04g10960.1;Glyma10g07550.1;Glyma13g21430.1;POPTR_0002s10560;POPTR_0005s17920
	FDM1-like B	TFmatrixID_0571	TBP	693	-	0.96	taTTTATt	AT1G55520;AT3G13445;Glyma03g04500.1;Glyma09g41330.1;Glyma16g25450.1;Glyma18g44460.1;Glyma19g28780.1;POPTR_0013s05580;POPTR_0019s04890
	FDM1-like B	TF_motif_seq_0241	ZF-HD	688	+	1	ATTAA	AT1G75240
	FDM1-like B	TFmatrixID_0289	Homeodomain;HD-ZIP	684	+	0.98	aaaTGATTct	AT2G22800;AT4G16780;AT4G17460;AT4G37790;AT5G06710;AT5G47370;Glyma0041s00350.1;Glyma01g40450.1;Glyma02g28860.1;Glyma03g26700.1;Glyma03g30200.1;Glyma04g05200.1;Glyma05g04990.1;Glyma05g23150.1;Glyma07g14270.1;Glyma08g15780.1;Glyma09g16790.1;Glyma09g37680.1;Glyma11g03850.1;Glyma11g04840.1;Glyma13g00310.1;Glyma14g10370.1;Glyma15g18320.1;Glyma15g42380.1;Glyma17g06380.1;Glyma17g15380.1;Glyma17g16930.1;G…
	FDM1-like B	TF_motif_seq_0237	GATA;tify	681	+	1	TGATT	AT1G51600;AT2G45050;AT3G06740;AT3G16870;AT3G21175;AT3G24050;AT3G54810;AT3G60530;AT4G17570;AT4G24470;AT4G26150;AT4G32890;AT4G34680;AT5G25830;AT5G26930;AT5G56860;AT5G66320;AT2G18380;AT3G50870;AT4G36620
	FDM1-like B	TF_motif_seq_0281	bZIP	679	-	1	aTTCTT	AT1G68640
	FDM1-like B	TF_motif_seq_0237	GATA;tify	671	+	1	AGATG	AT1G51600;AT2G45050;AT3G06740;AT3G16870;AT3G21175;AT3G24050;AT3G54810;AT3G60530;AT4G17570;AT4G24470;AT4G26150;AT4G32890;AT4G34680;AT5G25830;AT5G26930;AT5G56860;AT5G66320;AT2G18380;AT3G50870;AT4G36620
	FDM1-like B	TF_motif_seq_0246	Homeodomain;TALE	637	+	1	TGACA	AT1G23380;AT1G62360;AT1G70510;AT4G08150
	FDM1-like B	TFmatrixID_0240	Dof	631	+	1	gaAAAAG	AT5G60200
	FDM1-like B	TFmatrixID_0234	Dof	630	+	1	aAAAAGc	AT2G37590
	FDM1-like B	TF_motif_seq_0239	Dof	628	+	1	AAAGC	AT1G29160;AT1G64620;AT2G37590;AT3G21270;AT3G45610;AT3G47500;AT4G38000;AT5G39660;AT5G60200;AT5G60850;AT5G62940;AT2G46590;AT1G07640;AT1G21340;AT1G26790;AT1G47655;AT1G51700;AT1G69570;AT2G28510;AT2G28810;AT2G34140;AT3G50410;AT3G55370;AT3G61850;AT4G00940;AT4G21050;AT4G21080;AT4G24060;AT5G02460;AT5G62430;AT5G65590;AT5G66940
	FDM1-like B	TFmatrixID_0223	TCR;CPP	593	-	0.99	atttcAAATTtcc	AT4G14770;Glyma01g44670.1;POPTR_0010s09350
	FDM1-like B	TF_motif_seq_0239	Dof	578	-	1	GCTTT	AT1G29160;AT1G64620;AT2G37590;AT3G21270;AT3G45610;AT3G47500;AT4G38000;AT5G39660;AT5G60200;AT5G60850;AT5G62940;AT2G46590;AT1G07640;AT1G21340;AT1G26790;AT1G47655;AT1G51700;AT1G69570;AT2G28510;AT2G28810;AT2G34140;AT3G50410;AT3G55370;AT3G61850;AT4G00940;AT4G21050;AT4G21080;AT4G24060;AT5G02460;AT5G62430;AT5G65590;AT5G66940
	FDM1-like B	TF_motif_seq_0237	GATA;tify	567	-	1	CATCC	AT1G51600;AT2G45050;AT3G06740;AT3G16870;AT3G21175;AT3G24050;AT3G54810;AT3G60530;AT4G17570;AT4G24470;AT4G26150;AT4G32890;AT4G34680;AT5G25830;AT5G26930;AT5G56860;AT5G66320;AT2G18380;AT3G50870;AT4G36620
	FDM1-like B	TF_motif_seq_0237	GATA;tify	535	-	1	CATCT	AT1G51600;AT2G45050;AT3G06740;AT3G16870;AT3G21175;AT3G24050;AT3G54810;AT3G60530;AT4G17570;AT4G24470;AT4G26150;AT4G32890;AT4G34680;AT5G25830;AT5G26930;AT5G56860;AT5G66320;AT2G18380;AT3G50870;AT4G36620
	FDM1-like B	TF_motif_seq_0240	bZIP	528	-	1	AACGT	AT3G54620;AT4G02640
	FDM1-like B	TF_motif_seq_0240	bZIP	527	+	1	ACGTC	AT3G54620;AT4G02640
	FDM1-like B	TFmatrixID_0262	GATA	524	-	1	tcGATCAag	AT3G06740;AT3G16870;AT4G16141;AT4G26150;AT5G26930;AT5G49300;AT5G56860;Glyma03g39220.1;Glyma04g05430.1;Glyma09g07090.1;Glyma13g00200.1;Glyma14g10830.1;Glyma15g18380.1;Glyma17g03410.1;Glyma17g06290.1;Glyma17g34670.1;Glyma19g41780.1;POPTR_0005s02040;POPTR_0006s24560;POPTR_0008s22950;POPTR_0010s00360;POPTR_0014s11940;POPTR_0018s05160
	FDM1-like B	TF_motif_seq_0237	GATA;tify	523	+	1	CGATC	AT1G51600;AT2G45050;AT3G06740;AT3G16870;AT3G21175;AT3G24050;AT3G54810;AT3G60530;AT4G17570;AT4G24470;AT4G26150;AT4G32890;AT4G34680;AT5G25830;AT5G26930;AT5G56860;AT5G66320;AT2G18380;AT3G50870;AT4G36620
	FDM1-like B	TF_motif_seq_0237	GATA;tify	522	-	1	GATCA	AT1G51600;AT2G45050;AT3G06740;AT3G16870;AT3G21175;AT3G24050;AT3G54810;AT3G60530;AT4G17570;AT4G24470;AT4G26150;AT4G32890;AT4G34680;AT5G25830;AT5G26930;AT5G56860;AT5G66320;AT2G18380;AT3G50870;AT4G36620
	FDM1-like B	TF_motif_seq_0239	Dof	518	+	1	AAGGT	AT1G29160;AT1G64620;AT2G37590;AT3G21270;AT3G45610;AT3G47500;AT4G38000;AT5G39660;AT5G60200;AT5G60850;AT5G62940;AT2G46590;AT1G07640;AT1G21340;AT1G26790;AT1G47655;AT1G51700;AT1G69570;AT2G28510;AT2G28810;AT2G34140;AT3G50410;AT3G55370;AT3G61850;AT4G00940;AT4G21050;AT4G21080;AT4G24060;AT5G02460;AT5G62430;AT5G65590;AT5G66940
	FDM1-like B	TF_motif_seq_0281	bZIP	511	-	1	aTTCTT	AT1G68640
	FDM1-like B	TF_motif_seq_0239	Dof	509	-	1	TCTTT	AT1G29160;AT1G64620;AT2G37590;AT3G21270;AT3G45610;AT3G47500;AT4G38000;AT5G39660;AT5G60200;AT5G60850;AT5G62940;AT2G46590;AT1G07640;AT1G21340;AT1G26790;AT1G47655;AT1G51700;AT1G69570;AT2G28510;AT2G28810;AT2G34140;AT3G50410;AT3G55370;AT3G61850;AT4G00940;AT4G21050;AT4G21080;AT4G24060;AT5G02460;AT5G62430;AT5G65590;AT5G66940
	FDM1-like B	TF_motif_seq_0239	Dof	493	-	1	ACCTT	AT1G29160;AT1G64620;AT2G37590;AT3G21270;AT3G45610;AT3G47500;AT4G38000;AT5G39660;AT5G60200;AT5G60850;AT5G62940;AT2G46590;AT1G07640;AT1G21340;AT1G26790;AT1G47655;AT1G51700;AT1G69570;AT2G28510;AT2G28810;AT2G34140;AT3G50410;AT3G55370;AT3G61850;AT4G00940;AT4G21050;AT4G21080;AT4G24060;AT5G02460;AT5G62430;AT5G65590;AT5G66940
	FDM1-like B	TFmatrixID_0048	Myb/SANT;MYB;G2-like	483	+	0.99	cttaTATTCg	AT5G16560
	FDM1-like B	TF_motif_seq_0239	Dof	472	-	1	CCCTT	AT1G29160;AT1G64620;AT2G37590;AT3G21270;AT3G45610;AT3G47500;AT4G38000;AT5G39660;AT5G60200;AT5G60850;AT5G62940;AT2G46590;AT1G07640;AT1G21340;AT1G26790;AT1G47655;AT1G51700;AT1G69570;AT2G28510;AT2G28810;AT2G34140;AT3G50410;AT3G55370;AT3G61850;AT4G00940;AT4G21050;AT4G21080;AT4G24060;AT5G02460;AT5G62430;AT5G65590;AT5G66940
	FDM1-like B	TFmatrixID_0131	AT-Hook	450	-	1	TTTATttgc	AT1G19485;AT1G48610;Glyma06g01700.1;Glyma0856s00200.1;Glyma09g39650.1;Glyma18g46540.1;POPTR_0004s20060
	FDM1-like B	TF_motif_seq_0239	Dof	427	-	1	CCCTT	AT1G29160;AT1G64620;AT2G37590;AT3G21270;AT3G45610;AT3G47500;AT4G38000;AT5G39660;AT5G60200;AT5G60850;AT5G62940;AT2G46590;AT1G07640;AT1G21340;AT1G26790;AT1G47655;AT1G51700;AT1G69570;AT2G28510;AT2G28810;AT2G34140;AT3G50410;AT3G55370;AT3G61850;AT4G00940;AT4G21050;AT4G21080;AT4G24060;AT5G02460;AT5G62430;AT5G65590;AT5G66940
	FDM1-like B	TFmatrixID_0222	CSD	421	-	1	ttTTTATt	AT2G21060;AT4G38680
	FDM1-like B	TFmatrixID_0131	AT-Hook	419	-	1	TTTATttgc	AT1G19485;AT1G48610;Glyma06g01700.1;Glyma0856s00200.1;Glyma09g39650.1;Glyma18g46540.1;POPTR_0004s20060
	FDM1-like B	TF_motif_seq_0239	Dof	396	-	1	CCCTT	AT1G29160;AT1G64620;AT2G37590;AT3G21270;AT3G45610;AT3G47500;AT4G38000;AT5G39660;AT5G60200;AT5G60850;AT5G62940;AT2G46590;AT1G07640;AT1G21340;AT1G26790;AT1G47655;AT1G51700;AT1G69570;AT2G28510;AT2G28810;AT2G34140;AT3G50410;AT3G55370;AT3G61850;AT4G00940;AT4G21050;AT4G21080;AT4G24060;AT5G02460;AT5G62430;AT5G65590;AT5G66940
	FDM1-like B	TFmatrixID_0222	CSD	390	-	1	ttTTTATt	AT2G21060;AT4G38680
	FDM1-like B	TFmatrixID_0131	AT-Hook	388	-	1	TTTATttgc	AT1G19485;AT1G48610;Glyma06g01700.1;Glyma0856s00200.1;Glyma09g39650.1;Glyma18g46540.1;POPTR_0004s20060
	FDM1-like B	TF_motif_seq_0251	TCP	381	+	1	GCCCG	AT3G27010
	FDM1-like B	TF_motif_seq_0241	ZF-HD	368	+	1	ATTAT	AT1G75240
	FDM1-like B	TFmatrixID_0146	AT-Hook	368	-	0.99	ATTATttcg	AT4G21895;AT5G62260;Glyma04g10960.1;Glyma10g07550.1;Glyma13g21430.1;POPTR_0002s10560;POPTR_0005s17920
	FDM1-like B	TF_motif_seq_0246	Homeodomain;TALE	359	-	1	TGTCA	AT1G23380;AT1G62360;AT1G70510;AT4G08150
	FDM1-like B	TF_motif_seq_0241	ZF-HD	355	+	1	ATTAG	AT1G75240
	FDM1-like B	TFmatrixID_0182	bZIP	346	-	0.96	ttttaCACGTaaa	AT1G45249;AT3G19290;Glyma02g14880.1;Glyma04g04170.1;Glyma04g14840.1;Glyma06g04350.1;Glyma06g47220.1;Glyma07g33600.1;Glyma10g08370.1;Glyma12g30980.1;Glyma13g39340.1;Glyma19g30230.1;Glyma19g37910.1;POPTR_0002s12710;POPTR_0004s14790;POPTR_0006s08300;POPTR_0009s10400;POPTR_0009s16610;POPTR_0014s02810
	FDM1-like B	TFmatrixID_0011	NAC;NAM	343	+	0.99	tacACGTAaa	AT3G15500
	FDM1-like B	TFmatrixID_0189	bZIP	342	+	0.97	aCACGTaaag	AT2G40950;AT3G10800;AT3G56660;Glyma19g30680.1;POPTR_0016s03220
	FDM1-like B	TF_motif_seq_0240	bZIP	341	-	1	CACGT	AT3G54620;AT4G02640
	FDM1-like B	TF_motif_seq_0240	bZIP	340	+	1	ACGTA	AT3G54620;AT4G02640
	FDM1-like B	TF_motif_seq_0239	Dof	336	+	1	AAAGT	AT1G29160;AT1G64620;AT2G37590;AT3G21270;AT3G45610;AT3G47500;AT4G38000;AT5G39660;AT5G60200;AT5G60850;AT5G62940;AT2G46590;AT1G07640;AT1G21340;AT1G26790;AT1G47655;AT1G51700;AT1G69570;AT2G28510;AT2G28810;AT2G34140;AT3G50410;AT3G55370;AT3G61850;AT4G00940;AT4G21050;AT4G21080;AT4G24060;AT5G02460;AT5G62430;AT5G65590;AT5G66940
	FDM1-like B	TF_motif_seq_0239	Dof	326	-	1	GCTTT	AT1G29160;AT1G64620;AT2G37590;AT3G21270;AT3G45610;AT3G47500;AT4G38000;AT5G39660;AT5G60200;AT5G60850;AT5G62940;AT2G46590;AT1G07640;AT1G21340;AT1G26790;AT1G47655;AT1G51700;AT1G69570;AT2G28510;AT2G28810;AT2G34140;AT3G50410;AT3G55370;AT3G61850;AT4G00940;AT4G21050;AT4G21080;AT4G24060;AT5G02460;AT5G62430;AT5G65590;AT5G66940
	FDM1-like B	TFmatrixID_0306	MADF;Trihelix	323	-	1	ttagGGTTAa	AT3G25990;Glyma18g01360.1
	FDM1-like B	TFmatrixID_0315	MADF	323	-	1	ttagGGTTAa	Glyma18g01360.1;POPTR_0008s17980;POPTR_0010s06510
	FDM1-like B	TFmatrixID_0363	Myb/SANT;MYB-related	323	+	0.97	tTAGGGtt	AT3G49850;AT5G67580
	FDM1-like B	TF_motif_seq_0320	MADF;Trihelix	319	+	1	GGTTAa	AT1G13450
	FDM1-like B	TF_motif_seq_0241	ZF-HD	317	-	1	TTAAT	AT1G75240
	FDM1-like B	TF_motif_seq_0257	NF-YB;NF-YA;NF-YC	308	-	1	ATTGG	AT1G09030;AT1G17590;AT1G21970;AT1G30500;AT1G54160;AT1G54830;AT1G56170;AT1G72830;AT2G38880;AT2G47810;AT3G05690;AT3G14020;AT3G20910;AT3G53340;AT4G14540;AT5G06510;AT5G12840;AT5G27910;AT5G38140;AT5G47640;AT5G47670;AT5G50470;AT5G50480
	FDM1-like B	TF_motif_seq_0239	Dof	291	-	1	GCTTT	AT1G29160;AT1G64620;AT2G37590;AT3G21270;AT3G45610;AT3G47500;AT4G38000;AT5G39660;AT5G60200;AT5G60850;AT5G62940;AT2G46590;AT1G07640;AT1G21340;AT1G26790;AT1G47655;AT1G51700;AT1G69570;AT2G28510;AT2G28810;AT2G34140;AT3G50410;AT3G55370;AT3G61850;AT4G00940;AT4G21050;AT4G21080;AT4G24060;AT5G02460;AT5G62430;AT5G65590;AT5G66940
	FDM1-like B	TFmatrixID_0238	Dof	281	+	1	tctTAAAGt	AT4G38000
	FDM1-like B	TF_motif_seq_0239	Dof	277	+	1	AAAGT	AT1G29160;AT1G64620;AT2G37590;AT3G21270;AT3G45610;AT3G47500;AT4G38000;AT5G39660;AT5G60200;AT5G60850;AT5G62940;AT2G46590;AT1G07640;AT1G21340;AT1G26790;AT1G47655;AT1G51700;AT1G69570;AT2G28510;AT2G28810;AT2G34140;AT3G50410;AT3G55370;AT3G61850;AT4G00940;AT4G21050;AT4G21080;AT4G24060;AT5G02460;AT5G62430;AT5G65590;AT5G66940
	FDM1-like B	TF_motif_seq_0239	Dof	268	-	1	TCCTT	AT1G29160;AT1G64620;AT2G37590;AT3G21270;AT3G45610;AT3G47500;AT4G38000;AT5G39660;AT5G60200;AT5G60850;AT5G62940;AT2G46590;AT1G07640;AT1G21340;AT1G26790;AT1G47655;AT1G51700;AT1G69570;AT2G28510;AT2G28810;AT2G34140;AT3G50410;AT3G55370;AT3G61850;AT4G00940;AT4G21050;AT4G21080;AT4G24060;AT5G02460;AT5G62430;AT5G65590;AT5G66940
	FDM1-like B	TF_motif_seq_0239	Dof	267	-	1	CCTTT	AT1G29160;AT1G64620;AT2G37590;AT3G21270;AT3G45610;AT3G47500;AT4G38000;AT5G39660;AT5G60200;AT5G60850;AT5G62940;AT2G46590;AT1G07640;AT1G21340;AT1G26790;AT1G47655;AT1G51700;AT1G69570;AT2G28510;AT2G28810;AT2G34140;AT3G50410;AT3G55370;AT3G61850;AT4G00940;AT4G21050;AT4G21080;AT4G24060;AT5G02460;AT5G62430;AT5G65590;AT5G66940
	FDM1-like B	TFmatrixID_0311	MADF	265	+	0.99	tttTTTACtt	POPTR_0006s23800;POPTR_0018s05520;POPTR_0018s05540
	FDM1-like B	TFmatrixID_0134	AT-Hook	264	-	0.98	TTTTTacttc	AT4G21895;AT5G62260;Glyma04g10960.1;Glyma10g07550.1;Glyma13g21430.1;POPTR_0002s10560;POPTR_0005s17920
	FDM1-like B	TFmatrixID_0353	Myb/SANT	249	-	0.96	gtGATAAtgt	AT5G04760
	FDM1-like B	TF_motif_seq_0237	GATA;tify	248	+	1	TGATA	AT1G51600;AT2G45050;AT3G06740;AT3G16870;AT3G21175;AT3G24050;AT3G54810;AT3G60530;AT4G17570;AT4G24470;AT4G26150;AT4G32890;AT4G34680;AT5G25830;AT5G26930;AT5G56860;AT5G66320;AT2G18380;AT3G50870;AT4G36620
	FDM1-like B	TF_motif_seq_0243	GATA;tify	247	+	1	GATAA	AT1G51600;AT2G45050;AT3G06740;AT3G16870;AT3G21175;AT3G24050;AT3G54810;AT3G60530;AT4G17570;AT4G24470;AT4G26150;AT4G32890;AT4G34680;AT5G25830;AT5G26930;AT5G56860;AT5G66320;AT2G18380;AT3G50870;AT4G36620
	FDM1-like B	TF_motif_seq_0241	ZF-HD	246	-	1	ATAAT	AT1G75240
	FDM1-like B	TF_motif_seq_0239	Dof	225	+	1	AAAGT	AT1G29160;AT1G64620;AT2G37590;AT3G21270;AT3G45610;AT3G47500;AT4G38000;AT5G39660;AT5G60200;AT5G60850;AT5G62940;AT2G46590;AT1G07640;AT1G21340;AT1G26790;AT1G47655;AT1G51700;AT1G69570;AT2G28510;AT2G28810;AT2G34140;AT3G50410;AT3G55370;AT3G61850;AT4G00940;AT4G21050;AT4G21080;AT4G24060;AT5G02460;AT5G62430;AT5G65590;AT5G66940
	FDM1-like B	TF_motif_seq_0239	Dof	215	-	1	GCTTT	AT1G29160;AT1G64620;AT2G37590;AT3G21270;AT3G45610;AT3G47500;AT4G38000;AT5G39660;AT5G60200;AT5G60850;AT5G62940;AT2G46590;AT1G07640;AT1G21340;AT1G26790;AT1G47655;AT1G51700;AT1G69570;AT2G28510;AT2G28810;AT2G34140;AT3G50410;AT3G55370;AT3G61850;AT4G00940;AT4G21050;AT4G21080;AT4G24060;AT5G02460;AT5G62430;AT5G65590;AT5G66940
	FDM1-like B	TFmatrixID_0363	Myb/SANT;MYB-related	212	+	0.97	tTAGGGtt	AT3G49850;AT5G67580
	FDM1-like B	TF_motif_seq_0237	GATA;tify	205	+	1	TGATG	AT1G51600;AT2G45050;AT3G06740;AT3G16870;AT3G21175;AT3G24050;AT3G54810;AT3G60530;AT4G17570;AT4G24470;AT4G26150;AT4G32890;AT4G34680;AT5G25830;AT5G26930;AT5G56860;AT5G66320;AT2G18380;AT3G50870;AT4G36620
	FDM1-like B	TF_motif_seq_0237	GATA;tify	202	+	1	TGATG	AT1G51600;AT2G45050;AT3G06740;AT3G16870;AT3G21175;AT3G24050;AT3G54810;AT3G60530;AT4G17570;AT4G24470;AT4G26150;AT4G32890;AT4G34680;AT5G25830;AT5G26930;AT5G56860;AT5G66320;AT2G18380;AT3G50870;AT4G36620
	FDM1-like B	TF_motif_seq_0257	NF-YB;NF-YA;NF-YC	194	-	1	ATTGG	AT1G09030;AT1G17590;AT1G21970;AT1G30500;AT1G54160;AT1G54830;AT1G56170;AT1G72830;AT2G38880;AT2G47810;AT3G05690;AT3G14020;AT3G20910;AT3G53340;AT4G14540;AT5G06510;AT5G12840;AT5G27910;AT5G38140;AT5G47640;AT5G47670;AT5G50470;AT5G50480
	FDM1-like B	TF_motif_seq_0239	Dof	183	-	1	GCTTT	AT1G29160;AT1G64620;AT2G37590;AT3G21270;AT3G45610;AT3G47500;AT4G38000;AT5G39660;AT5G60200;AT5G60850;AT5G62940;AT2G46590;AT1G07640;AT1G21340;AT1G26790;AT1G47655;AT1G51700;AT1G69570;AT2G28510;AT2G28810;AT2G34140;AT3G50410;AT3G55370;AT3G61850;AT4G00940;AT4G21050;AT4G21080;AT4G24060;AT5G02460;AT5G62430;AT5G65590;AT5G66940
	FDM1-like B	TF_motif_seq_0239	Dof	170	+	1	AAAGT	AT1G29160;AT1G64620;AT2G37590;AT3G21270;AT3G45610;AT3G47500;AT4G38000;AT5G39660;AT5G60200;AT5G60850;AT5G62940;AT2G46590;AT1G07640;AT1G21340;AT1G26790;AT1G47655;AT1G51700;AT1G69570;AT2G28510;AT2G28810;AT2G34140;AT3G50410;AT3G55370;AT3G61850;AT4G00940;AT4G21050;AT4G21080;AT4G24060;AT5G02460;AT5G62430;AT5G65590;AT5G66940
	FDM1-like B	TFmatrixID_0638	Dof	163	-	0.98	gctTCTTTtt	AT5G65590
	FDM1-like B	TF_motif_seq_0239	Dof	160	-	1	TCTTT	AT1G29160;AT1G64620;AT2G37590;AT3G21270;AT3G45610;AT3G47500;AT4G38000;AT5G39660;AT5G60200;AT5G60850;AT5G62940;AT2G46590;AT1G07640;AT1G21340;AT1G26790;AT1G47655;AT1G51700;AT1G69570;AT2G28510;AT2G28810;AT2G34140;AT3G50410;AT3G55370;AT3G61850;AT4G00940;AT4G21050;AT4G21080;AT4G24060;AT5G02460;AT5G62430;AT5G65590;AT5G66940
	FDM1-like B	TF_motif_seq_0237	GATA;tify	147	-	1	CATCT	AT1G51600;AT2G45050;AT3G06740;AT3G16870;AT3G21175;AT3G24050;AT3G54810;AT3G60530;AT4G17570;AT4G24470;AT4G26150;AT4G32890;AT4G34680;AT5G25830;AT5G26930;AT5G56860;AT5G66320;AT2G18380;AT3G50870;AT4G36620
	FDM1-like B	TF_motif_seq_0302	bHLH	147	+	1	CATCTg	AT5G08130;AT3G26744
	FDM1-like B	TF_motif_seq_0241	ZF-HD	138	-	1	GTAAT	AT1G75240
	FDM1-like B	TF_motif_seq_0241	ZF-HD	126	+	1	ATTAC	AT1G75240
	FDM1-like B	TFmatrixID_0497	bHLH;bZIP	115	+	0.96	tgttcttcACGTGt	AT2G20180;AT2G46970;AT4G28790;AT4G28800;AT4G28811;AT4G28815;AT5G67110;Glyma01g15930.1;Glyma01g39450.1;Glyma02g00980.1;Glyma02g45150.1;Glyma03g04000.1;Glyma03g32740.1;Glyma03g38390.1;Glyma03g38670.1;Glyma08g41620.1;Glyma10g04890.1;Glyma10g27910.1;Glyma10g28290.1;Glyma11g05810.1;Glyma11g17120.1;Glyma13g19250.1;Glyma14g03600.1;Glyma14g09230.1;Glyma17g19500.1;Glyma17g35950.1;Glyma18g14530.1;Glyma19g4…
	FDM1-like B	TFmatrixID_0173	bHLH	112	-	1	tcttCACGTg	AT2G46510;AT4G09820;AT4G16430;AT5G46760;AT5G46830;Glyma01g02250.1;Glyma01g12740.1;Glyma02g09670.1;Glyma02g16670.1;Glyma03g30940.1;Glyma05g23530.1;Glyma05g38530.1;Glyma07g05740.1;Glyma07g06090.1;Glyma08g36720.1;Glyma09g33730.1;Glyma10g03950.1;Glyma13g18130.1;Glyma16g02320.1;Glyma16g02690.1;Glyma17g16720.1;Glyma19g44570.1;POPTR_0001s02450;POPTR_0001s11400;POPTR_0001s29400;POPTR_0002s04310;POPTR_000…
	FDM1-like B	TFmatrixID_0495	BES1	112	-	0.98	tcttcACGTGttgg	AT1G75080
	FDM1-like B	TFmatrixID_0171	bHLH	111	+	1	cttCACGTgt	AT5G08130;Glyma01g09010.1;Glyma02g13670.1;Glyma05g07490.1;Glyma08g28010.1;Glyma17g08980.1;POPTR_0004s11180;POPTR_0008s11120;POPTR_0010s14740;POPTR_0012s06650;POPTR_0015s03550;POPTR_0017s13610
	FDM1-like B	TFmatrixID_0494	BES1	111	+	0.98	cttcACGTGtt	AT1G19350
	FDM1-like B	TFmatrixID_0189	bZIP	111	-	0.97	cttcACGTGt	AT2G40950;AT3G10800;AT3G56660;Glyma19g30680.1;POPTR_0016s03220
	FDM1-like B	TFmatrixID_0160	bHLH	110	+	1	ttCACGTgtt	AT1G32640;AT2G46510;AT4G09820;AT4G16430;AT5G46830;Glyma01g02250.1;Glyma01g12740.1;Glyma02g09670.1;Glyma02g16670.1;Glyma03g30940.1;Glyma05g23530.1;Glyma05g38530.1;Glyma07g05740.1;Glyma07g06090.1;Glyma07g30420.1;Glyma08g36720.1;Glyma09g33730.1;Glyma10g03950.1;Glyma11g04690.1;Glyma13g18130.1;Glyma16g02320.1;Glyma16g02690.1;Glyma17g16720.1;Glyma19g44570.1;POPTR_0001s02450;POPTR_0001s11400;POPTR_0001s…
	FDM1-like B	TFmatrixID_0164	bHLH;bZIP	110	+	1	ttCACGTgtt	AT2G20180;AT2G46970;AT4G28790;AT4G28800;AT4G28811;AT4G28815;AT5G67110;Glyma01g15930.1;Glyma01g39450.1;Glyma02g00980.1;Glyma02g45150.1;Glyma03g04000.1;Glyma03g32740.1;Glyma03g38390.1;Glyma03g38670.1;Glyma08g41620.1;Glyma10g04890.1;Glyma10g27910.1;Glyma10g28290.1;Glyma11g05810.1;Glyma11g17120.1;Glyma13g19250.1;Glyma14g03600.1;Glyma14g09230.1;Glyma17g19500.1;Glyma17g35950.1;Glyma18g14530.1;Glyma19g4…
	FDM1-like B	TFmatrixID_0182	bZIP	110	+	1	ttcACGTGttggt	AT1G45249;AT3G19290;Glyma02g14880.1;Glyma04g04170.1;Glyma04g14840.1;Glyma06g04350.1;Glyma06g47220.1;Glyma07g33600.1;Glyma10g08370.1;Glyma12g30980.1;Glyma13g39340.1;Glyma19g30230.1;Glyma19g37910.1;POPTR_0002s12710;POPTR_0004s14790;POPTR_0006s08300;POPTR_0009s10400;POPTR_0009s16610;POPTR_0014s02810
	FDM1-like B	TFmatrixID_0494	BES1	110	-	0.95	ttCACGTgttg	AT1G19350
	FDM1-like B	TFmatrixID_0158	bHLH	109	-	1	tcACGTGt	AT1G01260;AT1G12860;AT2G46510;AT4G16430;AT5G46830;AT5G57150;Glyma01g02250.1;Glyma01g12740.1;Glyma02g09670.1;Glyma02g16670.1;Glyma04g37750.1;Glyma05g38530.1;Glyma06g17330.1;Glyma07g05740.1;Glyma07g06090.1;Glyma08g36720.1;Glyma09g06770.1;Glyma09g33730.1;Glyma10g03950.1;Glyma13g18130.1;Glyma15g18070.1;Glyma16g02320.1;Glyma16g02690.1;Glyma16g05390.1;Glyma16g26290.1;Glyma19g27480.1;Glyma19g44570.1;POP…
	FDM1-like B	TFmatrixID_0159	bHLH;bZIP	109	-	1	tCACGTg	AT1G09530;AT2G46970;AT4G28790;AT4G28800;AT4G28811;AT4G28815;AT5G61270;AT5G67110;Glyma01g15930.1;Glyma01g39450.1;Glyma02g00980.1;Glyma02g45150.1;Glyma03g04000.1;Glyma03g32740.1;Glyma03g38390.1;Glyma03g38670.1;Glyma08g41620.1;Glyma10g04890.1;Glyma10g27910.1;Glyma10g28290.1;Glyma11g05810.1;Glyma11g17120.1;Glyma13g19250.1;Glyma14g03600.1;Glyma14g09230.1;Glyma17g19500.1;Glyma17g35950.1;Glyma18g14530.1…
	FDM1-like B	TFmatrixID_0187	bZIP	109	+	0.97	tcACGTGttg	AT2G36270
	FDM1-like B	TFmatrixID_0159	bHLH;bZIP	108	+	1	cACGTGt	AT1G09530;AT2G46970;AT4G28790;AT4G28800;AT4G28811;AT4G28815;AT5G61270;AT5G67110;Glyma01g15930.1;Glyma01g39450.1;Glyma02g00980.1;Glyma02g45150.1;Glyma03g04000.1;Glyma03g32740.1;Glyma03g38390.1;Glyma03g38670.1;Glyma08g41620.1;Glyma10g04890.1;Glyma10g27910.1;Glyma10g28290.1;Glyma11g05810.1;Glyma11g17120.1;Glyma13g19250.1;Glyma14g03600.1;Glyma14g09230.1;Glyma17g19500.1;Glyma17g35950.1;Glyma18g14530.1…
	FDM1-like B	TFmatrixID_0173	bHLH	108	+	1	cACGTGttgg	AT2G46510;AT4G09820;AT4G16430;AT5G46760;AT5G46830;Glyma01g02250.1;Glyma01g12740.1;Glyma02g09670.1;Glyma02g16670.1;Glyma03g30940.1;Glyma05g23530.1;Glyma05g38530.1;Glyma07g05740.1;Glyma07g06090.1;Glyma08g36720.1;Glyma09g33730.1;Glyma10g03950.1;Glyma13g18130.1;Glyma16g02320.1;Glyma16g02690.1;Glyma17g16720.1;Glyma19g44570.1;POPTR_0001s02450;POPTR_0001s11400;POPTR_0001s29400;POPTR_0002s04310;POPTR_000…
	FDM1-like B	TF_motif_seq_0240	bZIP	108	-	1	CACGT	AT3G54620;AT4G02640
	FDM1-like B	TF_motif_seq_0240	bZIP	107	+	1	ACGTG	AT3G54620;AT4G02640
	FDM1-like B	TF_motif_seq_0255	AP2;RAV;B3	104	-	1	TGTTG	AT1G25560;AT1G13260
	FDM1-like B	TF_motif_seq_0237	GATA;tify	98	+	1	TGATG	AT1G51600;AT2G45050;AT3G06740;AT3G16870;AT3G21175;AT3G24050;AT3G54810;AT3G60530;AT4G17570;AT4G24470;AT4G26150;AT4G32890;AT4G34680;AT5G25830;AT5G26930;AT5G56860;AT5G66320;AT2G18380;AT3G50870;AT4G36620
	FDM1-like B	TF_motif_seq_0237	GATA;tify	93	+	1	GGATT	AT1G51600;AT2G45050;AT3G06740;AT3G16870;AT3G21175;AT3G24050;AT3G54810;AT3G60530;AT4G17570;AT4G24470;AT4G26150;AT4G32890;AT4G34680;AT5G25830;AT5G26930;AT5G56860;AT5G66320;AT2G18380;AT3G50870;AT4G36620
	FDM1-like B	TF_motif_seq_0252	Myb/SANT;MYB;ARR-B	93	+	1	GGATT	AT2G01760;AT3G16857;AT4G16110;AT4G18020;AT4G31920;AT5G58080;AT1G67710;AT1G49190;AT2G25180;AT5G49240
	FDM1-like B	TF_motif_seq_0396	WOX	93	-	1	ggATTAA	AT2G17950
	FDM1-like B	TF_motif_seq_0241	ZF-HD	91	+	1	ATTAA	AT1G75240
	FDM1-like B	TF_motif_seq_0241	ZF-HD	90	-	1	TTAAT	AT1G75240
	FDM1-like B	TF_motif_seq_0267	Trihelix	82	+	1	GTTAC	AT5G01380
	FDM1-like B	TFmatrixID_0176	bHLH	69	+	1	accACTTGg	AT1G05805;AT1G35460;AT1G51140;AT2G42280;AT2G43140;AT4G09180;Glyma02g29830.1;Glyma03g29750.1;Glyma08g16190.1;Glyma08g26110.1;Glyma10g12150.1;Glyma11g13960.1;Glyma12g05930.1;Glyma12g36750.1;Glyma13g27460.1;Glyma13g41670.1;Glyma15g03740.1;Glyma15g42680.1;Glyma19g32600.1;Glyma20g39220.1;POPTR_0001s27680;POPTR_0003s22290;POPTR_0006s05640;POPTR_0009s06910;POPTR_0013s11200;POPTR_0016s05100;POPTR_0019s10…
	FDM1-like B	TF_motif_seq_0301	bHLH	67	+	1	CACTTg	AT1G32640
	FDM1-like B	TF_motif_seq_0239	Dof	53	-	1	TCTTT	AT1G29160;AT1G64620;AT2G37590;AT3G21270;AT3G45610;AT3G47500;AT4G38000;AT5G39660;AT5G60200;AT5G60850;AT5G62940;AT2G46590;AT1G07640;AT1G21340;AT1G26790;AT1G47655;AT1G51700;AT1G69570;AT2G28510;AT2G28810;AT2G34140;AT3G50410;AT3G55370;AT3G61850;AT4G00940;AT4G21050;AT4G21080;AT4G24060;AT5G02460;AT5G62430;AT5G65590;AT5G66940
	FDM1-like B	TF_motif_seq_0255	AP2;RAV;B3	31	-	1	TGTTG	AT1G25560;AT1G13260
	FDM1-like B	TFmatrixID_0089	AP2;B3;RAV	18	-	0.98	ttacTGTTGcta	AT1G13260
	FDM1-like B	TFmatrixID_0123	AP2;B3;RAV	16	+	1	acTGTTGcta	AT1G13260
	FDM1-like B	TF_motif_seq_0255	AP2;RAV;B3	14	-	1	TGTTG	AT1G25560;AT1G13260
	FDM1-like B	TFmatrixID_0289	Homeodomain;HD-ZIP	9	+	0.97	ctaTGATTcg	AT2G22800;AT4G16780;AT4G17460;AT4G37790;AT5G06710;AT5G47370;Glyma0041s00350.1;Glyma01g40450.1;Glyma02g28860.1;Glyma03g26700.1;Glyma03g30200.1;Glyma04g05200.1;Glyma05g04990.1;Glyma05g23150.1;Glyma07g14270.1;Glyma08g15780.1;Glyma09g16790.1;Glyma09g37680.1;Glyma11g03850.1;Glyma11g04840.1;Glyma13g00310.1;Glyma14g10370.1;Glyma15g18320.1;Glyma15g42380.1;Glyma17g06380.1;Glyma17g15380.1;Glyma17g16930.1;G…
	FDM1-like B	TF_motif_seq_0237	GATA;tify	6	+	1	TGATT	AT1G51600;AT2G45050;AT3G06740;AT3G16870;AT3G21175;AT3G24050;AT3G54810;AT3G60530;AT4G17570;AT4G24470;AT4G26150;AT4G32890;AT4G34680;AT5G25830;AT5G26930;AT5G56860;AT5G66320;AT2G18380;AT3G50870;AT4G36620
	FDM1-like B	TF_motif_seq_0302	bHLH	-1	+	1	CAGATg	AT5G08130;AT3G26744
	FDM1-like B	TF_motif_seq_0237	GATA;tify	-2	+	1	AGATG	AT1G51600;AT2G45050;AT3G06740;AT3G16870;AT3G21175;AT3G24050;AT3G54810;AT3G60530;AT4G17570;AT4G24470;AT4G26150;AT4G32890;AT4G34680;AT5G25830;AT5G26930;AT5G56860;AT5G66320;AT2G18380;AT3G50870;AT4G36620
	FDM1-like C	TF_motif_seq_0241	ZF-HD	996	-	1	TTAAT	AT1G75240
	FDM1-like C	TFmatrixID_0282	Homeodomain	995	-	0.97	taaTAATAttata	AT2G36610
	FDM1-like C	TFmatrixID_0282	Homeodomain	994	+	0.97	aataaTATTAtaa	AT2G36610
	FDM1-like C	TF_motif_seq_0241	ZF-HD	993	-	1	ATAAT	AT1G75240
	FDM1-like C	TFmatrixID_0357	Myb/SANT;G2-like;MYB	993	+	0.96	atAATATtat	AT1G32240;AT4G17695;AT5G16560;AT5G42630;Glyma02g40930.1;Glyma04g03800.1;Glyma06g03900.1;Glyma07g12070.1;Glyma09g30140.1;Glyma09g34030.1;Glyma11g33350.1;Glyma14g08620.1;Glyma14g39260.1;Glyma17g36500.1;Glyma18g04880.1;POPTR_0001s02010;POPTR_0002s13170;POPTR_0003s09490;POPTR_0004s08070;POPTR_0012s03900;POPTR_0014s03650;POPTR_0015s05340;POPTR_0017s02220
	FDM1-like C	TF_motif_seq_0241	ZF-HD	988	+	1	ATTAT	AT1G75240
	FDM1-like C	TF_motif_seq_0237	GATA;tify	976	-	1	AATCC	AT1G51600;AT2G45050;AT3G06740;AT3G16870;AT3G21175;AT3G24050;AT3G54810;AT3G60530;AT4G17570;AT4G24470;AT4G26150;AT4G32890;AT4G34680;AT5G25830;AT5G26930;AT5G56860;AT5G66320;AT2G18380;AT3G50870;AT4G36620
	FDM1-like C	TF_motif_seq_0252	Myb/SANT;MYB;ARR-B	976	-	1	AATCC	AT2G01760;AT3G16857;AT4G16110;AT4G18020;AT4G31920;AT5G58080;AT1G67710;AT1G49190;AT2G25180;AT5G49240
	FDM1-like C	TF_motif_seq_0243	GATA;tify	972	-	1	CTATC	AT1G51600;AT2G45050;AT3G06740;AT3G16870;AT3G21175;AT3G24050;AT3G54810;AT3G60530;AT4G17570;AT4G24470;AT4G26150;AT4G32890;AT4G34680;AT5G25830;AT5G26930;AT5G56860;AT5G66320;AT2G18380;AT3G50870;AT4G36620
	FDM1-like C	TF_motif_seq_0237	GATA;tify	971	-	1	TATCA	AT1G51600;AT2G45050;AT3G06740;AT3G16870;AT3G21175;AT3G24050;AT3G54810;AT3G60530;AT4G17570;AT4G24470;AT4G26150;AT4G32890;AT4G34680;AT5G25830;AT5G26930;AT5G56860;AT5G66320;AT2G18380;AT3G50870;AT4G36620
	FDM1-like C	TFmatrixID_0585	TBP	967	+	0.98	aatATAAAaaa	AT1G55520;AT3G13445;Glyma03g04500.1;Glyma09g41330.1;Glyma16g25450.1;Glyma18g44460.1;Glyma19g28780.1;POPTR_0013s05580;POPTR_0019s04890
	FDM1-like C	TFmatrixID_0418	TBP	966	+	1	ATATAaa	AT1G55520;AT3G13445;Glyma03g04500.1;Glyma09g41330.1;Glyma16g25450.1;Glyma18g44460.1;Glyma19g28780.1;POPTR_0013s05580;POPTR_0019s04890
	FDM1-like C	TFmatrixID_0140	AT-Hook	962	+	1	aaaAAAAT	AT4G21895;AT5G62260;Glyma04g10960.1;Glyma10g07550.1;Glyma13g21430.1;POPTR_0002s10560;POPTR_0005s17920
	FDM1-like C	TFmatrixID_0148	AT-Hook	961	+	1	aaAAAATa	AT1G19485;AT1G48610;Glyma06g01700.1;Glyma0856s00200.1;Glyma09g39650.1;Glyma18g46540.1;POPTR_0004s20060
	FDM1-like C	TFmatrixID_0131	AT-Hook	960	+	1	aaaaATAAA	AT1G19485;AT1G48610;Glyma06g01700.1;Glyma0856s00200.1;Glyma09g39650.1;Glyma18g46540.1;POPTR_0004s20060
	FDM1-like C	TFmatrixID_0136	AT-Hook	959	+	1	aaaATAAA	AT4G21895;AT5G62260;Glyma04g10960.1;Glyma10g07550.1;Glyma13g21430.1;POPTR_0002s10560;POPTR_0005s17920
	FDM1-like C	TFmatrixID_0132	AT-Hook	956	+	1	ataaAATAA	AT4G21895;AT5G62260;Glyma04g10960.1;Glyma10g07550.1;Glyma13g21430.1;POPTR_0002s10560;POPTR_0005s17920
	FDM1-like C	TFmatrixID_0131	AT-Hook	955	+	1	taaaATAAA	AT1G19485;AT1G48610;Glyma06g01700.1;Glyma0856s00200.1;Glyma09g39650.1;Glyma18g46540.1;POPTR_0004s20060
	FDM1-like C	TFmatrixID_0136	AT-Hook	954	+	1	aaaATAAA	AT4G21895;AT5G62260;Glyma04g10960.1;Glyma10g07550.1;Glyma13g21430.1;POPTR_0002s10560;POPTR_0005s17920
	FDM1-like C	TFmatrixID_0222	CSD	952	+	1	aATAAAaa	AT2G21060;AT4G38680
	FDM1-like C	TF_motif_seq_0239	Dof	947	+	1	AAAGG	AT1G29160;AT1G64620;AT2G37590;AT3G21270;AT3G45610;AT3G47500;AT4G38000;AT5G39660;AT5G60200;AT5G60850;AT5G62940;AT2G46590;AT1G07640;AT1G21340;AT1G26790;AT1G47655;AT1G51700;AT1G69570;AT2G28510;AT2G28810;AT2G34140;AT3G50410;AT3G55370;AT3G61850;AT4G00940;AT4G21050;AT4G21080;AT4G24060;AT5G02460;AT5G62430;AT5G65590;AT5G66940
	FDM1-like C	TF_motif_seq_0239	Dof	946	+	1	AAGGT	AT1G29160;AT1G64620;AT2G37590;AT3G21270;AT3G45610;AT3G47500;AT4G38000;AT5G39660;AT5G60200;AT5G60850;AT5G62940;AT2G46590;AT1G07640;AT1G21340;AT1G26790;AT1G47655;AT1G51700;AT1G69570;AT2G28510;AT2G28810;AT2G34140;AT3G50410;AT3G55370;AT3G61850;AT4G00940;AT4G21050;AT4G21080;AT4G24060;AT5G02460;AT5G62430;AT5G65590;AT5G66940
	FDM1-like C	TFmatrixID_0048	Myb/SANT;MYB;G2-like	938	-	0.99	cGAATAtaaa	AT5G16560
	FDM1-like C	TFmatrixID_0585	TBP	936	+	0.98	aatATAAAatc	AT1G55520;AT3G13445;Glyma03g04500.1;Glyma09g41330.1;Glyma16g25450.1;Glyma18g44460.1;Glyma19g28780.1;POPTR_0013s05580;POPTR_0019s04890
	FDM1-like C	TFmatrixID_0418	TBP	935	+	1	ATATAaa	AT1G55520;AT3G13445;Glyma03g04500.1;Glyma09g41330.1;Glyma16g25450.1;Glyma18g44460.1;Glyma19g28780.1;POPTR_0013s05580;POPTR_0019s04890
	FDM1-like C	TF_motif_seq_0237	GATA;tify	929	-	1	AATCC	AT1G51600;AT2G45050;AT3G06740;AT3G16870;AT3G21175;AT3G24050;AT3G54810;AT3G60530;AT4G17570;AT4G24470;AT4G26150;AT4G32890;AT4G34680;AT5G25830;AT5G26930;AT5G56860;AT5G66320;AT2G18380;AT3G50870;AT4G36620
	FDM1-like C	TF_motif_seq_0252	Myb/SANT;MYB;ARR-B	929	-	1	AATCC	AT2G01760;AT3G16857;AT4G16110;AT4G18020;AT4G31920;AT5G58080;AT1G67710;AT1G49190;AT2G25180;AT5G49240
	FDM1-like C	TF_motif_seq_0239	Dof	915	+	1	AAAGC	AT1G29160;AT1G64620;AT2G37590;AT3G21270;AT3G45610;AT3G47500;AT4G38000;AT5G39660;AT5G60200;AT5G60850;AT5G62940;AT2G46590;AT1G07640;AT1G21340;AT1G26790;AT1G47655;AT1G51700;AT1G69570;AT2G28510;AT2G28810;AT2G34140;AT3G50410;AT3G55370;AT3G61850;AT4G00940;AT4G21050;AT4G21080;AT4G24060;AT5G02460;AT5G62430;AT5G65590;AT5G66940
	FDM1-like C	TFmatrixID_0412	Sox;YABBY	900	+	1	gttTAATTat	AT1G23420
	FDM1-like C	TFmatrixID_0058	Homeodomain;bZIP;HD-ZIP	900	+	0.96	gtttaATTATtaca	AT3G01470
	FDM1-like C	TFmatrixID_0540	Homeodomain;HD-ZIP;bZIP	900	-	0.95	gtttaaTTATTaca	AT1G69780;AT3G01220;AT3G01470;AT5G15150;Glyma01g04890.1;Glyma01g05230.1;Glyma02g02290.1;Glyma02g02630.1;Glyma05g01390.1;Glyma05g30940.1;Glyma06g20230.1;Glyma08g14130.1;Glyma08g40710.1;Glyma08g40970.1;Glyma09g37410.1;Glyma11g37920.1;Glyma13g05270.1;Glyma13g23890.1;Glyma17g10490.1;Glyma18g01830.1;Glyma18g15970.1;Glyma18g16390.1;Glyma18g49290.1;Glyma19g01300.1;Glyma19g02490.1;POPTR_0002s10080;POPTR_…
	FDM1-like C	TFmatrixID_0002	AT-Hook	899	+	0.97	ttTAATTatt	AT1G63480
	FDM1-like C	TFmatrixID_0628	Homeodomain;bZIP;HD-ZIP;WOX	899	+	0.96	ttTAATTatt	AT4G35550
	FDM1-like C	TFmatrixID_0517	Homeodomain;HD-ZIP;bZIP	899	-	0.95	tttaaTTATTac	AT1G69780;AT3G01220;AT3G01470;AT5G15150;Glyma01g04890.1;Glyma01g05230.1;Glyma02g02290.1;Glyma02g02630.1;Glyma05g01390.1;Glyma05g30940.1;Glyma06g20230.1;Glyma08g14130.1;Glyma08g40710.1;Glyma08g40970.1;Glyma09g37410.1;Glyma11g37920.1;Glyma13g05270.1;Glyma13g23890.1;Glyma17g10490.1;Glyma18g01830.1;Glyma18g15970.1;Glyma18g16390.1;Glyma18g49290.1;Glyma19g01300.1;Glyma19g02490.1;POPTR_0002s10080;POPTR_…
	FDM1-like C	TFmatrixID_0412	Sox;YABBY	898	-	1	ttAATTAtta	AT1G23420
	FDM1-like C	TF_motif_seq_0241	ZF-HD	898	-	1	TTAAT	AT1G75240
	FDM1-like C	TFmatrixID_0047	bZIP;Homeodomain;HD-ZIP	898	+	0.96	ttaATTATta	AT1G52150
	FDM1-like C	TFmatrixID_0471	Homeodomain;HD-ZIP;bZIP	897	-	0.99	taATTATt	AT1G69780;AT3G01220;AT3G01470;AT5G15150;Glyma01g04890.1;Glyma01g05230.1;Glyma02g02290.1;Glyma02g02630.1;Glyma05g01390.1;Glyma05g30940.1;Glyma06g20230.1;Glyma08g14130.1;Glyma08g40710.1;Glyma08g40970.1;Glyma09g37410.1;Glyma11g37920.1;Glyma13g05270.1;Glyma13g23890.1;Glyma17g10490.1;Glyma18g01830.1;Glyma18g15970.1;Glyma18g16390.1;Glyma18g49290.1;Glyma19g01300.1;Glyma19g02490.1;POPTR_0002s10080;POPTR_…
	FDM1-like C	TFmatrixID_0292	Homeodomain;HD-ZIP	896	+	1	aATTATta	AT1G26960;AT1G69780;AT3G01220;AT4G40060;AT5G15150;Glyma01g04890.1;Glyma01g05230.1;Glyma01g38390.1;Glyma02g02290.1;Glyma02g02630.1;Glyma05g01390.1;Glyma05g30940.1;Glyma06g20230.1;Glyma08g14130.1;Glyma08g40710.1;Glyma08g40970.1;Glyma09g37410.1;Glyma11g37920.1;Glyma13g05270.1;Glyma13g23890.1;Glyma17g10490.1;Glyma18g01830.1;Glyma18g15970.1;Glyma18g49290.1;Glyma19g01300.1;Glyma19g02490.1;POPTR_0002s10…
	FDM1-like C	TF_motif_seq_0241	ZF-HD	895	+	1	ATTAT	AT1G75240
	FDM1-like C	TF_motif_seq_0241	ZF-HD	892	+	1	ATTAC	AT1G75240
	FDM1-like C	TFmatrixID_0214	C2H2	891	-	0.98	ttacAGTGTcatt	AT2G28710;AT2G37430;AT3G46070;AT3G46080;AT3G46090;Glyma02g10490.1;Glyma03g33050.1;Glyma03g33060.1;Glyma03g33070.1;Glyma10g05190.1;Glyma10g05210.1;Glyma10g43630.1;Glyma13g19550.1;Glyma13g19560.1;Glyma13g19570.1;Glyma13g40860.1;Glyma15g04570.1;Glyma18g52410.1;Glyma19g35740.1;Glyma19g35770.1;Glyma20g23180.1;POPTR_0001s24250;POPTR_0006s12340;POPTR_0008s05110;POPTR_0009s03280;POPTR_0010s21650;POPTR_18…
	FDM1-like C	TFmatrixID_0211	C2H2	888	-	1	cAGTGTc	AT1G27730;AT3G49930;AT3G60580;AT5G04340;AT5G43170;Glyma04g04760.1;Glyma06g04840.1;Glyma14g09760.1;Glyma17g35430.1;POPTR_0001s30260;POPTR_0009s09250;POPTR_0014s01760
	FDM1-like C	TF_motif_seq_0246	Homeodomain;TALE	885	-	1	TGTCA	AT1G23380;AT1G62360;AT1G70510;AT4G08150
	FDM1-like C	TFmatrixID_0302	Homeodomain	883	+	0.98	tcatTAGTCt	Glyma09g06730.1;Glyma15g17970.1;Glyma17g06690.1;POPTR_0018s13920
	FDM1-like C	TF_motif_seq_0241	ZF-HD	881	+	1	ATTAG	AT1G75240
	FDM1-like C	TF_motif_seq_0246	Homeodomain;TALE	867	+	1	TGACA	AT1G23380;AT1G62360;AT1G70510;AT4G08150
	FDM1-like C	TFmatrixID_0240	Dof	844	+	1	gaAAAAG	AT5G60200
	FDM1-like C	TFmatrixID_0638	Dof	843	+	1	aaAAAGAgaa	AT5G65590
	FDM1-like C	TF_motif_seq_0239	Dof	841	+	1	AAAGA	AT1G29160;AT1G64620;AT2G37590;AT3G21270;AT3G45610;AT3G47500;AT4G38000;AT5G39660;AT5G60200;AT5G60850;AT5G62940;AT2G46590;AT1G07640;AT1G21340;AT1G26790;AT1G47655;AT1G51700;AT1G69570;AT2G28510;AT2G28810;AT2G34140;AT3G50410;AT3G55370;AT3G61850;AT4G00940;AT4G21050;AT4G21080;AT4G24060;AT5G02460;AT5G62430;AT5G65590;AT5G66940
	FDM1-like C	TFmatrixID_0146	AT-Hook	834	+	1	agaaATAAT	AT4G21895;AT5G62260;Glyma04g10960.1;Glyma10g07550.1;Glyma13g21430.1;POPTR_0002s10560;POPTR_0005s17920
	FDM1-like C	TFmatrixID_0282	Homeodomain	832	-	0.97	aaaTAATAttacc	AT2G36610
	FDM1-like C	TF_motif_seq_0241	ZF-HD	830	-	1	ATAAT	AT1G75240
	FDM1-like C	TF_motif_seq_0241	ZF-HD	825	+	1	ATTAC	AT1G75240
	FDM1-like C	TF_motif_seq_0257	NF-YB;NF-YA;NF-YC	821	+	1	CCAAT	AT1G09030;AT1G17590;AT1G21970;AT1G30500;AT1G54160;AT1G54830;AT1G56170;AT1G72830;AT2G38880;AT2G47810;AT3G05690;AT3G14020;AT3G20910;AT3G53340;AT4G14540;AT5G06510;AT5G12840;AT5G27910;AT5G38140;AT5G47640;AT5G47670;AT5G50470;AT5G50480
	FDM1-like C	TFmatrixID_0211	C2H2	795	+	1	cACACTc	AT1G27730;AT3G49930;AT3G60580;AT5G04340;AT5G43170;Glyma04g04760.1;Glyma06g04840.1;Glyma14g09760.1;Glyma17g35430.1;POPTR_0001s30260;POPTR_0009s09250;POPTR_0014s01760
	FDM1-like C	TFmatrixID_0218	C2H2	791	+	1	cTCACTc	AT5G59820
	FDM1-like C	TFmatrixID_0218	C2H2	787	+	1	cTCACTc	AT5G59820
	FDM1-like C	TFmatrixID_0218	C2H2	783	+	1	cTCACTc	AT5G59820
	FDM1-like C	TF_motif_seq_0301	bHLH	777	+	1	CACTTg	AT1G32640
	FDM1-like C	TF_motif_seq_0240	bZIP	770	-	1	GACGT	AT3G54620;AT4G02640
	FDM1-like C	TF_motif_seq_0240	bZIP	769	+	1	ACGTT	AT3G54620;AT4G02640
	FDM1-like C	TFmatrixID_0526	B3	767	-	0.99	gtttGCATGta	AT1G28300
	FDM1-like C	TFmatrixID_0522	SBP	765	+	0.97	ttgcatGTACGataac	AT1G69170;AT2G33810;AT2G42200;AT2G47070;AT3G57920;AT5G50570;AT5G50670;Glyma01g08060.1;Glyma01g15020.1;Glyma02g01160.1;Glyma02g13370.1;Glyma02g30670.1;Glyma03g27180.1;Glyma05g00200.1;Glyma06g36140.1;Glyma07g14610.1;Glyma07g19770.1;Glyma07g31880.1;Glyma07g36180.1;Glyma09g09790.1;Glyma10g01210.1;Glyma11g16700.1;Glyma11g36980.1;Glyma12g27330.1;Glyma12g35460.1;Glyma13g24590.1;Glyma13g31090.1;Glyma13g3…
	FDM1-like C	TFmatrixID_0411	SBP	763	+	0.98	gcatGTACGa	AT1G27370;AT1G69170;AT2G42200;AT2G47070;AT3G57920;AT5G43270;AT5G50570;AT5G50670;Glyma01g08060.1;Glyma01g15020.1;Glyma02g01160.1;Glyma02g13370.1;Glyma02g30670.1;Glyma03g27180.1;Glyma04g37390.1;Glyma05g00200.1;Glyma05g38180.1;Glyma06g17700.1;Glyma06g22450.1;Glyma06g36140.1;Glyma07g14610.1;Glyma07g19770.1;Glyma07g31880.1;Glyma07g36180.1;Glyma08g01450.1;Glyma09g09790.1;Glyma10g01210.1;Glyma11g16700.1…
	FDM1-like C	TFmatrixID_0400	SBP	762	+	0.99	catGTACGa	AT1G20980;AT1G69170;AT2G42200;AT2G47070;AT3G57920;AT5G43270;Glyma01g08060.1;Glyma01g15020.1;Glyma02g01160.1;Glyma02g13370.1;Glyma02g30670.1;Glyma03g27180.1;Glyma04g37390.1;Glyma05g00200.1;Glyma05g38180.1;Glyma06g17700.1;Glyma06g22450.1;Glyma06g36140.1;Glyma07g14610.1;Glyma07g19770.1;Glyma07g31880.1;Glyma07g36180.1;Glyma08g01450.1;Glyma09g09790.1;Glyma10g01210.1;Glyma11g16700.1;Glyma11g36980.1;Gly…
	FDM1-like C	TFmatrixID_0410	SBP	761	+	0.99	atGTACGat	AT1G27370;AT1G69170;AT2G42200;AT2G47070;AT3G57920;AT5G43270;AT5G50570;AT5G50670;Glyma01g08060.1;Glyma01g15020.1;Glyma02g01160.1;Glyma02g13370.1;Glyma02g30670.1;Glyma03g27180.1;Glyma04g37390.1;Glyma05g00200.1;Glyma05g38180.1;Glyma06g17700.1;Glyma06g22450.1;Glyma06g36140.1;Glyma07g14610.1;Glyma07g19770.1;Glyma07g31880.1;Glyma07g36180.1;Glyma08g01450.1;Glyma09g09790.1;Glyma10g01210.1;Glyma11g16700.1…
	FDM1-like C	TFmatrixID_0406	SBP	760	+	1	tGTACGata	AT5G18830;Glyma13g28460.1;POPTR_0008s20160;POPTR_0010s02710
	FDM1-like C	TF_motif_seq_0244	SBP	759	+	1	GTACG	AT2G33810;AT2G47070
	FDM1-like C	TF_motif_seq_0237	GATA;tify	756	+	1	CGATA	AT1G51600;AT2G45050;AT3G06740;AT3G16870;AT3G21175;AT3G24050;AT3G54810;AT3G60530;AT4G17570;AT4G24470;AT4G26150;AT4G32890;AT4G34680;AT5G25830;AT5G26930;AT5G56860;AT5G66320;AT2G18380;AT3G50870;AT4G36620
	FDM1-like C	TF_motif_seq_0243	GATA;tify	755	+	1	GATAA	AT1G51600;AT2G45050;AT3G06740;AT3G16870;AT3G21175;AT3G24050;AT3G54810;AT3G60530;AT4G17570;AT4G24470;AT4G26150;AT4G32890;AT4G34680;AT5G25830;AT5G26930;AT5G56860;AT5G66320;AT2G18380;AT3G50870;AT4G36620
	FDM1-like C	TF_motif_seq_0237	GATA;tify	749	+	1	TGATA	AT1G51600;AT2G45050;AT3G06740;AT3G16870;AT3G21175;AT3G24050;AT3G54810;AT3G60530;AT4G17570;AT4G24470;AT4G26150;AT4G32890;AT4G34680;AT5G25830;AT5G26930;AT5G56860;AT5G66320;AT2G18380;AT3G50870;AT4G36620
	FDM1-like C	TF_motif_seq_0243	GATA;tify	748	+	1	GATAG	AT1G51600;AT2G45050;AT3G06740;AT3G16870;AT3G21175;AT3G24050;AT3G54810;AT3G60530;AT4G17570;AT4G24470;AT4G26150;AT4G32890;AT4G34680;AT5G25830;AT5G26930;AT5G56860;AT5G66320;AT2G18380;AT3G50870;AT4G36620
	FDM1-like C	TF_motif_seq_0257	NF-YB;NF-YA;NF-YC	734	+	1	CCAAT	AT1G09030;AT1G17590;AT1G21970;AT1G30500;AT1G54160;AT1G54830;AT1G56170;AT1G72830;AT2G38880;AT2G47810;AT3G05690;AT3G14020;AT3G20910;AT3G53340;AT4G14540;AT5G06510;AT5G12840;AT5G27910;AT5G38140;AT5G47640;AT5G47670;AT5G50470;AT5G50480
	FDM1-like C	TF_motif_seq_0239	Dof	723	-	1	TCTTT	AT1G29160;AT1G64620;AT2G37590;AT3G21270;AT3G45610;AT3G47500;AT4G38000;AT5G39660;AT5G60200;AT5G60850;AT5G62940;AT2G46590;AT1G07640;AT1G21340;AT1G26790;AT1G47655;AT1G51700;AT1G69570;AT2G28510;AT2G28810;AT2G34140;AT3G50410;AT3G55370;AT3G61850;AT4G00940;AT4G21050;AT4G21080;AT4G24060;AT5G02460;AT5G62430;AT5G65590;AT5G66940
	FDM1-like C	TFmatrixID_0285	Homeodomain;HB-PHD	715	+	1	cTAAACccta	AT3G19510
	FDM1-like C	TFmatrixID_0363	Myb/SANT;MYB-related	712	-	0.97	aaCCCTAa	AT3G49850;AT5G67580
	FDM1-like C	TF_motif_seq_0241	ZF-HD	708	-	1	CTAAT	AT1G75240
	FDM1-like C	TF_motif_seq_0237	GATA;tify	701	-	1	AATCC	AT1G51600;AT2G45050;AT3G06740;AT3G16870;AT3G21175;AT3G24050;AT3G54810;AT3G60530;AT4G17570;AT4G24470;AT4G26150;AT4G32890;AT4G34680;AT5G25830;AT5G26930;AT5G56860;AT5G66320;AT2G18380;AT3G50870;AT4G36620
	FDM1-like C	TF_motif_seq_0252	Myb/SANT;MYB;ARR-B	701	-	1	AATCC	AT2G01760;AT3G16857;AT4G16110;AT4G18020;AT4G31920;AT5G58080;AT1G67710;AT1G49190;AT2G25180;AT5G49240
	FDM1-like C	TFmatrixID_0636	C2H2	699	+	0.98	tcCAGCTgaa	AT2G17180
	FDM1-like C	TF_motif_seq_0302	bHLH	697	+	1	CAGCTg	AT5G08130;AT3G26744
	FDM1-like C	TF_motif_seq_0239	Dof	687	+	1	AAGGC	AT1G29160;AT1G64620;AT2G37590;AT3G21270;AT3G45610;AT3G47500;AT4G38000;AT5G39660;AT5G60200;AT5G60850;AT5G62940;AT2G46590;AT1G07640;AT1G21340;AT1G26790;AT1G47655;AT1G51700;AT1G69570;AT2G28510;AT2G28810;AT2G34140;AT3G50410;AT3G55370;AT3G61850;AT4G00940;AT4G21050;AT4G21080;AT4G24060;AT5G02460;AT5G62430;AT5G65590;AT5G66940
	FDM1-like C	TF_motif_seq_0239	Dof	681	+	1	AAGGT	AT1G29160;AT1G64620;AT2G37590;AT3G21270;AT3G45610;AT3G47500;AT4G38000;AT5G39660;AT5G60200;AT5G60850;AT5G62940;AT2G46590;AT1G07640;AT1G21340;AT1G26790;AT1G47655;AT1G51700;AT1G69570;AT2G28510;AT2G28810;AT2G34140;AT3G50410;AT3G55370;AT3G61850;AT4G00940;AT4G21050;AT4G21080;AT4G24060;AT5G02460;AT5G62430;AT5G65590;AT5G66940
	FDM1-like C	TF_motif_seq_0241	ZF-HD	678	-	1	GTAAT	AT1G75240
	FDM1-like C	TFmatrixID_0134	AT-Hook	670	-	0.99	TTTTTtcctc	AT4G21895;AT5G62260;Glyma04g10960.1;Glyma10g07550.1;Glyma13g21430.1;POPTR_0002s10560;POPTR_0005s17920
	FDM1-like C	TFmatrixID_0446	WRKY	657	-	0.98	ccaTTGACcc	AT1G18860;AT1G29280;AT1G29860;AT1G55600;AT1G62300;AT1G64000;AT1G68150;AT1G69810;AT2G21900;AT2G23320;AT2G34830;AT2G40740;AT2G44745;AT3G01970;AT3G04670;AT3G58710;AT3G62340;AT4G04450;AT4G11070;AT4G18170;AT4G22070;AT4G23810;AT4G24240;AT4G39410;AT5G15130;AT5G22570;AT5G26170;AT5G28650;AT5G41570;AT5G43290;AT5G45050;AT5G45260;Glyma01g05050.1;Glyma01g06870.1;Glyma01g39600.1;Glyma01g43130.1;Glyma01g43420.1…
	FDM1-like C	TFmatrixID_0382	NAC;NAM	656	-	1	caTTGACcc	AT1G01720;AT1G52880;AT1G52890;AT1G69490;AT3G04070;AT3G15500;AT3G15510;AT4G27410;Glyma01g06150.1;Glyma02g07700.1;Glyma02g12220.1;Glyma04g38560.1;Glyma05g32850.1;Glyma06g11970.1;Glyma06g16440.1;Glyma06g38410.1;Glyma06g38440.1;Glyma07g31220.1;Glyma07g35630.1;Glyma12g22790.1;Glyma12g22880.1;Glyma12g29360.1;Glyma12g34990.1;Glyma12g35000.1;Glyma13g31660.1;Glyma13g35550.1;Glyma13g35560.1;Glyma13g40250.1…
	FDM1-like C	TFmatrixID_0458	WRKY	656	-	1	caTTGACcct	AT1G18860;AT1G29280;AT1G29860;AT1G55600;AT1G62300;AT1G64000;AT1G68150;AT1G69810;AT2G21900;AT2G34830;AT2G40740;AT2G44745;AT2G46400;AT3G01970;AT3G04670;AT3G58710;AT3G62340;AT4G04450;AT4G11070;AT4G18170;AT4G22070;AT4G24240;AT4G31800;AT4G39410;AT5G15130;AT5G26170;AT5G28650;AT5G41570;AT5G43290;AT5G45050;Glyma01g05050.1;Glyma01g06870.1;Glyma01g39600.1;Glyma01g43130.1;Glyma01g43420.1;Glyma02g01030.1;Gly…
	FDM1-like C	TFmatrixID_0445	WRKY	655	-	1	aTTGACcc	AT1G18860;AT1G29280;AT1G29860;AT1G55600;AT1G62300;AT1G64000;AT1G68150;AT1G69810;AT1G80840;AT2G21900;AT2G34830;AT2G44745;AT3G01970;AT3G04670;AT3G58710;AT3G62340;AT4G04450;AT4G18170;AT4G22070;AT4G24240;AT4G39410;AT5G15130;AT5G26170;AT5G28650;AT5G41570;AT5G43290;AT5G45050;AT5G45260;Glyma01g05050.1;Glyma01g06870.1;Glyma01g39600.1;Glyma01g43130.1;Glyma02g01030.1;Glyma02g01420.1;Glyma02g02430.1;Glyma02…
	FDM1-like C	TF_motif_seq_0339	WRKY	654	+	1	TTGACc	AT1G13960;AT1G18860;AT1G29280;AT1G29860;AT1G30650;AT1G55600;AT1G62300;AT1G64000;AT1G66550;AT1G68150;AT1G69310;AT1G69810;AT1G80590;AT1G80840;AT2G03340;AT2G23320;AT2G24570;AT2G25000;AT2G30250;AT2G30590;AT2G34830;AT2G37260;AT2G38470;AT2G40740;AT2G40750;AT2G44745;AT2G46130;AT2G46400;AT2G47260;AT3G01080;AT3G01970;AT3G04670;AT3G56400;AT3G58710;AT4G01250;AT4G01720;AT4G04450;AT4G12020;AT4G18170;AT4G22070…
	FDM1-like C	TF_motif_seq_0246	Homeodomain;TALE	653	+	1	TGACC	AT1G23380;AT1G62360;AT1G70510;AT4G08150
	FDM1-like C	TF_motif_seq_0270	WRKY	653	+	1	TGACC	AT1G13960;AT1G18860;AT1G29280;AT1G29860;AT1G30650;AT1G55600;AT1G62300;AT1G64000;AT1G66550;AT1G68150;AT1G69310;AT1G69810;AT1G80590;AT1G80840;AT2G03340;AT2G23320;AT2G24570;AT2G25000;AT2G30250;AT2G30590;AT2G34830;AT2G37260;AT2G38470;AT2G40740;AT2G40750;AT2G44745;AT2G46130;AT2G46400;AT2G47260;AT3G01080;AT3G01970;AT3G04670;AT3G56400;AT3G58710;AT4G01250;AT4G01720;AT4G04450;AT4G12020;AT4G18170;AT4G22070…
	FDM1-like C	TF_motif_seq_0239	Dof	650	-	1	CCCTT	AT1G29160;AT1G64620;AT2G37590;AT3G21270;AT3G45610;AT3G47500;AT4G38000;AT5G39660;AT5G60200;AT5G60850;AT5G62940;AT2G46590;AT1G07640;AT1G21340;AT1G26790;AT1G47655;AT1G51700;AT1G69570;AT2G28510;AT2G28810;AT2G34140;AT3G50410;AT3G55370;AT3G61850;AT4G00940;AT4G21050;AT4G21080;AT4G24060;AT5G02460;AT5G62430;AT5G65590;AT5G66940
	FDM1-like C	TF_motif_seq_0239	Dof	649	-	1	CCTTT	AT1G29160;AT1G64620;AT2G37590;AT3G21270;AT3G45610;AT3G47500;AT4G38000;AT5G39660;AT5G60200;AT5G60850;AT5G62940;AT2G46590;AT1G07640;AT1G21340;AT1G26790;AT1G47655;AT1G51700;AT1G69570;AT2G28510;AT2G28810;AT2G34140;AT3G50410;AT3G55370;AT3G61850;AT4G00940;AT4G21050;AT4G21080;AT4G24060;AT5G02460;AT5G62430;AT5G65590;AT5G66940
	FDM1-like C	TF_motif_seq_0239	Dof	626	+	1	AAGGA	AT1G29160;AT1G64620;AT2G37590;AT3G21270;AT3G45610;AT3G47500;AT4G38000;AT5G39660;AT5G60200;AT5G60850;AT5G62940;AT2G46590;AT1G07640;AT1G21340;AT1G26790;AT1G47655;AT1G51700;AT1G69570;AT2G28510;AT2G28810;AT2G34140;AT3G50410;AT3G55370;AT3G61850;AT4G00940;AT4G21050;AT4G21080;AT4G24060;AT5G02460;AT5G62430;AT5G65590;AT5G66940
	FDM1-like C	TFmatrixID_0308	MADF	624	-	0.98	ggacaACCCCtct	Glyma18g01360.1
	FDM1-like C	TFmatrixID_0129	AT-Hook	607	-	1	AATTTtttc	AT1G14900;AT1G48610;Glyma11g33690.1;POPTR_0004s08590;POPTR_0017s02940
	FDM1-like C	TF_motif_seq_0241	ZF-HD	598	-	1	GTAAT	AT1G75240
	FDM1-like C	TFmatrixID_0306	MADF;Trihelix	596	-	1	aattGGTTAa	AT3G25990;Glyma18g01360.1
	FDM1-like C	TFmatrixID_0315	MADF	596	-	1	aattGGTTAa	Glyma18g01360.1;POPTR_0008s17980;POPTR_0010s06510
	FDM1-like C	TF_motif_seq_0257	NF-YB;NF-YA;NF-YC	595	-	1	ATTGG	AT1G09030;AT1G17590;AT1G21970;AT1G30500;AT1G54160;AT1G54830;AT1G56170;AT1G72830;AT2G38880;AT2G47810;AT3G05690;AT3G14020;AT3G20910;AT3G53340;AT4G14540;AT5G06510;AT5G12840;AT5G27910;AT5G38140;AT5G47640;AT5G47670;AT5G50470;AT5G50480
	FDM1-like C	TFmatrixID_0305	MADF;Trihelix	593	+	0.97	tGGTTAaa	AT1G13450;Glyma18g01360.1;POPTR_0008s17980;POPTR_0010s06510
	FDM1-like C	TFmatrixID_0238	Dof	592	+	1	ggtTAAAGt	AT4G38000
	FDM1-like C	TF_motif_seq_0320	MADF;Trihelix	592	+	1	GGTTAa	AT1G13450
	FDM1-like C	TF_motif_seq_0239	Dof	588	+	1	AAAGT	AT1G29160;AT1G64620;AT2G37590;AT3G21270;AT3G45610;AT3G47500;AT4G38000;AT5G39660;AT5G60200;AT5G60850;AT5G62940;AT2G46590;AT1G07640;AT1G21340;AT1G26790;AT1G47655;AT1G51700;AT1G69570;AT2G28510;AT2G28810;AT2G34140;AT3G50410;AT3G55370;AT3G61850;AT4G00940;AT4G21050;AT4G21080;AT4G24060;AT5G02460;AT5G62430;AT5G65590;AT5G66940
	FDM1-like C	TFmatrixID_0265	GATA;tify	584	-	0.96	ttttGATCTt	AT2G45050;AT3G45170;AT3G51080;AT5G25830;AT5G66320;Glyma01g37450.1;Glyma02g05710.1;Glyma02g07850.1;Glyma02g08150.1;Glyma03g27250.1;Glyma04g01090.1;Glyma04g08990.1;Glyma06g01110.1;Glyma06g09080.1;Glyma07g01960.1;Glyma07g14750.1;Glyma10g25480.1;Glyma10g35470.1;Glyma11g11930.1;Glyma11g20480.1;Glyma12g04180.1;Glyma12g08130.1;Glyma12g29730.1;Glyma13g40020.1;Glyma14g22460.1;Glyma16g04670.1;Glyma16g24390…
	FDM1-like C	TFmatrixID_0263	GATA	582	-	1	ttGATCT	AT3G21175;AT4G24470;Glyma02g37980.1;Glyma04g10330.1;Glyma04g10340.1;Glyma06g10280.1;Glyma06g10290.1;Glyma07g30140.1;Glyma08g07170.1;Glyma08g23720.1;Glyma14g36150.1;POPTR_0002s11140;POPTR_0002s11150;POPTR_0005s19550;POPTR_0007s03120;POPTR_0010s25810;POPTR_0017s06970;POPTR_0017s06980
	FDM1-like C	TF_motif_seq_0237	GATA;tify	581	+	1	TGATC	AT1G51600;AT2G45050;AT3G06740;AT3G16870;AT3G21175;AT3G24050;AT3G54810;AT3G60530;AT4G17570;AT4G24470;AT4G26150;AT4G32890;AT4G34680;AT5G25830;AT5G26930;AT5G56860;AT5G66320;AT2G18380;AT3G50870;AT4G36620
	FDM1-like C	TFmatrixID_0638	Dof	581	-	0.98	tgaTCTTTtg	AT5G65590
	FDM1-like C	TF_motif_seq_0237	GATA;tify	580	-	1	GATCT	AT1G51600;AT2G45050;AT3G06740;AT3G16870;AT3G21175;AT3G24050;AT3G54810;AT3G60530;AT4G17570;AT4G24470;AT4G26150;AT4G32890;AT4G34680;AT5G25830;AT5G26930;AT5G56860;AT5G66320;AT2G18380;AT3G50870;AT4G36620
	FDM1-like C	TF_motif_seq_0239	Dof	578	-	1	TCTTT	AT1G29160;AT1G64620;AT2G37590;AT3G21270;AT3G45610;AT3G47500;AT4G38000;AT5G39660;AT5G60200;AT5G60850;AT5G62940;AT2G46590;AT1G07640;AT1G21340;AT1G26790;AT1G47655;AT1G51700;AT1G69570;AT2G28510;AT2G28810;AT2G34140;AT3G50410;AT3G55370;AT3G61850;AT4G00940;AT4G21050;AT4G21080;AT4G24060;AT5G02460;AT5G62430;AT5G65590;AT5G66940
	FDM1-like C	TF_motif_seq_0239	Dof	568	-	1	GCTTT	AT1G29160;AT1G64620;AT2G37590;AT3G21270;AT3G45610;AT3G47500;AT4G38000;AT5G39660;AT5G60200;AT5G60850;AT5G62940;AT2G46590;AT1G07640;AT1G21340;AT1G26790;AT1G47655;AT1G51700;AT1G69570;AT2G28510;AT2G28810;AT2G34140;AT3G50410;AT3G55370;AT3G61850;AT4G00940;AT4G21050;AT4G21080;AT4G24060;AT5G02460;AT5G62430;AT5G65590;AT5G66940
	FDM1-like C	TF_motif_seq_0298	bHLH	561	-	1	cATGTG	AT1G32640
	FDM1-like C	TF_motif_seq_0305	NAC;NAM	561	+	1	CATGTg	AT1G52890;AT3G15500;AT4G27410
	FDM1-like C	TF_motif_seq_0237	GATA;tify	532	+	1	GGATT	AT1G51600;AT2G45050;AT3G06740;AT3G16870;AT3G21175;AT3G24050;AT3G54810;AT3G60530;AT4G17570;AT4G24470;AT4G26150;AT4G32890;AT4G34680;AT5G25830;AT5G26930;AT5G56860;AT5G66320;AT2G18380;AT3G50870;AT4G36620
	FDM1-like C	TF_motif_seq_0252	Myb/SANT;MYB;ARR-B	532	+	1	GGATT	AT2G01760;AT3G16857;AT4G16110;AT4G18020;AT4G31920;AT5G58080;AT1G67710;AT1G49190;AT2G25180;AT5G49240
	FDM1-like C	TF_motif_seq_0237	GATA;tify	526	+	1	GGATT	AT1G51600;AT2G45050;AT3G06740;AT3G16870;AT3G21175;AT3G24050;AT3G54810;AT3G60530;AT4G17570;AT4G24470;AT4G26150;AT4G32890;AT4G34680;AT5G25830;AT5G26930;AT5G56860;AT5G66320;AT2G18380;AT3G50870;AT4G36620
	FDM1-like C	TF_motif_seq_0252	Myb/SANT;MYB;ARR-B	526	+	1	GGATT	AT2G01760;AT3G16857;AT4G16110;AT4G18020;AT4G31920;AT5G58080;AT1G67710;AT1G49190;AT2G25180;AT5G49240
	FDM1-like C	TF_motif_seq_0237	GATA;tify	518	+	1	GGATT	AT1G51600;AT2G45050;AT3G06740;AT3G16870;AT3G21175;AT3G24050;AT3G54810;AT3G60530;AT4G17570;AT4G24470;AT4G26150;AT4G32890;AT4G34680;AT5G25830;AT5G26930;AT5G56860;AT5G66320;AT2G18380;AT3G50870;AT4G36620
	FDM1-like C	TF_motif_seq_0252	Myb/SANT;MYB;ARR-B	518	+	1	GGATT	AT2G01760;AT3G16857;AT4G16110;AT4G18020;AT4G31920;AT5G58080;AT1G67710;AT1G49190;AT2G25180;AT5G49240
	FDM1-like C	TF_motif_seq_0257	NF-YB;NF-YA;NF-YC	516	-	1	ATTGG	AT1G09030;AT1G17590;AT1G21970;AT1G30500;AT1G54160;AT1G54830;AT1G56170;AT1G72830;AT2G38880;AT2G47810;AT3G05690;AT3G14020;AT3G20910;AT3G53340;AT4G14540;AT5G06510;AT5G12840;AT5G27910;AT5G38140;AT5G47640;AT5G47670;AT5G50470;AT5G50480
	FDM1-like C	TF_motif_seq_0244	SBP	497	-	1	GGTAC	AT2G33810;AT2G47070
	FDM1-like C	TF_motif_seq_0244	SBP	496	+	1	GTACT	AT2G33810;AT2G47070
	FDM1-like C	TF_motif_seq_0246	Homeodomain;TALE	490	+	1	TGACT	AT1G23380;AT1G62360;AT1G70510;AT4G08150
	FDM1-like C	TF_motif_seq_0270	WRKY	490	+	1	TGACT	AT1G13960;AT1G18860;AT1G29280;AT1G29860;AT1G30650;AT1G55600;AT1G62300;AT1G64000;AT1G66550;AT1G68150;AT1G69310;AT1G69810;AT1G80590;AT1G80840;AT2G03340;AT2G23320;AT2G24570;AT2G25000;AT2G30250;AT2G30590;AT2G34830;AT2G37260;AT2G38470;AT2G40740;AT2G40750;AT2G44745;AT2G46130;AT2G46400;AT2G47260;AT3G01080;AT3G01970;AT3G04670;AT3G56400;AT3G58710;AT4G01250;AT4G01720;AT4G04450;AT4G12020;AT4G18170;AT4G22070…
	FDM1-like C	TF_motif_seq_0239	Dof	483	+	1	AAAGA	AT1G29160;AT1G64620;AT2G37590;AT3G21270;AT3G45610;AT3G47500;AT4G38000;AT5G39660;AT5G60200;AT5G60850;AT5G62940;AT2G46590;AT1G07640;AT1G21340;AT1G26790;AT1G47655;AT1G51700;AT1G69570;AT2G28510;AT2G28810;AT2G34140;AT3G50410;AT3G55370;AT3G61850;AT4G00940;AT4G21050;AT4G21080;AT4G24060;AT5G02460;AT5G62430;AT5G65590;AT5G66940
	FDM1-like C	TFmatrixID_0341	Myb/SANT;MYB;ARR-B	482	-	0.98	aAGATTtggt	AT2G01760;Glyma02g09450.1;Glyma07g26890.1;POPTR_0008s13490;POPTR_0008s22990;POPTR_0010s11600
	FDM1-like C	TF_motif_seq_0237	GATA;tify	481	+	1	AGATT	AT1G51600;AT2G45050;AT3G06740;AT3G16870;AT3G21175;AT3G24050;AT3G54810;AT3G60530;AT4G17570;AT4G24470;AT4G26150;AT4G32890;AT4G34680;AT5G25830;AT5G26930;AT5G56860;AT5G66320;AT2G18380;AT3G50870;AT4G36620
	FDM1-like C	TF_motif_seq_0252	Myb/SANT;MYB;ARR-B	481	+	1	AGATT	AT2G01760;AT3G16857;AT4G16110;AT4G18020;AT4G31920;AT5G58080;AT1G67710;AT1G49190;AT2G25180;AT5G49240
	FDM1-like C	TF_motif_seq_0239	Dof	473	-	1	TCTTT	AT1G29160;AT1G64620;AT2G37590;AT3G21270;AT3G45610;AT3G47500;AT4G38000;AT5G39660;AT5G60200;AT5G60850;AT5G62940;AT2G46590;AT1G07640;AT1G21340;AT1G26790;AT1G47655;AT1G51700;AT1G69570;AT2G28510;AT2G28810;AT2G34140;AT3G50410;AT3G55370;AT3G61850;AT4G00940;AT4G21050;AT4G21080;AT4G24060;AT5G02460;AT5G62430;AT5G65590;AT5G66940
	FDM1-like C	TF_motif_seq_0244	SBP	397	-	1	TGTAC	AT2G33810;AT2G47070
	FDM1-like C	TF_motif_seq_0244	SBP	396	+	1	GTACT	AT2G33810;AT2G47070
	FDM1-like C	TF_motif_seq_0255	AP2;RAV;B3	376	-	1	TGTTG	AT1G25560;AT1G13260
	FDM1-like C	TF_motif_seq_0255	AP2;RAV;B3	373	-	1	TGTTG	AT1G25560;AT1G13260
	FDM1-like C	TF_motif_seq_0237	GATA;tify	370	+	1	TGATG	AT1G51600;AT2G45050;AT3G06740;AT3G16870;AT3G21175;AT3G24050;AT3G54810;AT3G60530;AT4G17570;AT4G24470;AT4G26150;AT4G32890;AT4G34680;AT5G25830;AT5G26930;AT5G56860;AT5G66320;AT2G18380;AT3G50870;AT4G36620
	FDM1-like C	TFmatrixID_0421	TCP	363	+	0.97	tggaGCACCa	AT1G30210;AT1G67260;AT1G68800;AT3G02150;AT3G18550;Glyma04g22460.1;Glyma04g32340.1;Glyma05g00300.1;Glyma05g27370.1;Glyma06g22240.1;Glyma06g23410.1;Glyma06g34330.1;Glyma08g10350.1;Glyma08g27150.1;Glyma08g28690.1;Glyma10g39140.1;Glyma13g07480.1;Glyma13g29160.1;Glyma13g36840.1;Glyma15g09910.1;Glyma17g13060.1;Glyma18g50370.1;Glyma18g51580.1;Glyma19g05910.1;Glyma20g28670.1;POPTR_0001s38480;POPTR_0004s0…
	FDM1-like C	TF_motif_seq_0331	TCP	337	+	1	cCGGGT	AT3G27010
	FDM1-like C	TF_motif_seq_0251	TCP	336	-	1	CGGGT	AT3G27010
	FDM1-like C	TFmatrixID_0594	MYB;MYB-related	327	-	0.95	ggACCTAagt	AT5G59780
	FDM1-like C	TF_motif_seq_0255	AP2;RAV;B3	312	-	1	TGTTG	AT1G25560;AT1G13260
	FDM1-like C	TF_motif_seq_0244	SBP	300	-	1	GGTAC	AT2G33810;AT2G47070
	FDM1-like C	TF_motif_seq_0244	SBP	299	+	1	GTACC	AT2G33810;AT2G47070
	FDM1-like C	TFmatrixID_0188	bZIP	292	+	0.99	aGACAGctca	AT1G06070;AT2G31370;AT2G40620;Glyma04g40010.1;Glyma12g04050.1;Glyma12g05520.1;Glyma13g42030.1;Glyma14g38460.1;Glyma14g40580.1;Glyma15g03350.1;Glyma17g37510.1;POPTR_0013s15280
	FDM1-like C	TF_motif_seq_0287	bZIP	290	+	1	ACAGCt	AT1G43700
	FDM1-like C	TF_motif_seq_0302	bHLH	284	+	1	CAGTTg	AT5G08130;AT3G26744
	FDM1-like C	TF_motif_seq_0237	GATA;tify	278	+	1	TGATG	AT1G51600;AT2G45050;AT3G06740;AT3G16870;AT3G21175;AT3G24050;AT3G54810;AT3G60530;AT4G17570;AT4G24470;AT4G26150;AT4G32890;AT4G34680;AT5G25830;AT5G26930;AT5G56860;AT5G66320;AT2G18380;AT3G50870;AT4G36620
	FDM1-like C	TF_motif_seq_0331	TCP	274	+	0.95	gCGGGT	AT3G27010
	FDM1-like C	TF_motif_seq_0251	TCP	273	-	1	CGGGT	AT3G27010
	FDM1-like C	TFmatrixID_0461	WRKY	273	-	0.98	cgggTTGACa	AT1G18860;AT1G29280;AT1G62300;AT1G64000;AT1G66550;AT1G66560;AT1G68150;AT1G80590;AT2G34830;AT2G40740;AT2G40750;AT2G44745;AT2G46400;AT3G01970;AT3G04670;AT3G56400;AT3G58710;AT3G62340;AT4G04450;AT4G11070;AT4G22070;AT4G23810;AT4G24240;AT4G39410;AT5G15130;AT5G22570;AT5G24110;AT5G26170;AT5G28650;AT5G41570;AT5G43290;AT5G45050;AT5G45260;Glyma01g05050.1;Glyma01g06870.1;Glyma01g39600.1;Glyma01g43130.1;Glyma…
	FDM1-like C	TFmatrixID_0442	WRKY	272	-	0.98	gggTTGACat	AT1G18860;AT1G29280;AT1G29860;AT1G30650;AT1G55600;AT1G62300;AT1G64000;AT1G66550;AT1G66560;AT1G68150;AT1G69810;AT2G21900;AT2G34830;AT2G40740;AT2G40750;AT2G44745;AT2G46400;AT3G01970;AT3G04670;AT3G56400;AT3G58710;AT3G62340;AT4G04450;AT4G11070;AT4G18170;AT4G22070;AT4G23810;AT4G24240;AT4G39410;AT5G15130;AT5G22570;AT5G26170;AT5G28650;AT5G41570;AT5G43290;AT5G45050;AT5G45260;Glyma01g05050.1;Glyma01g06870…
	FDM1-like C	TFmatrixID_0447	WRKY	271	-	0.99	ggTTGACatt	AT1G18860;AT1G29280;AT1G29860;AT1G55600;AT1G62300;AT1G64000;AT1G68150;AT1G69810;AT2G21900;AT2G24570;AT2G34830;AT2G40740;AT2G44745;AT3G01970;AT3G04670;AT3G58710;AT3G62340;AT4G04450;AT4G11070;AT4G18170;AT4G22070;AT4G23810;AT4G24240;AT4G39410;AT5G15130;AT5G22570;AT5G26170;AT5G28650;AT5G41570;AT5G43290;AT5G45050;AT5G45260;Glyma01g05050.1;Glyma01g06870.1;Glyma01g39600.1;Glyma01g43130.1;Glyma01g43420.1…
	FDM1-like C	TF_motif_seq_0339	WRKY	269	+	0.95	TTGACa	AT1G13960;AT1G18860;AT1G29280;AT1G29860;AT1G30650;AT1G55600;AT1G62300;AT1G64000;AT1G66550;AT1G68150;AT1G69310;AT1G69810;AT1G80590;AT1G80840;AT2G03340;AT2G23320;AT2G24570;AT2G25000;AT2G30250;AT2G30590;AT2G34830;AT2G37260;AT2G38470;AT2G40740;AT2G40750;AT2G44745;AT2G46130;AT2G46400;AT2G47260;AT3G01080;AT3G01970;AT3G04670;AT3G56400;AT3G58710;AT4G01250;AT4G01720;AT4G04450;AT4G12020;AT4G18170;AT4G22070…
	FDM1-like C	TF_motif_seq_0246	Homeodomain;TALE	268	+	1	TGACA	AT1G23380;AT1G62360;AT1G70510;AT4G08150
	FDM1-like C	TF_motif_seq_0239	Dof	255	-	1	TCTTT	AT1G29160;AT1G64620;AT2G37590;AT3G21270;AT3G45610;AT3G47500;AT4G38000;AT5G39660;AT5G60200;AT5G60850;AT5G62940;AT2G46590;AT1G07640;AT1G21340;AT1G26790;AT1G47655;AT1G51700;AT1G69570;AT2G28510;AT2G28810;AT2G34140;AT3G50410;AT3G55370;AT3G61850;AT4G00940;AT4G21050;AT4G21080;AT4G24060;AT5G02460;AT5G62430;AT5G65590;AT5G66940
	FDM1-like C	TF_motif_seq_0246	Homeodomain;TALE	229	-	1	AGTCA	AT1G23380;AT1G62360;AT1G70510;AT4G08150
	FDM1-like C	TF_motif_seq_0270	WRKY	229	-	1	AGTCA	AT1G13960;AT1G18860;AT1G29280;AT1G29860;AT1G30650;AT1G55600;AT1G62300;AT1G64000;AT1G66550;AT1G68150;AT1G69310;AT1G69810;AT1G80590;AT1G80840;AT2G03340;AT2G23320;AT2G24570;AT2G25000;AT2G30250;AT2G30590;AT2G34830;AT2G37260;AT2G38470;AT2G40740;AT2G40750;AT2G44745;AT2G46130;AT2G46400;AT2G47260;AT3G01080;AT3G01970;AT3G04670;AT3G56400;AT3G58710;AT4G01250;AT4G01720;AT4G04450;AT4G12020;AT4G18170;AT4G22070…
	FDM1-like C	TFmatrixID_0256	EIN3;EIL	227	+	0.99	tcATGCAtgt	AT3G20770;AT5G21120;AT5G65100;Glyma02g44220.1;Glyma04g14900.1;Glyma05g31410.1;Glyma08g14630.1;Glyma13g03660.1;Glyma13g03700.1;Glyma14g04550.1;Glyma15g03650.1;Glyma18g02190.1;Glyma20g12250.1;POPTR_0001s05360;POPTR_0001s05370;POPTR_0003s22090;POPTR_0004s20830;POPTR_0008s01200;POPTR_0009s16080;POPTR_0010s25370
	FDM1-like C	TFmatrixID_0551	Myb/SANT	212	+	0.95	ttcGGTTG	Glyma15g35860.1;POPTR_0001s07330;POPTR_0003s18900;POPTR_0009s02380
	FDM1-like C	TF_motif_seq_0239	Dof	200	-	1	GCTTT	AT1G29160;AT1G64620;AT2G37590;AT3G21270;AT3G45610;AT3G47500;AT4G38000;AT5G39660;AT5G60200;AT5G60850;AT5G62940;AT2G46590;AT1G07640;AT1G21340;AT1G26790;AT1G47655;AT1G51700;AT1G69570;AT2G28510;AT2G28810;AT2G34140;AT3G50410;AT3G55370;AT3G61850;AT4G00940;AT4G21050;AT4G21080;AT4G24060;AT5G02460;AT5G62430;AT5G65590;AT5G66940
	FDM1-like C	TFmatrixID_0131	AT-Hook	198	-	1	TTTATttta	AT1G19485;AT1G48610;Glyma06g01700.1;Glyma0856s00200.1;Glyma09g39650.1;Glyma18g46540.1;POPTR_0004s20060
	FDM1-like C	TFmatrixID_0290	Homeodomain;HD-ZIP	194	+	0.98	ttTTAATgta	AT1G05230;AT1G17920;AT2G32370;AT3G61150;AT4G21750;AT5G46880;Glyma01g01850.1;Glyma01g45070.1;Glyma03g01860.1;Glyma05g33520.1;Glyma06g46000.1;Glyma08g06190.1;Glyma09g26600.1;Glyma09g29810.1;Glyma09g34070.1;Glyma09g40130.1;Glyma10g38280.1;Glyma10g39720.1;Glyma11g00570.1;Glyma12g10710.1;Glyma12g32050.1;Glyma13g38430.1;Glyma16g32130.1;Glyma16g34350.1;Glyma18g45970.1;Glyma20g29580.1;POPTR_0001s02030;PO…
	FDM1-like C	TF_motif_seq_0241	ZF-HD	192	-	1	TTAAT	AT1G75240
	FDM1-like C	TF_motif_seq_0267	Trihelix	187	-	1	GTAAC	AT5G01380
	FDM1-like C	TF_motif_seq_0239	Dof	180	-	1	TCCTT	AT1G29160;AT1G64620;AT2G37590;AT3G21270;AT3G45610;AT3G47500;AT4G38000;AT5G39660;AT5G60200;AT5G60850;AT5G62940;AT2G46590;AT1G07640;AT1G21340;AT1G26790;AT1G47655;AT1G51700;AT1G69570;AT2G28510;AT2G28810;AT2G34140;AT3G50410;AT3G55370;AT3G61850;AT4G00940;AT4G21050;AT4G21080;AT4G24060;AT5G02460;AT5G62430;AT5G65590;AT5G66940
	FDM1-like C	TF_motif_seq_0239	Dof	173	-	1	GCTTT	AT1G29160;AT1G64620;AT2G37590;AT3G21270;AT3G45610;AT3G47500;AT4G38000;AT5G39660;AT5G60200;AT5G60850;AT5G62940;AT2G46590;AT1G07640;AT1G21340;AT1G26790;AT1G47655;AT1G51700;AT1G69570;AT2G28510;AT2G28810;AT2G34140;AT3G50410;AT3G55370;AT3G61850;AT4G00940;AT4G21050;AT4G21080;AT4G24060;AT5G02460;AT5G62430;AT5G65590;AT5G66940
	FDM1-like C	TF_motif_seq_0241	ZF-HD	167	+	1	ATTAG	AT1G75240
	FDM1-like C	TF_motif_seq_0237	GATA;tify	158	+	1	GGATT	AT1G51600;AT2G45050;AT3G06740;AT3G16870;AT3G21175;AT3G24050;AT3G54810;AT3G60530;AT4G17570;AT4G24470;AT4G26150;AT4G32890;AT4G34680;AT5G25830;AT5G26930;AT5G56860;AT5G66320;AT2G18380;AT3G50870;AT4G36620
	FDM1-like C	TF_motif_seq_0252	Myb/SANT;MYB;ARR-B	158	+	1	GGATT	AT2G01760;AT3G16857;AT4G16110;AT4G18020;AT4G31920;AT5G58080;AT1G67710;AT1G49190;AT2G25180;AT5G49240
	FDM1-like C	TFmatrixID_0148	AT-Hook	157	-	0.99	gATTTTtt	AT1G19485;AT1G48610;Glyma06g01700.1;Glyma0856s00200.1;Glyma09g39650.1;Glyma18g46540.1;POPTR_0004s20060
	FDM1-like C	TFmatrixID_0570	TBP	154	-	0.95	tTTTTAaagt	AT1G55520;AT3G13445;Glyma03g04500.1;Glyma09g41330.1;Glyma16g25450.1;Glyma18g44460.1;Glyma19g28780.1;POPTR_0013s05580;POPTR_0019s04890
	FDM1-like C	TFmatrixID_0238	Dof	153	+	1	tttTAAAGt	AT4G38000
	FDM1-like C	TF_motif_seq_0239	Dof	149	+	1	AAAGT	AT1G29160;AT1G64620;AT2G37590;AT3G21270;AT3G45610;AT3G47500;AT4G38000;AT5G39660;AT5G60200;AT5G60850;AT5G62940;AT2G46590;AT1G07640;AT1G21340;AT1G26790;AT1G47655;AT1G51700;AT1G69570;AT2G28510;AT2G28810;AT2G34140;AT3G50410;AT3G55370;AT3G61850;AT4G00940;AT4G21050;AT4G21080;AT4G24060;AT5G02460;AT5G62430;AT5G65590;AT5G66940
	FDM1-like C	TF_motif_seq_0239	Dof	138	-	1	TCCTT	AT1G29160;AT1G64620;AT2G37590;AT3G21270;AT3G45610;AT3G47500;AT4G38000;AT5G39660;AT5G60200;AT5G60850;AT5G62940;AT2G46590;AT1G07640;AT1G21340;AT1G26790;AT1G47655;AT1G51700;AT1G69570;AT2G28510;AT2G28810;AT2G34140;AT3G50410;AT3G55370;AT3G61850;AT4G00940;AT4G21050;AT4G21080;AT4G24060;AT5G02460;AT5G62430;AT5G65590;AT5G66940
	FDM1-like C	TFmatrixID_0156	B3;ARF	136	-	0.96	ctTGTCGag	AT1G19220;AT1G19850;AT1G30330;AT5G20730;AT5G37020;AT5G60450;Glyma01g00510.1;Glyma02g40650.1;Glyma02g45100.1;Glyma05g27580.1;Glyma05g36430.1;Glyma07g15640.1;Glyma08g03140.1;Glyma08g10550.1;Glyma09g08350.1;Glyma11g15910.1;Glyma11g31940.1;Glyma12g07560.1;Glyma12g29280.1;Glyma13g17270.1;Glyma13g29320.1;Glyma14g03650.1;Glyma14g38940.1;Glyma14g40540.1;Glyma15g09750.1;Glyma15g19980.1;Glyma17g05220.1;Gly…
	FDM1-like C	TF_motif_seq_0243	GATA;tify	126	-	1	TTATC	AT1G51600;AT2G45050;AT3G06740;AT3G16870;AT3G21175;AT3G24050;AT3G54810;AT3G60530;AT4G17570;AT4G24470;AT4G26150;AT4G32890;AT4G34680;AT5G25830;AT5G26930;AT5G56860;AT5G66320;AT2G18380;AT3G50870;AT4G36620
	FDM1-like C	TF_motif_seq_0237	GATA;tify	125	-	1	TATCA	AT1G51600;AT2G45050;AT3G06740;AT3G16870;AT3G21175;AT3G24050;AT3G54810;AT3G60530;AT4G17570;AT4G24470;AT4G26150;AT4G32890;AT4G34680;AT5G25830;AT5G26930;AT5G56860;AT5G66320;AT2G18380;AT3G50870;AT4G36620
	FDM1-like C	TF_motif_seq_0302	bHLH	122	+	1	CATTTg	AT5G08130;AT3G26744
	FDM1-like C	TFmatrixID_0270	GATA;tify	115	-	1	cagaGATCTg	AT2G28340;AT2G45050;AT4G34680;AT5G25830;AT5G66320;Glyma01g37450.1;Glyma02g05710.1;Glyma02g07850.1;Glyma02g08150.1;Glyma03g27250.1;Glyma04g01090.1;Glyma04g08990.1;Glyma06g01110.1;Glyma06g09080.1;Glyma07g01960.1;Glyma07g14750.1;Glyma10g25480.1;Glyma10g35470.1;Glyma11g11930.1;Glyma11g20480.1;Glyma12g04180.1;Glyma12g08130.1;Glyma12g29730.1;Glyma13g40020.1;Glyma14g22460.1;Glyma16g04670.1;Glyma16g24390…
	FDM1-like C	TFmatrixID_0264	GATA;tify	114	+	1	agAGATCtgc	AT2G45050;AT3G24050;AT5G25830;AT5G66320;Glyma01g37450.1;Glyma02g05710.1;Glyma02g07850.1;Glyma02g08150.1;Glyma03g27250.1;Glyma04g01090.1;Glyma04g08990.1;Glyma06g01110.1;Glyma06g09080.1;Glyma07g01960.1;Glyma07g14750.1;Glyma10g25480.1;Glyma10g35470.1;Glyma11g11930.1;Glyma11g20480.1;Glyma12g04180.1;Glyma12g08130.1;Glyma12g29730.1;Glyma13g40020.1;Glyma14g22460.1;Glyma16g04670.1;Glyma16g24390.1;Glyma16…
	FDM1-like C	TFmatrixID_0266	GATA;tify	113	+	1	gaGATCTgc	AT2G28340;AT2G45050;AT3G54810;AT5G25830;AT5G66320;Glyma01g37450.1;Glyma02g05710.1;Glyma02g07850.1;Glyma02g08150.1;Glyma03g27250.1;Glyma04g01090.1;Glyma04g08990.1;Glyma06g01110.1;Glyma06g09080.1;Glyma07g01960.1;Glyma07g14750.1;Glyma10g25480.1;Glyma10g35470.1;Glyma11g11930.1;Glyma11g20480.1;Glyma12g04180.1;Glyma12g08130.1;Glyma12g29730.1;Glyma13g40020.1;Glyma14g22460.1;Glyma16g04670.1;Glyma16g24390…
	FDM1-like C	TF_motif_seq_0237	GATA;tify	112	+	1	AGATC	AT1G51600;AT2G45050;AT3G06740;AT3G16870;AT3G21175;AT3G24050;AT3G54810;AT3G60530;AT4G17570;AT4G24470;AT4G26150;AT4G32890;AT4G34680;AT5G25830;AT5G26930;AT5G56860;AT5G66320;AT2G18380;AT3G50870;AT4G36620
	FDM1-like C	TFmatrixID_0486	Myb/SANT;ARR-B	112	-	0.99	AGATCtgc	AT4G31920
	FDM1-like C	TF_motif_seq_0237	GATA;tify	111	-	1	GATCT	AT1G51600;AT2G45050;AT3G06740;AT3G16870;AT3G21175;AT3G24050;AT3G54810;AT3G60530;AT4G17570;AT4G24470;AT4G26150;AT4G32890;AT4G34680;AT5G25830;AT5G26930;AT5G56860;AT5G66320;AT2G18380;AT3G50870;AT4G36620
	FDM1-like C	TF_motif_seq_0241	ZF-HD	97	-	1	TTAAT	AT1G75240
	FDM1-like C	TF_motif_seq_0239	Dof	74	-	1	TCCTT	AT1G29160;AT1G64620;AT2G37590;AT3G21270;AT3G45610;AT3G47500;AT4G38000;AT5G39660;AT5G60200;AT5G60850;AT5G62940;AT2G46590;AT1G07640;AT1G21340;AT1G26790;AT1G47655;AT1G51700;AT1G69570;AT2G28510;AT2G28810;AT2G34140;AT3G50410;AT3G55370;AT3G61850;AT4G00940;AT4G21050;AT4G21080;AT4G24060;AT5G02460;AT5G62430;AT5G65590;AT5G66940
	FDM1-like C	TFmatrixID_0569	TBP	60	-	0.97	ttcttagtTTTATat	AT1G55520;AT3G13445;Glyma03g04500.1;Glyma09g41330.1;Glyma16g25450.1;Glyma18g44460.1;Glyma19g28780.1;POPTR_0013s05580;POPTR_0019s04890
	FDM1-like C	TFmatrixID_0585	TBP	55	-	0.97	agtTTTATatc	AT1G55520;AT3G13445;Glyma03g04500.1;Glyma09g41330.1;Glyma16g25450.1;Glyma18g44460.1;Glyma19g28780.1;POPTR_0013s05580;POPTR_0019s04890
	FDM1-like C	TFmatrixID_0418	TBP	52	-	1	ttTATAT	AT1G55520;AT3G13445;Glyma03g04500.1;Glyma09g41330.1;Glyma16g25450.1;Glyma18g44460.1;Glyma19g28780.1;POPTR_0013s05580;POPTR_0019s04890
	FDM1-like C	TF_motif_seq_0243	GATA;tify	49	-	1	ATATC	AT1G51600;AT2G45050;AT3G06740;AT3G16870;AT3G21175;AT3G24050;AT3G54810;AT3G60530;AT4G17570;AT4G24470;AT4G26150;AT4G32890;AT4G34680;AT5G25830;AT5G26930;AT5G56860;AT5G66320;AT2G18380;AT3G50870;AT4G36620
	FDM1-like C	TF_motif_seq_0237	GATA;tify	48	-	1	TATCA	AT1G51600;AT2G45050;AT3G06740;AT3G16870;AT3G21175;AT3G24050;AT3G54810;AT3G60530;AT4G17570;AT4G24470;AT4G26150;AT4G32890;AT4G34680;AT5G25830;AT5G26930;AT5G56860;AT5G66320;AT2G18380;AT3G50870;AT4G36620
	FDM1-like C	TFmatrixID_0239	Dof	44	-	0.99	atgCTTTTtg	AT5G39660
	FDM1-like C	TFmatrixID_0234	Dof	42	-	1	gCTTTTt	AT2G37590
	FDM1-like C	TFmatrixID_0134	AT-Hook	40	-	0.99	TTTTTgtctc	AT4G21895;AT5G62260;Glyma04g10960.1;Glyma10g07550.1;Glyma13g21430.1;POPTR_0002s10560;POPTR_0005s17920
	FDM1-like C	TF_motif_seq_0335	B3;ARF	36	+	1	TGTCTc	AT1G19220;AT1G19850;AT1G30330;AT5G20730;AT5G37020;AT5G60450;AT2G33860;AT1G34170;AT1G34310;AT1G34410;AT1G43950;AT1G59750;AT1G77850;AT2G28350;AT2G46530;AT3G61830;AT4G23980;AT4G30080;AT5G62000
	FDM1-like C	TFmatrixID_0227	TCR;CPP	25	+	0.98	gtTTTGAatt	AT4G29000;Glyma04g08670.1;Glyma06g08780.1;Glyma07g09380.1;Glyma08g04180.1;Glyma09g32420.1;POPTR_0006s16340;POPTR_0018s08960
	FDM1-like C	TFmatrixID_0226	TCR;CPP	24	+	1	tTTTGAat	AT3G22760;AT3G22780;AT4G14770;Glyma01g44670.1;POPTR_0010s09350
	FDM1-like C	TF_motif_seq_0237	GATA;tify	10	+	1	CGATG	AT1G51600;AT2G45050;AT3G06740;AT3G16870;AT3G21175;AT3G24050;AT3G54810;AT3G60530;AT4G17570;AT4G24470;AT4G26150;AT4G32890;AT4G34680;AT5G25830;AT5G26930;AT5G56860;AT5G66320;AT2G18380;AT3G50870;AT4G36620
	FDM1-like C	TF_motif_seq_0255	AP2;RAV;B3	5	-	1	TGTTG	AT1G25560;AT1G13260
	FDM1-like C	TF_motif_seq_0302	bHLH	-1	+	1	CAGATg	AT5G08130;AT3G26744
	FDM1-like C	TF_motif_seq_0237	GATA;tify	-2	+	1	AGATG	AT1G51600;AT2G45050;AT3G06740;AT3G16870;AT3G21175;AT3G24050;AT3G54810;AT3G60530;AT4G17570;AT4G24470;AT4G26150;AT4G32890;AT4G34680;AT5G25830;AT5G26930;AT5G56860;AT5G66320;AT2G18380;AT3G50870;AT4G36620
	FDM4-like A	TFmatrixID_0241	Dof	993	+	1	tgaTAACGct	AT5G60850
	FDM4-like A	TF_motif_seq_0237	GATA;tify	993	+	1	TGATA	AT1G51600;AT2G45050;AT3G06740;AT3G16870;AT3G21175;AT3G24050;AT3G54810;AT3G60530;AT4G17570;AT4G24470;AT4G26150;AT4G32890;AT4G34680;AT5G25830;AT5G26930;AT5G56860;AT5G66320;AT2G18380;AT3G50870;AT4G36620
	FDM4-like A	TF_motif_seq_0243	GATA;tify	992	+	1	GATAA	AT1G51600;AT2G45050;AT3G06740;AT3G16870;AT3G21175;AT3G24050;AT3G54810;AT3G60530;AT4G17570;AT4G24470;AT4G26150;AT4G32890;AT4G34680;AT5G25830;AT5G26930;AT5G56860;AT5G66320;AT2G18380;AT3G50870;AT4G36620
	FDM4-like A	TF_motif_seq_0241	ZF-HD	980	+	1	ATTAA	AT1G75240
	FDM4-like A	TFmatrixID_0146	AT-Hook	978	+	0.99	taagATAAT	AT4G21895;AT5G62260;Glyma04g10960.1;Glyma10g07550.1;Glyma13g21430.1;POPTR_0002s10560;POPTR_0005s17920
	FDM4-like A	TFmatrixID_0282	Homeodomain	976	-	1	agaTAATAtataa	AT2G36610
	FDM4-like A	TF_motif_seq_0237	GATA;tify	976	+	1	AGATA	AT1G51600;AT2G45050;AT3G06740;AT3G16870;AT3G21175;AT3G24050;AT3G54810;AT3G60530;AT4G17570;AT4G24470;AT4G26150;AT4G32890;AT4G34680;AT5G25830;AT5G26930;AT5G56860;AT5G66320;AT2G18380;AT3G50870;AT4G36620
	FDM4-like A	TF_motif_seq_0243	GATA;tify	975	+	1	GATAA	AT1G51600;AT2G45050;AT3G06740;AT3G16870;AT3G21175;AT3G24050;AT3G54810;AT3G60530;AT4G17570;AT4G24470;AT4G26150;AT4G32890;AT4G34680;AT5G25830;AT5G26930;AT5G56860;AT5G66320;AT2G18380;AT3G50870;AT4G36620
	FDM4-like A	TF_motif_seq_0241	ZF-HD	974	-	1	ATAAT	AT1G75240
	FDM4-like A	TFmatrixID_0139	AT-Hook	973	-	0.98	TAATAtataa	AT4G21895;AT5G62260;Glyma04g10960.1;Glyma10g07550.1;Glyma13g21430.1;POPTR_0002s10560;POPTR_0005s17920
	FDM4-like A	TFmatrixID_0419	TBP	972	+	1	aaTATAT	AT1G55520;AT3G13445;Glyma03g04500.1;Glyma09g41330.1;Glyma16g25450.1;Glyma18g44460.1;Glyma19g28780.1;POPTR_0013s05580;POPTR_0019s04890
	FDM4-like A	TFmatrixID_0146	AT-Hook	971	+	1	atatATAAT	AT4G21895;AT5G62260;Glyma04g10960.1;Glyma10g07550.1;Glyma13g21430.1;POPTR_0002s10560;POPTR_0005s17920
	FDM4-like A	TFmatrixID_0130	AT-Hook	970	+	1	tATATAattt	AT1G19485;AT1G48610;AT4G17950;Glyma06g01700.1;Glyma0856s00200.1;Glyma09g39650.1;Glyma18g46540.1;POPTR_0004s20060
	FDM4-like A	TF_motif_seq_0241	ZF-HD	967	-	1	ATAAT	AT1G75240
	FDM4-like A	TFmatrixID_0140	AT-Hook	958	+	1	aaaAAAAT	AT4G21895;AT5G62260;Glyma04g10960.1;Glyma10g07550.1;Glyma13g21430.1;POPTR_0002s10560;POPTR_0005s17920
	FDM4-like A	TFmatrixID_0148	AT-Hook	957	+	1	aaAAAATa	AT1G19485;AT1G48610;Glyma06g01700.1;Glyma0856s00200.1;Glyma09g39650.1;Glyma18g46540.1;POPTR_0004s20060
	FDM4-like A	TFmatrixID_0211	C2H2	951	-	1	tAGTGTa	AT1G27730;AT3G49930;AT3G60580;AT5G04340;AT5G43170;Glyma04g04760.1;Glyma06g04840.1;Glyma14g09760.1;Glyma17g35430.1;POPTR_0001s30260;POPTR_0009s09250;POPTR_0014s01760
	FDM4-like A	TF_motif_seq_0267	Trihelix	947	-	1	GTAAC	AT5G01380
	FDM4-like A	TFmatrixID_0233	Dof	946	-	1	taaCTTTTgg	AT1G64620
	FDM4-like A	TFmatrixID_0235	Dof	944	-	1	aCTTTTgg	AT3G21270
	FDM4-like A	TFmatrixID_0140	AT-Hook	929	+	1	aaaAAAAT	AT4G21895;AT5G62260;Glyma04g10960.1;Glyma10g07550.1;Glyma13g21430.1;POPTR_0002s10560;POPTR_0005s17920
	FDM4-like A	TFmatrixID_0148	AT-Hook	928	+	1	aaAAAATa	AT1G19485;AT1G48610;Glyma06g01700.1;Glyma0856s00200.1;Glyma09g39650.1;Glyma18g46540.1;POPTR_0004s20060
	FDM4-like A	TFmatrixID_0146	AT-Hook	927	+	1	aaaaATAAT	AT4G21895;AT5G62260;Glyma04g10960.1;Glyma10g07550.1;Glyma13g21430.1;POPTR_0002s10560;POPTR_0005s17920
	FDM4-like A	TFmatrixID_0154	AT-Hook	926	+	1	aAAATAat	AT4G21895;AT5G62260;Glyma04g10960.1;Glyma10g07550.1;Glyma13g21430.1;POPTR_0002s10560;POPTR_0005s17920
	FDM4-like A	TF_motif_seq_0241	ZF-HD	923	-	1	ATAAT	AT1G75240
	FDM4-like A	TF_motif_seq_0255	AP2;RAV;B3	910	-	1	TGTTG	AT1G25560;AT1G13260
	FDM4-like A	TF_motif_seq_0239	Dof	887	-	1	ACTTT	AT1G29160;AT1G64620;AT2G37590;AT3G21270;AT3G45610;AT3G47500;AT4G38000;AT5G39660;AT5G60200;AT5G60850;AT5G62940;AT2G46590;AT1G07640;AT1G21340;AT1G26790;AT1G47655;AT1G51700;AT1G69570;AT2G28510;AT2G28810;AT2G34140;AT3G50410;AT3G55370;AT3G61850;AT4G00940;AT4G21050;AT4G21080;AT4G24060;AT5G02460;AT5G62430;AT5G65590;AT5G66940
	FDM4-like A	TF_motif_seq_0241	ZF-HD	879	-	1	CTAAT	AT1G75240
	FDM4-like A	TFmatrixID_0129	AT-Hook	877	-	1	AATTTttcc	AT1G14900;AT1G48610;Glyma11g33690.1;POPTR_0004s08590;POPTR_0017s02940
	FDM4-like A	TF_motif_seq_0239	Dof	871	-	1	TCCTT	AT1G29160;AT1G64620;AT2G37590;AT3G21270;AT3G45610;AT3G47500;AT4G38000;AT5G39660;AT5G60200;AT5G60850;AT5G62940;AT2G46590;AT1G07640;AT1G21340;AT1G26790;AT1G47655;AT1G51700;AT1G69570;AT2G28510;AT2G28810;AT2G34140;AT3G50410;AT3G55370;AT3G61850;AT4G00940;AT4G21050;AT4G21080;AT4G24060;AT5G02460;AT5G62430;AT5G65590;AT5G66940
	FDM4-like A	TF_motif_seq_0241	ZF-HD	868	-	1	TTAAT	AT1G75240
	FDM4-like A	TF_motif_seq_0241	ZF-HD	865	-	1	ATAAT	AT1G75240
	FDM4-like A	TFmatrixID_0123	AP2;B3;RAV	861	+	1	taTGTTGttc	AT1G13260
	FDM4-like A	TFmatrixID_0057	AP2;RAV	861	-	0.96	taTGTTGt	AT1G25560
	FDM4-like A	TF_motif_seq_0255	AP2;RAV;B3	859	-	1	TGTTG	AT1G25560;AT1G13260
	FDM4-like A	TFmatrixID_0526	B3	853	+	0.99	tcCATGCatgt	AT1G28300
	FDM4-like A	TFmatrixID_0256	EIN3;EIL	852	+	0.99	ccATGCAtgt	AT3G20770;AT5G21120;AT5G65100;Glyma02g44220.1;Glyma04g14900.1;Glyma05g31410.1;Glyma08g14630.1;Glyma13g03660.1;Glyma13g03700.1;Glyma14g04550.1;Glyma15g03650.1;Glyma18g02190.1;Glyma20g12250.1;POPTR_0001s05360;POPTR_0001s05370;POPTR_0003s22090;POPTR_0004s20830;POPTR_0008s01200;POPTR_0009s16080;POPTR_0010s25370
	FDM4-like A	TF_motif_seq_0246	Homeodomain;TALE	839	+	1	TGACA	AT1G23380;AT1G62360;AT1G70510;AT4G08150
	FDM4-like A	TF_motif_seq_0237	GATA;tify	829	+	1	CGATT	AT1G51600;AT2G45050;AT3G06740;AT3G16870;AT3G21175;AT3G24050;AT3G54810;AT3G60530;AT4G17570;AT4G24470;AT4G26150;AT4G32890;AT4G34680;AT5G25830;AT5G26930;AT5G56860;AT5G66320;AT2G18380;AT3G50870;AT4G36620
	FDM4-like A	TF_motif_seq_0251	TCP	822	+	1	GCCCG	AT3G27010
	FDM4-like A	TF_motif_seq_0267	Trihelix	798	+	1	GTTAC	AT5G01380
	FDM4-like A	TFmatrixID_0090	AP2;B3;RAV	792	-	0.98	aaaaCAGGTggt	AT1G13260
	FDM4-like A	TF_motif_seq_0299	AP2;RAV;B3	788	-	1	cAGGTG	AT1G25560;AT1G13260
	FDM4-like A	TF_motif_seq_0301	bHLH	788	-	1	cAGGTG	AT1G32640
	FDM4-like A	TFmatrixID_0589	MYB	787	-	0.96	aggTGGTTtc	AT5G12870
	FDM4-like A	TF_motif_seq_0241	ZF-HD	775	-	1	GTAAT	AT1G75240
	FDM4-like A	TFmatrixID_0188	bZIP	750	+	0.97	aGACAGattt	AT1G06070;AT2G31370;AT2G40620;Glyma04g40010.1;Glyma12g04050.1;Glyma12g05520.1;Glyma13g42030.1;Glyma14g38460.1;Glyma14g40580.1;Glyma15g03350.1;Glyma17g37510.1;POPTR_0013s15280
	FDM4-like A	TF_motif_seq_0237	GATA;tify	746	+	1	AGATT	AT1G51600;AT2G45050;AT3G06740;AT3G16870;AT3G21175;AT3G24050;AT3G54810;AT3G60530;AT4G17570;AT4G24470;AT4G26150;AT4G32890;AT4G34680;AT5G25830;AT5G26930;AT5G56860;AT5G66320;AT2G18380;AT3G50870;AT4G36620
	FDM4-like A	TF_motif_seq_0252	Myb/SANT;MYB;ARR-B	746	+	1	AGATT	AT2G01760;AT3G16857;AT4G16110;AT4G18020;AT4G31920;AT5G58080;AT1G67710;AT1G49190;AT2G25180;AT5G49240
	FDM4-like A	TF_motif_seq_0237	GATA;tify	729	-	1	CATCA	AT1G51600;AT2G45050;AT3G06740;AT3G16870;AT3G21175;AT3G24050;AT3G54810;AT3G60530;AT4G17570;AT4G24470;AT4G26150;AT4G32890;AT4G34680;AT5G25830;AT5G26930;AT5G56860;AT5G66320;AT2G18380;AT3G50870;AT4G36620
	FDM4-like A	TF_motif_seq_0302	bHLH	726	+	1	CAGATg	AT5G08130;AT3G26744
	FDM4-like A	TF_motif_seq_0237	GATA;tify	725	+	1	AGATG	AT1G51600;AT2G45050;AT3G06740;AT3G16870;AT3G21175;AT3G24050;AT3G54810;AT3G60530;AT4G17570;AT4G24470;AT4G26150;AT4G32890;AT4G34680;AT5G25830;AT5G26930;AT5G56860;AT5G66320;AT2G18380;AT3G50870;AT4G36620
	FDM4-like A	TF_motif_seq_0237	GATA;tify	715	+	1	GGATT	AT1G51600;AT2G45050;AT3G06740;AT3G16870;AT3G21175;AT3G24050;AT3G54810;AT3G60530;AT4G17570;AT4G24470;AT4G26150;AT4G32890;AT4G34680;AT5G25830;AT5G26930;AT5G56860;AT5G66320;AT2G18380;AT3G50870;AT4G36620
	FDM4-like A	TF_motif_seq_0252	Myb/SANT;MYB;ARR-B	715	+	1	GGATT	AT2G01760;AT3G16857;AT4G16110;AT4G18020;AT4G31920;AT5G58080;AT1G67710;AT1G49190;AT2G25180;AT5G49240
	FDM4-like A	TF_motif_seq_0241	ZF-HD	713	+	1	ATTAG	AT1G75240
	FDM4-like A	TFmatrixID_0451	WRKY	712	+	1	ttaGTCAAag	AT1G13960;AT2G03340;AT2G37260;AT2G38470;AT3G01080;AT4G12020;AT4G26440;AT4G26640;AT4G30935;AT5G07100;Glyma01g06550.1;Glyma01g31920.1;Glyma02g12490.1;Glyma02g36510.1;Glyma02g39870.1;Glyma02g46690.1;Glyma02g47650.1;Glyma03g05220.1;Glyma03g33380.1;Glyma04g12830.1;Glyma06g27440.1;Glyma06g47880.1;Glyma07g35380.1;Glyma08g26230.1;Glyma08g43770.1;Glyma09g38580.1;Glyma09g41670.1;Glyma11g29720.1;Glyma12g239…
	FDM4-like A	TFmatrixID_0382	NAC;NAM	711	+	1	taGTCAAag	AT1G01720;AT1G52880;AT1G52890;AT1G69490;AT3G04070;AT3G15500;AT3G15510;AT4G27410;Glyma01g06150.1;Glyma02g07700.1;Glyma02g12220.1;Glyma04g38560.1;Glyma05g32850.1;Glyma06g11970.1;Glyma06g16440.1;Glyma06g38410.1;Glyma06g38440.1;Glyma07g31220.1;Glyma07g35630.1;Glyma12g22790.1;Glyma12g22880.1;Glyma12g29360.1;Glyma12g34990.1;Glyma12g35000.1;Glyma13g31660.1;Glyma13g35550.1;Glyma13g35560.1;Glyma13g40250.1…
	FDM4-like A	TFmatrixID_0445	WRKY	711	+	1	taGTCAAa	AT1G18860;AT1G29280;AT1G29860;AT1G55600;AT1G62300;AT1G64000;AT1G68150;AT1G69810;AT1G80840;AT2G21900;AT2G34830;AT2G44745;AT3G01970;AT3G04670;AT3G58710;AT3G62340;AT4G04450;AT4G18170;AT4G22070;AT4G24240;AT4G39410;AT5G15130;AT5G26170;AT5G28650;AT5G41570;AT5G43290;AT5G45050;AT5G45260;Glyma01g05050.1;Glyma01g06870.1;Glyma01g39600.1;Glyma01g43130.1;Glyma02g01030.1;Glyma02g01420.1;Glyma02g02430.1;Glyma02…
	FDM4-like A	TF_motif_seq_0246	Homeodomain;TALE	710	-	1	AGTCA	AT1G23380;AT1G62360;AT1G70510;AT4G08150
	FDM4-like A	TF_motif_seq_0270	WRKY	710	-	1	AGTCA	AT1G13960;AT1G18860;AT1G29280;AT1G29860;AT1G30650;AT1G55600;AT1G62300;AT1G64000;AT1G66550;AT1G68150;AT1G69310;AT1G69810;AT1G80590;AT1G80840;AT2G03340;AT2G23320;AT2G24570;AT2G25000;AT2G30250;AT2G30590;AT2G34830;AT2G37260;AT2G38470;AT2G40740;AT2G40750;AT2G44745;AT2G46130;AT2G46400;AT2G47260;AT3G01080;AT3G01970;AT3G04670;AT3G56400;AT3G58710;AT4G01250;AT4G01720;AT4G04450;AT4G12020;AT4G18170;AT4G22070…
	FDM4-like A	TF_motif_seq_0239	Dof	706	+	1	AAAGC	AT1G29160;AT1G64620;AT2G37590;AT3G21270;AT3G45610;AT3G47500;AT4G38000;AT5G39660;AT5G60200;AT5G60850;AT5G62940;AT2G46590;AT1G07640;AT1G21340;AT1G26790;AT1G47655;AT1G51700;AT1G69570;AT2G28510;AT2G28810;AT2G34140;AT3G50410;AT3G55370;AT3G61850;AT4G00940;AT4G21050;AT4G21080;AT4G24060;AT5G02460;AT5G62430;AT5G65590;AT5G66940
	FDM4-like A	TFmatrixID_0325	Myb/SANT	699	-	0.98	atgGATTCcgc	Glyma01g39040.1;Glyma11g06230.1
	FDM4-like A	TF_motif_seq_0237	GATA;tify	697	+	1	GGATT	AT1G51600;AT2G45050;AT3G06740;AT3G16870;AT3G21175;AT3G24050;AT3G54810;AT3G60530;AT4G17570;AT4G24470;AT4G26150;AT4G32890;AT4G34680;AT5G25830;AT5G26930;AT5G56860;AT5G66320;AT2G18380;AT3G50870;AT4G36620
	FDM4-like A	TF_motif_seq_0252	Myb/SANT;MYB;ARR-B	697	+	1	GGATT	AT2G01760;AT3G16857;AT4G16110;AT4G18020;AT4G31920;AT5G58080;AT1G67710;AT1G49190;AT2G25180;AT5G49240
	FDM4-like A	TFmatrixID_0358	Myb/SANT	697	-	0.99	gGATTCcgca	AT5G18240;Glyma02g07790.1;Glyma11g18990.1;Glyma12g31020.1;Glyma13g39290.1;Glyma16g26820.1;POPTR_0013s05670;POPTR_0019s04820
	FDM4-like A	TF_motif_seq_0237	GATA;tify	688	+	1	AGATT	AT1G51600;AT2G45050;AT3G06740;AT3G16870;AT3G21175;AT3G24050;AT3G54810;AT3G60530;AT4G17570;AT4G24470;AT4G26150;AT4G32890;AT4G34680;AT5G25830;AT5G26930;AT5G56860;AT5G66320;AT2G18380;AT3G50870;AT4G36620
	FDM4-like A	TF_motif_seq_0252	Myb/SANT;MYB;ARR-B	688	+	1	AGATT	AT2G01760;AT3G16857;AT4G16110;AT4G18020;AT4G31920;AT5G58080;AT1G67710;AT1G49190;AT2G25180;AT5G49240
	FDM4-like A	TFmatrixID_0214	C2H2	682	-	0.98	taggAGTGTtcta	AT2G28710;AT2G37430;AT3G46070;AT3G46080;AT3G46090;Glyma02g10490.1;Glyma03g33050.1;Glyma03g33060.1;Glyma03g33070.1;Glyma10g05190.1;Glyma10g05210.1;Glyma10g43630.1;Glyma13g19550.1;Glyma13g19560.1;Glyma13g19570.1;Glyma13g40860.1;Glyma15g04570.1;Glyma18g52410.1;Glyma19g35740.1;Glyma19g35770.1;Glyma20g23180.1;POPTR_0001s24250;POPTR_0006s12340;POPTR_0008s05110;POPTR_0009s03280;POPTR_0010s21650;POPTR_18…
	FDM4-like A	TFmatrixID_0211	C2H2	679	-	1	gAGTGTt	AT1G27730;AT3G49930;AT3G60580;AT5G04340;AT5G43170;Glyma04g04760.1;Glyma06g04840.1;Glyma14g09760.1;Glyma17g35430.1;POPTR_0001s30260;POPTR_0009s09250;POPTR_0014s01760
	FDM4-like A	TF_motif_seq_0239	Dof	660	-	1	TCTTT	AT1G29160;AT1G64620;AT2G37590;AT3G21270;AT3G45610;AT3G47500;AT4G38000;AT5G39660;AT5G60200;AT5G60850;AT5G62940;AT2G46590;AT1G07640;AT1G21340;AT1G26790;AT1G47655;AT1G51700;AT1G69570;AT2G28510;AT2G28810;AT2G34140;AT3G50410;AT3G55370;AT3G61850;AT4G00940;AT4G21050;AT4G21080;AT4G24060;AT5G02460;AT5G62430;AT5G65590;AT5G66940
	FDM4-like A	TF_motif_seq_0301	bHLH	655	+	1	CACTTg	AT1G32640
	FDM4-like A	TFmatrixID_0188	bZIP	653	-	0.97	cttgCTGTCc	AT1G06070;AT2G31370;AT2G40620;Glyma04g40010.1;Glyma12g04050.1;Glyma12g05520.1;Glyma13g42030.1;Glyma14g38460.1;Glyma14g40580.1;Glyma15g03350.1;Glyma17g37510.1;POPTR_0013s15280
	FDM4-like A	TFmatrixID_0141	AT-Hook	643	-	0.98	tgtaATTGCa	AT4G21895;AT5G62260;Glyma04g10960.1;Glyma10g07550.1;Glyma13g21430.1;POPTR_0002s10560;POPTR_0005s17920
	FDM4-like A	TF_motif_seq_0241	ZF-HD	642	-	1	GTAAT	AT1G75240
	FDM4-like A	TF_motif_seq_0237	GATA;tify	635	-	1	CATCG	AT1G51600;AT2G45050;AT3G06740;AT3G16870;AT3G21175;AT3G24050;AT3G54810;AT3G60530;AT4G17570;AT4G24470;AT4G26150;AT4G32890;AT4G34680;AT5G25830;AT5G26930;AT5G56860;AT5G66320;AT2G18380;AT3G50870;AT4G36620
	FDM4-like A	TFmatrixID_0099	Myb/SANT;trp;MYB	634	-	0.95	atcGCTGAgat	AT1G09770
	FDM4-like A	TF_motif_seq_0367	Myb/SANT;trp;MYB;NF-YC	632	-	1	cgCTGAG	AT1G09770;AT1G08970
	FDM4-like A	TFmatrixID_0030	MYB-related	628	+	0.99	gAGATAtaat	AT2G46830
	FDM4-like A	TFmatrixID_0146	AT-Hook	627	+	1	agatATAAT	AT4G21895;AT5G62260;Glyma04g10960.1;Glyma10g07550.1;Glyma13g21430.1;POPTR_0002s10560;POPTR_0005s17920
	FDM4-like A	TF_motif_seq_0237	GATA;tify	627	+	1	AGATA	AT1G51600;AT2G45050;AT3G06740;AT3G16870;AT3G21175;AT3G24050;AT3G54810;AT3G60530;AT4G17570;AT4G24470;AT4G26150;AT4G32890;AT4G34680;AT5G25830;AT5G26930;AT5G56860;AT5G66320;AT2G18380;AT3G50870;AT4G36620
	FDM4-like A	TF_motif_seq_0243	GATA;tify	626	+	1	GATAT	AT1G51600;AT2G45050;AT3G06740;AT3G16870;AT3G21175;AT3G24050;AT3G54810;AT3G60530;AT4G17570;AT4G24470;AT4G26150;AT4G32890;AT4G34680;AT5G25830;AT5G26930;AT5G56860;AT5G66320;AT2G18380;AT3G50870;AT4G36620
	FDM4-like A	TFmatrixID_0130	AT-Hook	626	+	0.97	gATATAatcg	AT1G19485;AT1G48610;AT4G17950;Glyma06g01700.1;Glyma0856s00200.1;Glyma09g39650.1;Glyma18g46540.1;POPTR_0004s20060
	FDM4-like A	TF_motif_seq_0241	ZF-HD	623	-	1	ATAAT	AT1G75240
	FDM4-like A	TF_motif_seq_0237	GATA;tify	621	-	1	AATCG	AT1G51600;AT2G45050;AT3G06740;AT3G16870;AT3G21175;AT3G24050;AT3G54810;AT3G60530;AT4G17570;AT4G24470;AT4G26150;AT4G32890;AT4G34680;AT5G25830;AT5G26930;AT5G56860;AT5G66320;AT2G18380;AT3G50870;AT4G36620
	FDM4-like A	TFmatrixID_0251	E2F	620	+	0.95	atCGCGCgac	AT3G48160
	FDM4-like A	TF_motif_seq_0267	Trihelix	599	+	1	GTTAC	AT5G01380
	FDM4-like A	TF_motif_seq_0237	GATA;tify	592	+	1	GGATA	AT1G51600;AT2G45050;AT3G06740;AT3G16870;AT3G21175;AT3G24050;AT3G54810;AT3G60530;AT4G17570;AT4G24470;AT4G26150;AT4G32890;AT4G34680;AT5G25830;AT5G26930;AT5G56860;AT5G66320;AT2G18380;AT3G50870;AT4G36620
	FDM4-like A	TF_motif_seq_0243	GATA;tify	591	+	1	GATAG	AT1G51600;AT2G45050;AT3G06740;AT3G16870;AT3G21175;AT3G24050;AT3G54810;AT3G60530;AT4G17570;AT4G24470;AT4G26150;AT4G32890;AT4G34680;AT5G25830;AT5G26930;AT5G56860;AT5G66320;AT2G18380;AT3G50870;AT4G36620
	FDM4-like A	TF_motif_seq_0237	GATA;tify	582	+	1	GGATA	AT1G51600;AT2G45050;AT3G06740;AT3G16870;AT3G21175;AT3G24050;AT3G54810;AT3G60530;AT4G17570;AT4G24470;AT4G26150;AT4G32890;AT4G34680;AT5G25830;AT5G26930;AT5G56860;AT5G66320;AT2G18380;AT3G50870;AT4G36620
	FDM4-like A	TF_motif_seq_0243	GATA;tify	581	+	1	GATAG	AT1G51600;AT2G45050;AT3G06740;AT3G16870;AT3G21175;AT3G24050;AT3G54810;AT3G60530;AT4G17570;AT4G24470;AT4G26150;AT4G32890;AT4G34680;AT5G25830;AT5G26930;AT5G56860;AT5G66320;AT2G18380;AT3G50870;AT4G36620
	FDM4-like A	TF_motif_seq_0254	AP2;ERF	579	-	1	TAGAT	AT3G14230
	FDM4-like A	TF_motif_seq_0237	GATA;tify	578	+	1	AGATT	AT1G51600;AT2G45050;AT3G06740;AT3G16870;AT3G21175;AT3G24050;AT3G54810;AT3G60530;AT4G17570;AT4G24470;AT4G26150;AT4G32890;AT4G34680;AT5G25830;AT5G26930;AT5G56860;AT5G66320;AT2G18380;AT3G50870;AT4G36620
	FDM4-like A	TF_motif_seq_0252	Myb/SANT;MYB;ARR-B	578	+	1	AGATT	AT2G01760;AT3G16857;AT4G16110;AT4G18020;AT4G31920;AT5G58080;AT1G67710;AT1G49190;AT2G25180;AT5G49240
	FDM4-like A	TF_motif_seq_0258	Dehydrin	571	-	1	GTCGG	U01377
	FDM4-like A	TF_motif_seq_0292	AP2;ERF	571	-	0.95	GTCGGg	AT1G12610;AT1G63030;AT1G75490;AT3G57600;AT4G25470;AT4G25480;AT4G25490;AT5G05410;AT5G18450;AT5G51990;AT2G38340;AT3G11020
	FDM4-like A	TF_motif_seq_0237	GATA;tify	560	+	1	TGATG	AT1G51600;AT2G45050;AT3G06740;AT3G16870;AT3G21175;AT3G24050;AT3G54810;AT3G60530;AT4G17570;AT4G24470;AT4G26150;AT4G32890;AT4G34680;AT5G25830;AT5G26930;AT5G56860;AT5G66320;AT2G18380;AT3G50870;AT4G36620
	FDM4-like A	TF_motif_seq_0237	GATA;tify	554	+	1	GGATG	AT1G51600;AT2G45050;AT3G06740;AT3G16870;AT3G21175;AT3G24050;AT3G54810;AT3G60530;AT4G17570;AT4G24470;AT4G26150;AT4G32890;AT4G34680;AT5G25830;AT5G26930;AT5G56860;AT5G66320;AT2G18380;AT3G50870;AT4G36620
	FDM4-like A	TFmatrixID_0262	GATA	553	+	1	gaTGATCtt	AT3G06740;AT3G16870;AT4G16141;AT4G26150;AT5G26930;AT5G49300;AT5G56860;Glyma03g39220.1;Glyma04g05430.1;Glyma09g07090.1;Glyma13g00200.1;Glyma14g10830.1;Glyma15g18380.1;Glyma17g03410.1;Glyma17g06290.1;Glyma17g34670.1;Glyma19g41780.1;POPTR_0005s02040;POPTR_0006s24560;POPTR_0008s22950;POPTR_0010s00360;POPTR_0014s11940;POPTR_0018s05160
	FDM4-like A	TF_motif_seq_0237	GATA;tify	551	+	1	TGATC	AT1G51600;AT2G45050;AT3G06740;AT3G16870;AT3G21175;AT3G24050;AT3G54810;AT3G60530;AT4G17570;AT4G24470;AT4G26150;AT4G32890;AT4G34680;AT5G25830;AT5G26930;AT5G56860;AT5G66320;AT2G18380;AT3G50870;AT4G36620
	FDM4-like A	TF_motif_seq_0237	GATA;tify	550	-	1	GATCT	AT1G51600;AT2G45050;AT3G06740;AT3G16870;AT3G21175;AT3G24050;AT3G54810;AT3G60530;AT4G17570;AT4G24470;AT4G26150;AT4G32890;AT4G34680;AT5G25830;AT5G26930;AT5G56860;AT5G66320;AT2G18380;AT3G50870;AT4G36620
	FDM4-like A	TF_motif_seq_0237	GATA;tify	541	-	1	CATCA	AT1G51600;AT2G45050;AT3G06740;AT3G16870;AT3G21175;AT3G24050;AT3G54810;AT3G60530;AT4G17570;AT4G24470;AT4G26150;AT4G32890;AT4G34680;AT5G25830;AT5G26930;AT5G56860;AT5G66320;AT2G18380;AT3G50870;AT4G36620
	FDM4-like A	TF_motif_seq_0237	GATA;tify	536	-	1	CATCT	AT1G51600;AT2G45050;AT3G06740;AT3G16870;AT3G21175;AT3G24050;AT3G54810;AT3G60530;AT4G17570;AT4G24470;AT4G26150;AT4G32890;AT4G34680;AT5G25830;AT5G26930;AT5G56860;AT5G66320;AT2G18380;AT3G50870;AT4G36620
	FDM4-like A	TF_motif_seq_0254	AP2;ERF	535	+	1	ATCTA	AT3G14230
	FDM4-like A	TF_motif_seq_0243	GATA;tify	533	-	1	CTATC	AT1G51600;AT2G45050;AT3G06740;AT3G16870;AT3G21175;AT3G24050;AT3G54810;AT3G60530;AT4G17570;AT4G24470;AT4G26150;AT4G32890;AT4G34680;AT5G25830;AT5G26930;AT5G56860;AT5G66320;AT2G18380;AT3G50870;AT4G36620
	FDM4-like A	TF_motif_seq_0237	GATA;tify	532	-	1	TATCT	AT1G51600;AT2G45050;AT3G06740;AT3G16870;AT3G21175;AT3G24050;AT3G54810;AT3G60530;AT4G17570;AT4G24470;AT4G26150;AT4G32890;AT4G34680;AT5G25830;AT5G26930;AT5G56860;AT5G66320;AT2G18380;AT3G50870;AT4G36620
	FDM4-like A	TF_motif_seq_0254	AP2;ERF	531	+	1	ATCTA	AT3G14230
	FDM4-like A	TFmatrixID_0131	AT-Hook	525	+	1	gtgtATAAA	AT1G19485;AT1G48610;Glyma06g01700.1;Glyma0856s00200.1;Glyma09g39650.1;Glyma18g46540.1;POPTR_0004s20060
	FDM4-like A	TFmatrixID_0585	TBP	524	+	0.97	tgtATAAAaca	AT1G55520;AT3G13445;Glyma03g04500.1;Glyma09g41330.1;Glyma16g25450.1;Glyma18g44460.1;Glyma19g28780.1;POPTR_0013s05580;POPTR_0019s04890
	FDM4-like A	TFmatrixID_0569	TBP	523	+	0.98	gtATAAAacataatg	AT1G55520;AT3G13445;Glyma03g04500.1;Glyma09g41330.1;Glyma16g25450.1;Glyma18g44460.1;Glyma19g28780.1;POPTR_0013s05580;POPTR_0019s04890
	FDM4-like A	TFmatrixID_0146	AT-Hook	518	+	0.99	aaacATAAT	AT4G21895;AT5G62260;Glyma04g10960.1;Glyma10g07550.1;Glyma13g21430.1;POPTR_0002s10560;POPTR_0005s17920
	FDM4-like A	TF_motif_seq_0241	ZF-HD	514	-	1	ATAAT	AT1G75240
	FDM4-like A	TFmatrixID_0289	Homeodomain;HD-ZIP	513	+	0.98	taaTGATTtg	AT2G22800;AT4G16780;AT4G17460;AT4G37790;AT5G06710;AT5G47370;Glyma0041s00350.1;Glyma01g40450.1;Glyma02g28860.1;Glyma03g26700.1;Glyma03g30200.1;Glyma04g05200.1;Glyma05g04990.1;Glyma05g23150.1;Glyma07g14270.1;Glyma08g15780.1;Glyma09g16790.1;Glyma09g37680.1;Glyma11g03850.1;Glyma11g04840.1;Glyma13g00310.1;Glyma14g10370.1;Glyma15g18320.1;Glyma15g42380.1;Glyma17g06380.1;Glyma17g15380.1;Glyma17g16930.1;G…
	FDM4-like A	TF_motif_seq_0237	GATA;tify	510	+	1	TGATT	AT1G51600;AT2G45050;AT3G06740;AT3G16870;AT3G21175;AT3G24050;AT3G54810;AT3G60530;AT4G17570;AT4G24470;AT4G26150;AT4G32890;AT4G34680;AT5G25830;AT5G26930;AT5G56860;AT5G66320;AT2G18380;AT3G50870;AT4G36620
	FDM4-like A	TFmatrixID_0223	TCR;CPP	500	-	0.98	agctaAAATTtcc	AT4G14770;Glyma01g44670.1;POPTR_0010s09350
	FDM4-like A	TF_motif_seq_0239	Dof	490	-	1	TCCTT	AT1G29160;AT1G64620;AT2G37590;AT3G21270;AT3G45610;AT3G47500;AT4G38000;AT5G39660;AT5G60200;AT5G60850;AT5G62940;AT2G46590;AT1G07640;AT1G21340;AT1G26790;AT1G47655;AT1G51700;AT1G69570;AT2G28510;AT2G28810;AT2G34140;AT3G50410;AT3G55370;AT3G61850;AT4G00940;AT4G21050;AT4G21080;AT4G24060;AT5G02460;AT5G62430;AT5G65590;AT5G66940
	FDM4-like A	TFmatrixID_0006	AT-Hook	464	+	1	tATTATaata	AT4G14465
	FDM4-like A	TF_motif_seq_0241	ZF-HD	463	+	1	ATTAT	AT1G75240
	FDM4-like A	TFmatrixID_0006	AT-Hook	461	-	0.96	tataATAATt	AT4G14465
	FDM4-like A	TFmatrixID_0058	Homeodomain;bZIP;HD-ZIP	461	-	0.95	tataATAATttcct	AT3G01470
	FDM4-like A	TF_motif_seq_0241	ZF-HD	460	-	1	ATAAT	AT1G75240
	FDM4-like A	TFmatrixID_0292	Homeodomain;HD-ZIP	459	-	1	taATAATt	AT1G26960;AT1G69780;AT3G01220;AT4G40060;AT5G15150;Glyma01g04890.1;Glyma01g05230.1;Glyma01g38390.1;Glyma02g02290.1;Glyma02g02630.1;Glyma05g01390.1;Glyma05g30940.1;Glyma06g20230.1;Glyma08g14130.1;Glyma08g40710.1;Glyma08g40970.1;Glyma09g37410.1;Glyma11g37920.1;Glyma13g05270.1;Glyma13g23890.1;Glyma17g10490.1;Glyma18g01830.1;Glyma18g15970.1;Glyma18g49290.1;Glyma19g01300.1;Glyma19g02490.1;POPTR_0002s10…
	FDM4-like A	TFmatrixID_0047	bZIP;Homeodomain;HD-ZIP	459	-	0.95	taATAATttc	AT1G52150
	FDM4-like A	TFmatrixID_0471	Homeodomain;HD-ZIP;bZIP	458	+	0.99	aATAATtt	AT1G69780;AT3G01220;AT3G01470;AT5G15150;Glyma01g04890.1;Glyma01g05230.1;Glyma02g02290.1;Glyma02g02630.1;Glyma05g01390.1;Glyma05g30940.1;Glyma06g20230.1;Glyma08g14130.1;Glyma08g40710.1;Glyma08g40970.1;Glyma09g37410.1;Glyma11g37920.1;Glyma13g05270.1;Glyma13g23890.1;Glyma17g10490.1;Glyma18g01830.1;Glyma18g15970.1;Glyma18g16390.1;Glyma18g49290.1;Glyma19g01300.1;Glyma19g02490.1;POPTR_0002s10080;POPTR_…
	FDM4-like A	TF_motif_seq_0241	ZF-HD	457	-	1	ATAAT	AT1G75240
	FDM4-like A	TFmatrixID_0132	AT-Hook	436	+	1	acaaAATAA	AT4G21895;AT5G62260;Glyma04g10960.1;Glyma10g07550.1;Glyma13g21430.1;POPTR_0002s10560;POPTR_0005s17920
	FDM4-like A	TFmatrixID_0146	AT-Hook	435	+	1	caaaATAAT	AT4G21895;AT5G62260;Glyma04g10960.1;Glyma10g07550.1;Glyma13g21430.1;POPTR_0002s10560;POPTR_0005s17920
	FDM4-like A	TFmatrixID_0001	AT-Hook	434	-	1	aaaaTAATTt	AT1G63480
	FDM4-like A	TFmatrixID_0009	AT-Hook	433	-	0.96	aAATAAtttc	AT4G35390
	FDM4-like A	TFmatrixID_0292	Homeodomain;HD-ZIP	433	-	0.95	aaATAATt	AT1G26960;AT1G69780;AT3G01220;AT4G40060;AT5G15150;Glyma01g04890.1;Glyma01g05230.1;Glyma01g38390.1;Glyma02g02290.1;Glyma02g02630.1;Glyma05g01390.1;Glyma05g30940.1;Glyma06g20230.1;Glyma08g14130.1;Glyma08g40710.1;Glyma08g40970.1;Glyma09g37410.1;Glyma11g37920.1;Glyma13g05270.1;Glyma13g23890.1;Glyma17g10490.1;Glyma18g01830.1;Glyma18g15970.1;Glyma18g49290.1;Glyma19g01300.1;Glyma19g02490.1;POPTR_0002s10…
	FDM4-like A	TFmatrixID_0471	Homeodomain;HD-ZIP;bZIP	432	+	0.99	aATAATtt	AT1G69780;AT3G01220;AT3G01470;AT5G15150;Glyma01g04890.1;Glyma01g05230.1;Glyma02g02290.1;Glyma02g02630.1;Glyma05g01390.1;Glyma05g30940.1;Glyma06g20230.1;Glyma08g14130.1;Glyma08g40710.1;Glyma08g40970.1;Glyma09g37410.1;Glyma11g37920.1;Glyma13g05270.1;Glyma13g23890.1;Glyma17g10490.1;Glyma18g01830.1;Glyma18g15970.1;Glyma18g16390.1;Glyma18g49290.1;Glyma19g01300.1;Glyma19g02490.1;POPTR_0002s10080;POPTR_…
	FDM4-like A	TF_motif_seq_0241	ZF-HD	431	-	1	ATAAT	AT1G75240
	FDM4-like A	TF_motif_seq_0257	NF-YB;NF-YA;NF-YC	421	-	1	ATTGG	AT1G09030;AT1G17590;AT1G21970;AT1G30500;AT1G54160;AT1G54830;AT1G56170;AT1G72830;AT2G38880;AT2G47810;AT3G05690;AT3G14020;AT3G20910;AT3G53340;AT4G14540;AT5G06510;AT5G12840;AT5G27910;AT5G38140;AT5G47640;AT5G47670;AT5G50470;AT5G50480
	FDM4-like A	TF_motif_seq_0239	Dof	409	-	1	TCCTT	AT1G29160;AT1G64620;AT2G37590;AT3G21270;AT3G45610;AT3G47500;AT4G38000;AT5G39660;AT5G60200;AT5G60850;AT5G62940;AT2G46590;AT1G07640;AT1G21340;AT1G26790;AT1G47655;AT1G51700;AT1G69570;AT2G28510;AT2G28810;AT2G34140;AT3G50410;AT3G55370;AT3G61850;AT4G00940;AT4G21050;AT4G21080;AT4G24060;AT5G02460;AT5G62430;AT5G65590;AT5G66940
	FDM4-like A	TF_motif_seq_0241	ZF-HD	406	-	1	TTAAT	AT1G75240
	FDM4-like A	TFmatrixID_0146	AT-Hook	405	+	0.99	taatATAAT	AT4G21895;AT5G62260;Glyma04g10960.1;Glyma10g07550.1;Glyma13g21430.1;POPTR_0002s10560;POPTR_0005s17920
	FDM4-like A	TFmatrixID_0130	AT-Hook	404	+	0.98	aATATAatat	AT1G19485;AT1G48610;AT4G17950;Glyma06g01700.1;Glyma0856s00200.1;Glyma09g39650.1;Glyma18g46540.1;POPTR_0004s20060
	FDM4-like A	TFmatrixID_0282	Homeodomain	403	-	1	ataTAATAtaaat	AT2G36610
	FDM4-like A	TF_motif_seq_0241	ZF-HD	401	-	1	ATAAT	AT1G75240
	FDM4-like A	TFmatrixID_0585	TBP	399	+	0.98	aatATAAAtaa	AT1G55520;AT3G13445;Glyma03g04500.1;Glyma09g41330.1;Glyma16g25450.1;Glyma18g44460.1;Glyma19g28780.1;POPTR_0013s05580;POPTR_0019s04890
	FDM4-like A	TFmatrixID_0418	TBP	398	+	1	ATATAaa	AT1G55520;AT3G13445;Glyma03g04500.1;Glyma09g41330.1;Glyma16g25450.1;Glyma18g44460.1;Glyma19g28780.1;POPTR_0013s05580;POPTR_0019s04890
	FDM4-like A	TFmatrixID_0571	TBP	397	+	1	tATAAAta	AT1G55520;AT3G13445;Glyma03g04500.1;Glyma09g41330.1;Glyma16g25450.1;Glyma18g44460.1;Glyma19g28780.1;POPTR_0013s05580;POPTR_0019s04890
	FDM4-like A	TFmatrixID_0146	AT-Hook	396	+	1	ataaATAAT	AT4G21895;AT5G62260;Glyma04g10960.1;Glyma10g07550.1;Glyma13g21430.1;POPTR_0002s10560;POPTR_0005s17920
	FDM4-like A	TFmatrixID_0001	AT-Hook	395	-	1	taaaTAATTa	AT1G63480
	FDM4-like A	TFmatrixID_0412	Sox;YABBY	394	+	1	aaaTAATTaa	AT1G23420
	FDM4-like A	TFmatrixID_0292	Homeodomain;HD-ZIP	394	-	0.95	aaATAATt	AT1G26960;AT1G69780;AT3G01220;AT4G40060;AT5G15150;Glyma01g04890.1;Glyma01g05230.1;Glyma01g38390.1;Glyma02g02290.1;Glyma02g02630.1;Glyma05g01390.1;Glyma05g30940.1;Glyma06g20230.1;Glyma08g14130.1;Glyma08g40710.1;Glyma08g40970.1;Glyma09g37410.1;Glyma11g37920.1;Glyma13g05270.1;Glyma13g23890.1;Glyma17g10490.1;Glyma18g01830.1;Glyma18g15970.1;Glyma18g49290.1;Glyma19g01300.1;Glyma19g02490.1;POPTR_0002s10…
	FDM4-like A	TFmatrixID_0471	Homeodomain;HD-ZIP;bZIP	393	+	0.99	aATAATta	AT1G69780;AT3G01220;AT3G01470;AT5G15150;Glyma01g04890.1;Glyma01g05230.1;Glyma02g02290.1;Glyma02g02630.1;Glyma05g01390.1;Glyma05g30940.1;Glyma06g20230.1;Glyma08g14130.1;Glyma08g40710.1;Glyma08g40970.1;Glyma09g37410.1;Glyma11g37920.1;Glyma13g05270.1;Glyma13g23890.1;Glyma17g10490.1;Glyma18g01830.1;Glyma18g15970.1;Glyma18g16390.1;Glyma18g49290.1;Glyma19g01300.1;Glyma19g02490.1;POPTR_0002s10080;POPTR_…
	FDM4-like A	TFmatrixID_0002	AT-Hook	393	-	0.97	aatAATTAaa	AT1G63480
	FDM4-like A	TFmatrixID_0628	Homeodomain;bZIP;HD-ZIP;WOX	393	+	0.96	aaTAATTaaa	AT4G35550
	FDM4-like A	TFmatrixID_0412	Sox;YABBY	392	-	1	atAATTAaat	AT1G23420
	FDM4-like A	TF_motif_seq_0241	ZF-HD	392	-	1	ATAAT	AT1G75240
	FDM4-like A	TFmatrixID_0005	AT-Hook	391	+	0.98	taATTAAatt	AT4G14465
	FDM4-like A	TFmatrixID_0223	TCR;CPP	391	-	0.97	taattAAATTtcc	AT4G14770;Glyma01g44670.1;POPTR_0010s09350
	FDM4-like A	TF_motif_seq_0241	ZF-HD	389	+	1	ATTAA	AT1G75240
	FDM4-like A	TFmatrixID_0638	Dof	381	-	1	tccTCTTTtc	AT5G65590
	FDM4-like A	TF_motif_seq_0239	Dof	378	-	1	TCTTT	AT1G29160;AT1G64620;AT2G37590;AT3G21270;AT3G45610;AT3G47500;AT4G38000;AT5G39660;AT5G60200;AT5G60850;AT5G62940;AT2G46590;AT1G07640;AT1G21340;AT1G26790;AT1G47655;AT1G51700;AT1G69570;AT2G28510;AT2G28810;AT2G34140;AT3G50410;AT3G55370;AT3G61850;AT4G00940;AT4G21050;AT4G21080;AT4G24060;AT5G02460;AT5G62430;AT5G65590;AT5G66940
	FDM4-like A	TF_motif_seq_0241	ZF-HD	372	-	1	CTAAT	AT1G75240
	FDM4-like A	TF_motif_seq_0239	Dof	345	-	1	CCCTT	AT1G29160;AT1G64620;AT2G37590;AT3G21270;AT3G45610;AT3G47500;AT4G38000;AT5G39660;AT5G60200;AT5G60850;AT5G62940;AT2G46590;AT1G07640;AT1G21340;AT1G26790;AT1G47655;AT1G51700;AT1G69570;AT2G28510;AT2G28810;AT2G34140;AT3G50410;AT3G55370;AT3G61850;AT4G00940;AT4G21050;AT4G21080;AT4G24060;AT5G02460;AT5G62430;AT5G65590;AT5G66940
	FDM4-like A	TF_motif_seq_0239	Dof	344	-	1	CCTTT	AT1G29160;AT1G64620;AT2G37590;AT3G21270;AT3G45610;AT3G47500;AT4G38000;AT5G39660;AT5G60200;AT5G60850;AT5G62940;AT2G46590;AT1G07640;AT1G21340;AT1G26790;AT1G47655;AT1G51700;AT1G69570;AT2G28510;AT2G28810;AT2G34140;AT3G50410;AT3G55370;AT3G61850;AT4G00940;AT4G21050;AT4G21080;AT4G24060;AT5G02460;AT5G62430;AT5G65590;AT5G66940
	FDM4-like A	TF_motif_seq_0319	Trihelix	341	-	1	tTTACC	AT1G33240
	FDM4-like A	TF_motif_seq_0239	Dof	338	-	1	ACCTT	AT1G29160;AT1G64620;AT2G37590;AT3G21270;AT3G45610;AT3G47500;AT4G38000;AT5G39660;AT5G60200;AT5G60850;AT5G62940;AT2G46590;AT1G07640;AT1G21340;AT1G26790;AT1G47655;AT1G51700;AT1G69570;AT2G28510;AT2G28810;AT2G34140;AT3G50410;AT3G55370;AT3G61850;AT4G00940;AT4G21050;AT4G21080;AT4G24060;AT5G02460;AT5G62430;AT5G65590;AT5G66940
	FDM4-like A	TF_motif_seq_0239	Dof	337	-	1	CCTTT	AT1G29160;AT1G64620;AT2G37590;AT3G21270;AT3G45610;AT3G47500;AT4G38000;AT5G39660;AT5G60200;AT5G60850;AT5G62940;AT2G46590;AT1G07640;AT1G21340;AT1G26790;AT1G47655;AT1G51700;AT1G69570;AT2G28510;AT2G28810;AT2G34140;AT3G50410;AT3G55370;AT3G61850;AT4G00940;AT4G21050;AT4G21080;AT4G24060;AT5G02460;AT5G62430;AT5G65590;AT5G66940
	FDM4-like A	TFmatrixID_0240	Dof	336	-	1	CTTTTtc	AT5G60200
	FDM4-like A	TFmatrixID_0311	MADF	314	-	0.99	gaGTAAAaaa	POPTR_0006s23800;POPTR_0018s05520;POPTR_0018s05540
	FDM4-like A	TFmatrixID_0134	AT-Hook	314	+	0.98	gagtaAAAAA	AT4G21895;AT5G62260;Glyma04g10960.1;Glyma10g07550.1;Glyma13g21430.1;POPTR_0002s10560;POPTR_0005s17920
	FDM4-like A	TFmatrixID_0638	Dof	308	+	1	aaAAAGAgga	AT5G65590
	FDM4-like A	TF_motif_seq_0239	Dof	306	+	1	AAAGA	AT1G29160;AT1G64620;AT2G37590;AT3G21270;AT3G45610;AT3G47500;AT4G38000;AT5G39660;AT5G60200;AT5G60850;AT5G62940;AT2G46590;AT1G07640;AT1G21340;AT1G26790;AT1G47655;AT1G51700;AT1G69570;AT2G28510;AT2G28810;AT2G34140;AT3G50410;AT3G55370;AT3G61850;AT4G00940;AT4G21050;AT4G21080;AT4G24060;AT5G02460;AT5G62430;AT5G65590;AT5G66940
	FDM4-like A	TFmatrixID_0211	C2H2	286	+	1	tACACTa	AT1G27730;AT3G49930;AT3G60580;AT5G04340;AT5G43170;Glyma04g04760.1;Glyma06g04840.1;Glyma14g09760.1;Glyma17g35430.1;POPTR_0001s30260;POPTR_0009s09250;POPTR_0014s01760
	FDM4-like A	TFmatrixID_0285	Homeodomain;HB-PHD	282	+	1	cTAAACcctg	AT3G19510
	FDM4-like A	TF_motif_seq_0442	NAC	267	+	1	gacGCCGT	AT2G43000
	FDM4-like A	TFmatrixID_0638	Dof	236	-	0.98	ctcTCTTTcc	AT5G65590
	FDM4-like A	TF_motif_seq_0239	Dof	233	-	1	TCTTT	AT1G29160;AT1G64620;AT2G37590;AT3G21270;AT3G45610;AT3G47500;AT4G38000;AT5G39660;AT5G60200;AT5G60850;AT5G62940;AT2G46590;AT1G07640;AT1G21340;AT1G26790;AT1G47655;AT1G51700;AT1G69570;AT2G28510;AT2G28810;AT2G34140;AT3G50410;AT3G55370;AT3G61850;AT4G00940;AT4G21050;AT4G21080;AT4G24060;AT5G02460;AT5G62430;AT5G65590;AT5G66940
	FDM4-like A	TF_motif_seq_0237	GATA;tify	217	+	1	CGATC	AT1G51600;AT2G45050;AT3G06740;AT3G16870;AT3G21175;AT3G24050;AT3G54810;AT3G60530;AT4G17570;AT4G24470;AT4G26150;AT4G32890;AT4G34680;AT5G25830;AT5G26930;AT5G56860;AT5G66320;AT2G18380;AT3G50870;AT4G36620
	FDM4-like A	TF_motif_seq_0237	GATA;tify	216	-	1	GATCC	AT1G51600;AT2G45050;AT3G06740;AT3G16870;AT3G21175;AT3G24050;AT3G54810;AT3G60530;AT4G17570;AT4G24470;AT4G26150;AT4G32890;AT4G34680;AT5G25830;AT5G26930;AT5G56860;AT5G66320;AT2G18380;AT3G50870;AT4G36620
	FDM4-like A	TF_motif_seq_0287	bZIP	209	+	1	ACGGCt	AT1G43700
	FDM4-like A	TF_motif_seq_0239	Dof	198	-	1	GCTTT	AT1G29160;AT1G64620;AT2G37590;AT3G21270;AT3G45610;AT3G47500;AT4G38000;AT5G39660;AT5G60200;AT5G60850;AT5G62940;AT2G46590;AT1G07640;AT1G21340;AT1G26790;AT1G47655;AT1G51700;AT1G69570;AT2G28510;AT2G28810;AT2G34140;AT3G50410;AT3G55370;AT3G61850;AT4G00940;AT4G21050;AT4G21080;AT4G24060;AT5G02460;AT5G62430;AT5G65590;AT5G66940
	FDM4-like A	TFmatrixID_0211	C2H2	173	-	1	gAGTGTa	AT1G27730;AT3G49930;AT3G60580;AT5G04340;AT5G43170;Glyma04g04760.1;Glyma06g04840.1;Glyma14g09760.1;Glyma17g35430.1;POPTR_0001s30260;POPTR_0009s09250;POPTR_0014s01760
	FDM4-like A	TF_motif_seq_0239	Dof	160	-	1	GCTTT	AT1G29160;AT1G64620;AT2G37590;AT3G21270;AT3G45610;AT3G47500;AT4G38000;AT5G39660;AT5G60200;AT5G60850;AT5G62940;AT2G46590;AT1G07640;AT1G21340;AT1G26790;AT1G47655;AT1G51700;AT1G69570;AT2G28510;AT2G28810;AT2G34140;AT3G50410;AT3G55370;AT3G61850;AT4G00940;AT4G21050;AT4G21080;AT4G24060;AT5G02460;AT5G62430;AT5G65590;AT5G66940
	FDM4-like A	TFmatrixID_0227	TCR;CPP	148	-	0.95	tgtTCAAAaa	AT4G29000;Glyma04g08670.1;Glyma06g08780.1;Glyma07g09380.1;Glyma08g04180.1;Glyma09g32420.1;POPTR_0006s16340;POPTR_0018s08960
	FDM4-like A	TFmatrixID_0129	AT-Hook	143	+	1	aaaaAAATT	AT1G14900;AT1G48610;Glyma11g33690.1;POPTR_0004s08590;POPTR_0017s02940
	FDM4-like A	TFmatrixID_0148	AT-Hook	142	+	1	aaAAAATt	AT1G19485;AT1G48610;Glyma06g01700.1;Glyma0856s00200.1;Glyma09g39650.1;Glyma18g46540.1;POPTR_0004s20060
	FDM4-like A	TFmatrixID_0152	AT-Hook	141	+	1	aaAAATT	AT1G19485;AT1G48610;Glyma0856s00200.1;Glyma09g39650.1;Glyma18g46540.1;POPTR_0004s20060
	FDM4-like A	TFmatrixID_0522	SBP	138	-	0.96	aatttCGTACcttaga	AT1G69170;AT2G33810;AT2G42200;AT2G47070;AT3G57920;AT5G50570;AT5G50670;Glyma01g08060.1;Glyma01g15020.1;Glyma02g01160.1;Glyma02g13370.1;Glyma02g30670.1;Glyma03g27180.1;Glyma05g00200.1;Glyma06g36140.1;Glyma07g14610.1;Glyma07g19770.1;Glyma07g31880.1;Glyma07g36180.1;Glyma09g09790.1;Glyma10g01210.1;Glyma11g16700.1;Glyma11g36980.1;Glyma12g27330.1;Glyma12g35460.1;Glyma13g24590.1;Glyma13g31090.1;Glyma13g3…
	FDM4-like A	TFmatrixID_0402	SBP	136	-	0.99	tttCGTACc	AT1G53160;AT1G69170;AT2G47070;AT3G57920;Glyma01g15020.1;Glyma02g01160.1;Glyma03g27180.1;Glyma05g00200.1;Glyma05g38180.1;Glyma06g36140.1;Glyma07g14610.1;Glyma07g19770.1;Glyma07g31880.1;Glyma07g36180.1;Glyma08g01450.1;Glyma09g09790.1;Glyma10g01210.1;Glyma11g16700.1;Glyma12g27330.1;Glyma12g35460.1;Glyma13g24590.1;Glyma13g31090.1;Glyma13g35000.1;Glyma15g08270.1;Glyma15g21860.1;Glyma17g04400.1;Glyma17…
	FDM4-like A	TFmatrixID_0410	SBP	135	-	1	ttCGTACct	AT1G27370;AT1G69170;AT2G42200;AT2G47070;AT3G57920;AT5G43270;AT5G50570;AT5G50670;Glyma01g08060.1;Glyma01g15020.1;Glyma02g01160.1;Glyma02g13370.1;Glyma02g30670.1;Glyma03g27180.1;Glyma04g37390.1;Glyma05g00200.1;Glyma05g38180.1;Glyma06g17700.1;Glyma06g22450.1;Glyma06g36140.1;Glyma07g14610.1;Glyma07g19770.1;Glyma07g31880.1;Glyma07g36180.1;Glyma08g01450.1;Glyma09g09790.1;Glyma10g01210.1;Glyma11g16700.1…
	FDM4-like A	TFmatrixID_0400	SBP	134	-	0.99	tCGTACctt	AT1G20980;AT1G69170;AT2G42200;AT2G47070;AT3G57920;AT5G43270;Glyma01g08060.1;Glyma01g15020.1;Glyma02g01160.1;Glyma02g13370.1;Glyma02g30670.1;Glyma03g27180.1;Glyma04g37390.1;Glyma05g00200.1;Glyma05g38180.1;Glyma06g17700.1;Glyma06g22450.1;Glyma06g36140.1;Glyma07g14610.1;Glyma07g19770.1;Glyma07g31880.1;Glyma07g36180.1;Glyma08g01450.1;Glyma09g09790.1;Glyma10g01210.1;Glyma11g16700.1;Glyma11g36980.1;Gly…
	FDM4-like A	TF_motif_seq_0244	SBP	133	-	1	CGTAC	AT2G33810;AT2G47070
	FDM4-like A	TF_motif_seq_0244	SBP	132	+	1	GTACC	AT2G33810;AT2G47070
	FDM4-like A	TF_motif_seq_0239	Dof	130	-	1	ACCTT	AT1G29160;AT1G64620;AT2G37590;AT3G21270;AT3G45610;AT3G47500;AT4G38000;AT5G39660;AT5G60200;AT5G60850;AT5G62940;AT2G46590;AT1G07640;AT1G21340;AT1G26790;AT1G47655;AT1G51700;AT1G69570;AT2G28510;AT2G28810;AT2G34140;AT3G50410;AT3G55370;AT3G61850;AT4G00940;AT4G21050;AT4G21080;AT4G24060;AT5G02460;AT5G62430;AT5G65590;AT5G66940
	FDM4-like A	TF_motif_seq_0241	ZF-HD	122	-	1	ATAAT	AT1G75240
	FDM4-like A	TF_motif_seq_0267	Trihelix	117	+	1	GTTAC	AT5G01380
	FDM4-like A	TF_motif_seq_0241	ZF-HD	102	+	1	ATTAT	AT1G75240
	FDM4-like A	TF_motif_seq_0241	ZF-HD	80	+	1	ATTAG	AT1G75240
	FDM4-like A	TFmatrixID_0500	MADS box;MIKC	78	-	0.95	tagTTTCCttttttgggggt	AT4G22950;AT4G24540;AT4G37940;AT5G23260;AT5G51860;AT5G51870;AT5G62165;AT2G14210;AT2G22540;AT2G45650;AT3G57390;AT4G11880;Glyma01g02530.1;Glyma01g02880.1;Glyma01g08130.1;Glyma02g04710.1;Glyma02g33040.1;Glyma02g38090.1;Glyma03g02210.1;Glyma05g03660.1;Glyma05g07350.1;Glyma05g28140.1;Glyma06g10020.1;Glyma07g08820.1;Glyma07g08890.1;Glyma07g30040.1;Glyma08g07260.1;Glyma08g11120.1;Glyma08g27670.1;Glyma09…
	FDM4-like A	TFmatrixID_0504	MADS box;MIKC	76	-	0.99	gTTTCCttttttgg	AT5G20240;Glyma13g09660.1;Glyma14g24590.1;POPTR_0002s07920;POPTR_0005s20480
	FDM4-like A	TFmatrixID_0493	MADS box;MIKC	75	-	0.98	TTTCCttttttgggg	AT4G22950;AT4G24540;AT5G13790;AT5G51860;AT5G51870;AT5G60910;AT5G62165;AT1G26310;AT2G14210;AT2G45650;AT3G30260;AT3G57230;AT3G57390;AT3G61120;AT4G09960;AT4G11880;Glyma01g02880.1;Glyma01g08130.1;Glyma01g08150.1;Glyma02g04710.1;Glyma02g13420.1;Glyma02g33040.1;Glyma02g45730.1;Glyma03g02210.1;Glyma04g31810.1;Glyma04g43640.1;Glyma05g03660.1;Glyma05g07350.1;Glyma05g07380.1;Glyma05g28140.1;Glyma05g29590.1…
	FDM4-like A	TFmatrixID_0239	Dof	74	-	0.98	ttcCTTTTtt	AT5G39660
	FDM4-like A	TFmatrixID_0508	MADS box;MIKC	73	-	1	tccttTTTTGg	AT4G22950;AT4G24540;AT5G51860;AT5G60910;AT5G62165;AT1G24260;AT1G26310;AT2G45650;AT3G30260;AT3G57230;AT3G57390;AT3G61120;AT4G09960;AT4G11880;Glyma01g02880.1;Glyma01g08130.1;Glyma01g08150.1;Glyma02g13420.1;Glyma02g33040.1;Glyma02g45730.1;Glyma03g02210.1;Glyma04g31810.1;Glyma04g43640.1;Glyma05g03660.1;Glyma05g07350.1;Glyma05g07380.1;Glyma05g28130.1;Glyma05g28140.1;Glyma05g29590.1;Glyma06g22650.1;Gly…
	FDM4-like A	TF_motif_seq_0239	Dof	73	-	1	TCCTT	AT1G29160;AT1G64620;AT2G37590;AT3G21270;AT3G45610;AT3G47500;AT4G38000;AT5G39660;AT5G60200;AT5G60850;AT5G62940;AT2G46590;AT1G07640;AT1G21340;AT1G26790;AT1G47655;AT1G51700;AT1G69570;AT2G28510;AT2G28810;AT2G34140;AT3G50410;AT3G55370;AT3G61850;AT4G00940;AT4G21050;AT4G21080;AT4G24060;AT5G02460;AT5G62430;AT5G65590;AT5G66940
	FDM4-like A	TF_motif_seq_0239	Dof	72	-	1	CCTTT	AT1G29160;AT1G64620;AT2G37590;AT3G21270;AT3G45610;AT3G47500;AT4G38000;AT5G39660;AT5G60200;AT5G60850;AT5G62940;AT2G46590;AT1G07640;AT1G21340;AT1G26790;AT1G47655;AT1G51700;AT1G69570;AT2G28510;AT2G28810;AT2G34140;AT3G50410;AT3G55370;AT3G61850;AT4G00940;AT4G21050;AT4G21080;AT4G24060;AT5G02460;AT5G62430;AT5G65590;AT5G66940
	FDM4-like A	TFmatrixID_0311	MADF	62	-	1	ggGTAAAaat	POPTR_0006s23800;POPTR_0018s05520;POPTR_0018s05540
	FDM4-like A	TF_motif_seq_0319	Trihelix	61	+	1	GGTAAa	AT1G33240
	FDM4-like A	TFmatrixID_0131	AT-Hook	58	+	1	aaaaATAAA	AT1G19485;AT1G48610;Glyma06g01700.1;Glyma0856s00200.1;Glyma09g39650.1;Glyma18g46540.1;POPTR_0004s20060
	FDM4-like A	TFmatrixID_0136	AT-Hook	57	+	1	aaaATAAA	AT4G21895;AT5G62260;Glyma04g10960.1;Glyma10g07550.1;Glyma13g21430.1;POPTR_0002s10560;POPTR_0005s17920
	FDM4-like A	TFmatrixID_0148	AT-Hook	54	+	0.99	atAAAATt	AT1G19485;AT1G48610;Glyma06g01700.1;Glyma0856s00200.1;Glyma09g39650.1;Glyma18g46540.1;POPTR_0004s20060
	FDM4-like A	TFmatrixID_0353	Myb/SANT	45	-	0.96	ctGATAAgct	AT5G04760
	FDM4-like A	TF_motif_seq_0237	GATA;tify	44	+	1	TGATA	AT1G51600;AT2G45050;AT3G06740;AT3G16870;AT3G21175;AT3G24050;AT3G54810;AT3G60530;AT4G17570;AT4G24470;AT4G26150;AT4G32890;AT4G34680;AT5G25830;AT5G26930;AT5G56860;AT5G66320;AT2G18380;AT3G50870;AT4G36620
	FDM4-like A	TF_motif_seq_0243	GATA;tify	43	+	1	GATAA	AT1G51600;AT2G45050;AT3G06740;AT3G16870;AT3G21175;AT3G24050;AT3G54810;AT3G60530;AT4G17570;AT4G24470;AT4G26150;AT4G32890;AT4G34680;AT5G25830;AT5G26930;AT5G56860;AT5G66320;AT2G18380;AT3G50870;AT4G36620
	FDM4-like A	TFmatrixID_0222	CSD	33	-	0.97	gtTTTATt	AT2G21060;AT4G38680
	FDM4-like A	TF_motif_seq_0239	Dof	0	+	1	AAGGA	AT1G29160;AT1G64620;AT2G37590;AT3G21270;AT3G45610;AT3G47500;AT4G38000;AT5G39660;AT5G60200;AT5G60850;AT5G62940;AT2G46590;AT1G07640;AT1G21340;AT1G26790;AT1G47655;AT1G51700;AT1G69570;AT2G28510;AT2G28810;AT2G34140;AT3G50410;AT3G55370;AT3G61850;AT4G00940;AT4G21050;AT4G21080;AT4G24060;AT5G02460;AT5G62430;AT5G65590;AT5G66940
	FDM4-like B	TF_motif_seq_0267	Trihelix	993	-	1	GTAAC	AT5G01380
	FDM4-like B	TF_motif_seq_0237	GATA;tify	986	+	1	GGATG	AT1G51600;AT2G45050;AT3G06740;AT3G16870;AT3G21175;AT3G24050;AT3G54810;AT3G60530;AT4G17570;AT4G24470;AT4G26150;AT4G32890;AT4G34680;AT5G25830;AT5G26930;AT5G56860;AT5G66320;AT2G18380;AT3G50870;AT4G36620
	FDM4-like B	TF_motif_seq_0239	Dof	981	+	1	AAAGA	AT1G29160;AT1G64620;AT2G37590;AT3G21270;AT3G45610;AT3G47500;AT4G38000;AT5G39660;AT5G60200;AT5G60850;AT5G62940;AT2G46590;AT1G07640;AT1G21340;AT1G26790;AT1G47655;AT1G51700;AT1G69570;AT2G28510;AT2G28810;AT2G34140;AT3G50410;AT3G55370;AT3G61850;AT4G00940;AT4G21050;AT4G21080;AT4G24060;AT5G02460;AT5G62430;AT5G65590;AT5G66940
	FDM4-like B	TF_motif_seq_0281	bZIP	980	+	1	AAGAAt	AT1G68640
	FDM4-like B	TF_motif_seq_0241	ZF-HD	967	+	1	ATTAC	AT1G75240
	FDM4-like B	TF_motif_seq_0241	ZF-HD	961	+	1	ATTAG	AT1G75240
	FDM4-like B	TFmatrixID_0030	MYB-related	953	-	0.99	cataTATCTc	AT2G46830
	FDM4-like B	TFmatrixID_0369	Myb/SANT;MYB-related	952	+	0.98	atATATCtc	AT1G01060;AT5G37260;Glyma02g40800.1;Glyma03g42260.1;Glyma07g05410.1;Glyma11g33180.1;Glyma14g39130.1;Glyma18g05050.1;Glyma19g45030.1;POPTR_0002s18170;POPTR_0004s07270;POPTR_0014s10240
	FDM4-like B	TF_motif_seq_0243	GATA;tify	950	-	1	ATATC	AT1G51600;AT2G45050;AT3G06740;AT3G16870;AT3G21175;AT3G24050;AT3G54810;AT3G60530;AT4G17570;AT4G24470;AT4G26150;AT4G32890;AT4G34680;AT5G25830;AT5G26930;AT5G56860;AT5G66320;AT2G18380;AT3G50870;AT4G36620
	FDM4-like B	TF_motif_seq_0237	GATA;tify	949	-	1	TATCT	AT1G51600;AT2G45050;AT3G06740;AT3G16870;AT3G21175;AT3G24050;AT3G54810;AT3G60530;AT4G17570;AT4G24470;AT4G26150;AT4G32890;AT4G34680;AT5G25830;AT5G26930;AT5G56860;AT5G66320;AT2G18380;AT3G50870;AT4G36620
	FDM4-like B	TFmatrixID_0441	WRC;GRF	930	+	1	tCTGAAag	AT2G06200
	FDM4-like B	TF_motif_seq_0239	Dof	926	+	1	AAAGA	AT1G29160;AT1G64620;AT2G37590;AT3G21270;AT3G45610;AT3G47500;AT4G38000;AT5G39660;AT5G60200;AT5G60850;AT5G62940;AT2G46590;AT1G07640;AT1G21340;AT1G26790;AT1G47655;AT1G51700;AT1G69570;AT2G28510;AT2G28810;AT2G34140;AT3G50410;AT3G55370;AT3G61850;AT4G00940;AT4G21050;AT4G21080;AT4G24060;AT5G02460;AT5G62430;AT5G65590;AT5G66940
	FDM4-like B	TFmatrixID_0214	C2H2	925	+	0.98	aagaACACTctgt	AT2G28710;AT2G37430;AT3G46070;AT3G46080;AT3G46090;Glyma02g10490.1;Glyma03g33050.1;Glyma03g33060.1;Glyma03g33070.1;Glyma10g05190.1;Glyma10g05210.1;Glyma10g43630.1;Glyma13g19550.1;Glyma13g19560.1;Glyma13g19570.1;Glyma13g40860.1;Glyma15g04570.1;Glyma18g52410.1;Glyma19g35740.1;Glyma19g35770.1;Glyma20g23180.1;POPTR_0001s24250;POPTR_0006s12340;POPTR_0008s05110;POPTR_0009s03280;POPTR_0010s21650;POPTR_18…
	FDM4-like B	TFmatrixID_0211	C2H2	922	+	1	aACACTc	AT1G27730;AT3G49930;AT3G60580;AT5G04340;AT5G43170;Glyma04g04760.1;Glyma06g04840.1;Glyma14g09760.1;Glyma17g35430.1;POPTR_0001s30260;POPTR_0009s09250;POPTR_0014s01760
	FDM4-like B	TF_motif_seq_0267	Trihelix	909	+	1	GTTAC	AT5G01380
	FDM4-like B	TFmatrixID_0148	AT-Hook	894	-	1	tATTTTtt	AT1G19485;AT1G48610;Glyma06g01700.1;Glyma0856s00200.1;Glyma09g39650.1;Glyma18g46540.1;POPTR_0004s20060
	FDM4-like B	TFmatrixID_0140	AT-Hook	893	-	1	ATTTTttt	AT4G21895;AT5G62260;Glyma04g10960.1;Glyma10g07550.1;Glyma13g21430.1;POPTR_0002s10560;POPTR_0005s17920
	FDM4-like B	TFmatrixID_0295	Homeodomain	873	-	0.99	atgcAATCAc	Glyma04g40960.1;Glyma06g13890.1;Glyma16g02390.1;Glyma19g44800.1;POPTR_0002s17680;POPTR_0012s03080;POPTR_0014s09860
	FDM4-like B	TFmatrixID_0286	Homeodomain;HD-ZIP	871	-	0.99	gcAATCAc	AT2G22800;AT3G60390;AT4G16780;AT4G37790;AT5G06710;AT5G47370;Glyma0041s00350.1;Glyma01g40450.1;Glyma02g28860.1;Glyma03g26700.1;Glyma03g30200.1;Glyma04g05200.1;Glyma05g04990.1;Glyma05g23150.1;Glyma07g14270.1;Glyma07g34230.1;Glyma08g15780.1;Glyma09g07050.1;Glyma09g16790.1;Glyma09g37680.1;Glyma11g03850.1;Glyma11g04840.1;Glyma13g00310.1;Glyma14g10370.1;Glyma15g18320.1;Glyma15g42380.1;Glyma17g06380.1;G…
	FDM4-like B	TFmatrixID_0299	Homeodomain;WOX	871	-	0.98	gcAATCAc	AT1G20700;AT1G20710;Glyma02g10410.1;Glyma04g01830.1;Glyma06g01940.1;Glyma10g43580.1;Glyma18g52490.1;Glyma20g23220.1;POPTR_0002s00980;POPTR_0005s10480;POPTR_0005s27410
	FDM4-like B	TF_motif_seq_0237	GATA;tify	869	-	1	AATCA	AT1G51600;AT2G45050;AT3G06740;AT3G16870;AT3G21175;AT3G24050;AT3G54810;AT3G60530;AT4G17570;AT4G24470;AT4G26150;AT4G32890;AT4G34680;AT5G25830;AT5G26930;AT5G56860;AT5G66320;AT2G18380;AT3G50870;AT4G36620
	FDM4-like B	TF_motif_seq_0298	bHLH	866	+	1	CACATg	AT1G32640
	FDM4-like B	TF_motif_seq_0305	NAC;NAM	866	-	1	cACATG	AT1G52890;AT3G15500;AT4G27410
	FDM4-like B	TF_motif_seq_0237	GATA;tify	860	+	1	GGATT	AT1G51600;AT2G45050;AT3G06740;AT3G16870;AT3G21175;AT3G24050;AT3G54810;AT3G60530;AT4G17570;AT4G24470;AT4G26150;AT4G32890;AT4G34680;AT5G25830;AT5G26930;AT5G56860;AT5G66320;AT2G18380;AT3G50870;AT4G36620
	FDM4-like B	TF_motif_seq_0252	Myb/SANT;MYB;ARR-B	860	+	1	GGATT	AT2G01760;AT3G16857;AT4G16110;AT4G18020;AT4G31920;AT5G58080;AT1G67710;AT1G49190;AT2G25180;AT5G49240
	FDM4-like B	TFmatrixID_0326	Myb/SANT	852	-	0.96	ctGGATAtgg	AT1G70000;Glyma01g04530.1;Glyma02g03020.1;Glyma04g34720.1;Glyma05g01640.1;Glyma06g19960.1;Glyma08g40460.1;Glyma17g10250.1;Glyma18g17130.1;POPTR_0008s19610;POPTR_0010s04860;POPTR_0012s07560;POPTR_0015s08020
	FDM4-like B	TF_motif_seq_0237	GATA;tify	850	+	1	GGATA	AT1G51600;AT2G45050;AT3G06740;AT3G16870;AT3G21175;AT3G24050;AT3G54810;AT3G60530;AT4G17570;AT4G24470;AT4G26150;AT4G32890;AT4G34680;AT5G25830;AT5G26930;AT5G56860;AT5G66320;AT2G18380;AT3G50870;AT4G36620
	FDM4-like B	TF_motif_seq_0243	GATA;tify	849	+	1	GATAT	AT1G51600;AT2G45050;AT3G06740;AT3G16870;AT3G21175;AT3G24050;AT3G54810;AT3G60530;AT4G17570;AT4G24470;AT4G26150;AT4G32890;AT4G34680;AT5G25830;AT5G26930;AT5G56860;AT5G66320;AT2G18380;AT3G50870;AT4G36620
	FDM4-like B	TF_motif_seq_0255	AP2;RAV;B3	840	+	1	CAACA	AT1G25560;AT1G13260
	FDM4-like B	TF_motif_seq_0239	Dof	825	-	1	TCTTT	AT1G29160;AT1G64620;AT2G37590;AT3G21270;AT3G45610;AT3G47500;AT4G38000;AT5G39660;AT5G60200;AT5G60850;AT5G62940;AT2G46590;AT1G07640;AT1G21340;AT1G26790;AT1G47655;AT1G51700;AT1G69570;AT2G28510;AT2G28810;AT2G34140;AT3G50410;AT3G55370;AT3G61850;AT4G00940;AT4G21050;AT4G21080;AT4G24060;AT5G02460;AT5G62430;AT5G65590;AT5G66940
	FDM4-like B	TF_motif_seq_0241	ZF-HD	802	-	1	TTAAT	AT1G75240
	FDM4-like B	TF_motif_seq_0239	Dof	793	-	1	TCTTT	AT1G29160;AT1G64620;AT2G37590;AT3G21270;AT3G45610;AT3G47500;AT4G38000;AT5G39660;AT5G60200;AT5G60850;AT5G62940;AT2G46590;AT1G07640;AT1G21340;AT1G26790;AT1G47655;AT1G51700;AT1G69570;AT2G28510;AT2G28810;AT2G34140;AT3G50410;AT3G55370;AT3G61850;AT4G00940;AT4G21050;AT4G21080;AT4G24060;AT5G02460;AT5G62430;AT5G65590;AT5G66940
	FDM4-like B	TF_motif_seq_0239	Dof	788	-	1	CCCTT	AT1G29160;AT1G64620;AT2G37590;AT3G21270;AT3G45610;AT3G47500;AT4G38000;AT5G39660;AT5G60200;AT5G60850;AT5G62940;AT2G46590;AT1G07640;AT1G21340;AT1G26790;AT1G47655;AT1G51700;AT1G69570;AT2G28510;AT2G28810;AT2G34140;AT3G50410;AT3G55370;AT3G61850;AT4G00940;AT4G21050;AT4G21080;AT4G24060;AT5G02460;AT5G62430;AT5G65590;AT5G66940
	FDM4-like B	TFmatrixID_0523	SBP	783	-	0.97	gaatgTGTACtctttt	AT1G02065;AT1G27370;AT1G69170;AT2G42200;AT2G47070;AT3G57920;AT5G43270;Glyma01g08060.1;Glyma01g15020.1;Glyma02g01160.1;Glyma02g13370.1;Glyma02g30670.1;Glyma03g27180.1;Glyma03g29900.1;Glyma04g37390.1;Glyma05g00200.1;Glyma05g38180.1;Glyma06g17700.1;Glyma06g22450.1;Glyma06g36140.1;Glyma07g14610.1;Glyma07g19770.1;Glyma07g31880.1;Glyma07g36180.1;Glyma08g01450.1;Glyma09g09790.1;Glyma10g01210.1;Glyma11g1…
	FDM4-like B	TF_motif_seq_0244	SBP	778	-	1	TGTAC	AT2G33810;AT2G47070
	FDM4-like B	TF_motif_seq_0244	SBP	777	+	1	GTACT	AT2G33810;AT2G47070
	FDM4-like B	TFmatrixID_0638	Dof	776	-	0.99	tacTCTTTtg	AT5G65590
	FDM4-like B	TF_motif_seq_0239	Dof	773	-	1	TCTTT	AT1G29160;AT1G64620;AT2G37590;AT3G21270;AT3G45610;AT3G47500;AT4G38000;AT5G39660;AT5G60200;AT5G60850;AT5G62940;AT2G46590;AT1G07640;AT1G21340;AT1G26790;AT1G47655;AT1G51700;AT1G69570;AT2G28510;AT2G28810;AT2G34140;AT3G50410;AT3G55370;AT3G61850;AT4G00940;AT4G21050;AT4G21080;AT4G24060;AT5G02460;AT5G62430;AT5G65590;AT5G66940
	FDM4-like B	TFmatrixID_0265	GATA;tify	761	-	0.95	tctgGATCTt	AT2G45050;AT3G45170;AT3G51080;AT5G25830;AT5G66320;Glyma01g37450.1;Glyma02g05710.1;Glyma02g07850.1;Glyma02g08150.1;Glyma03g27250.1;Glyma04g01090.1;Glyma04g08990.1;Glyma06g01110.1;Glyma06g09080.1;Glyma07g01960.1;Glyma07g14750.1;Glyma10g25480.1;Glyma10g35470.1;Glyma11g11930.1;Glyma11g20480.1;Glyma12g04180.1;Glyma12g08130.1;Glyma12g29730.1;Glyma13g40020.1;Glyma14g22460.1;Glyma16g04670.1;Glyma16g24390…
	FDM4-like B	TFmatrixID_0264	GATA;tify	760	-	1	ctgGATCTtg	AT2G45050;AT3G24050;AT5G25830;AT5G66320;Glyma01g37450.1;Glyma02g05710.1;Glyma02g07850.1;Glyma02g08150.1;Glyma03g27250.1;Glyma04g01090.1;Glyma04g08990.1;Glyma06g01110.1;Glyma06g09080.1;Glyma07g01960.1;Glyma07g14750.1;Glyma10g25480.1;Glyma10g35470.1;Glyma11g11930.1;Glyma11g20480.1;Glyma12g04180.1;Glyma12g08130.1;Glyma12g29730.1;Glyma13g40020.1;Glyma14g22460.1;Glyma16g04670.1;Glyma16g24390.1;Glyma16…
	FDM4-like B	TFmatrixID_0348	Myb/SANT;ARR-B	760	+	0.95	ctggATCTTg	AT4G16110;Glyma02g09450.1;Glyma07g26890.1;Glyma07g37220.1;Glyma09g04470.1;Glyma09g14650.1;Glyma15g15520.1;Glyma15g24770.1;Glyma17g03380.1;POPTR_0008s13490;POPTR_0008s22990;POPTR_0010s00320;POPTR_0010s11600
	FDM4-like B	TF_motif_seq_0237	GATA;tify	758	+	1	GGATC	AT1G51600;AT2G45050;AT3G06740;AT3G16870;AT3G21175;AT3G24050;AT3G54810;AT3G60530;AT4G17570;AT4G24470;AT4G26150;AT4G32890;AT4G34680;AT5G25830;AT5G26930;AT5G56860;AT5G66320;AT2G18380;AT3G50870;AT4G36620
	FDM4-like B	TF_motif_seq_0237	GATA;tify	757	-	1	GATCT	AT1G51600;AT2G45050;AT3G06740;AT3G16870;AT3G21175;AT3G24050;AT3G54810;AT3G60530;AT4G17570;AT4G24470;AT4G26150;AT4G32890;AT4G34680;AT5G25830;AT5G26930;AT5G56860;AT5G66320;AT2G18380;AT3G50870;AT4G36620
	FDM4-like B	TFmatrixID_0256	EIN3;EIL	725	+	1	tgATGCAtat	AT3G20770;AT5G21120;AT5G65100;Glyma02g44220.1;Glyma04g14900.1;Glyma05g31410.1;Glyma08g14630.1;Glyma13g03660.1;Glyma13g03700.1;Glyma14g04550.1;Glyma15g03650.1;Glyma18g02190.1;Glyma20g12250.1;POPTR_0001s05360;POPTR_0001s05370;POPTR_0003s22090;POPTR_0004s20830;POPTR_0008s01200;POPTR_0009s16080;POPTR_0010s25370
	FDM4-like B	TF_motif_seq_0237	GATA;tify	725	+	1	TGATG	AT1G51600;AT2G45050;AT3G06740;AT3G16870;AT3G21175;AT3G24050;AT3G54810;AT3G60530;AT4G17570;AT4G24470;AT4G26150;AT4G32890;AT4G34680;AT5G25830;AT5G26930;AT5G56860;AT5G66320;AT2G18380;AT3G50870;AT4G36620
	FDM4-like B	TFmatrixID_0282	Homeodomain	721	+	1	gcataTATTAtgt	AT2G36610
	FDM4-like B	TFmatrixID_0419	TBP	719	-	1	ATATAtt	AT1G55520;AT3G13445;Glyma03g04500.1;Glyma09g41330.1;Glyma16g25450.1;Glyma18g44460.1;Glyma19g28780.1;POPTR_0013s05580;POPTR_0019s04890
	FDM4-like B	TF_motif_seq_0241	ZF-HD	715	+	1	ATTAT	AT1G75240
	FDM4-like B	TF_motif_seq_0239	Dof	709	-	1	TCCTT	AT1G29160;AT1G64620;AT2G37590;AT3G21270;AT3G45610;AT3G47500;AT4G38000;AT5G39660;AT5G60200;AT5G60850;AT5G62940;AT2G46590;AT1G07640;AT1G21340;AT1G26790;AT1G47655;AT1G51700;AT1G69570;AT2G28510;AT2G28810;AT2G34140;AT3G50410;AT3G55370;AT3G61850;AT4G00940;AT4G21050;AT4G21080;AT4G24060;AT5G02460;AT5G62430;AT5G65590;AT5G66940
	FDM4-like B	TF_motif_seq_0239	Dof	708	-	1	CCTTT	AT1G29160;AT1G64620;AT2G37590;AT3G21270;AT3G45610;AT3G47500;AT4G38000;AT5G39660;AT5G60200;AT5G60850;AT5G62940;AT2G46590;AT1G07640;AT1G21340;AT1G26790;AT1G47655;AT1G51700;AT1G69570;AT2G28510;AT2G28810;AT2G34140;AT3G50410;AT3G55370;AT3G61850;AT4G00940;AT4G21050;AT4G21080;AT4G24060;AT5G02460;AT5G62430;AT5G65590;AT5G66940
	FDM4-like B	TFmatrixID_0030	MYB-related	694	-	0.96	attgTATCTa	AT2G46830
	FDM4-like B	TFmatrixID_0362	Myb/SANT;ARR-B	694	+	0.95	attgTATCTatct	AT5G58080;Glyma09g14650.1;Glyma15g24770.1;POPTR_0018s11960
	FDM4-like B	TFmatrixID_0255	EIN3;EIL	693	+	0.98	tTGTATcta	AT2G27050;AT5G21120;AT5G65100;Glyma02g44220.1;Glyma04g14900.1;Glyma05g31410.1;Glyma08g14630.1;Glyma13g03660.1;Glyma13g03700.1;Glyma14g04550.1;Glyma15g03650.1;Glyma18g02190.1;Glyma20g12250.1;POPTR_0001s05360;POPTR_0001s05370;POPTR_0003s22090;POPTR_0004s20830;POPTR_0008s01200;POPTR_0009s16080;POPTR_0010s25370
	FDM4-like B	TF_motif_seq_0243	GATA;tify	691	-	1	GTATC	AT1G51600;AT2G45050;AT3G06740;AT3G16870;AT3G21175;AT3G24050;AT3G54810;AT3G60530;AT4G17570;AT4G24470;AT4G26150;AT4G32890;AT4G34680;AT5G25830;AT5G26930;AT5G56860;AT5G66320;AT2G18380;AT3G50870;AT4G36620
	FDM4-like B	TF_motif_seq_0237	GATA;tify	690	-	1	TATCT	AT1G51600;AT2G45050;AT3G06740;AT3G16870;AT3G21175;AT3G24050;AT3G54810;AT3G60530;AT4G17570;AT4G24470;AT4G26150;AT4G32890;AT4G34680;AT5G25830;AT5G26930;AT5G56860;AT5G66320;AT2G18380;AT3G50870;AT4G36620
	FDM4-like B	TF_motif_seq_0254	AP2;ERF	689	+	1	ATCTA	AT3G14230
	FDM4-like B	TF_motif_seq_0243	GATA;tify	687	-	1	CTATC	AT1G51600;AT2G45050;AT3G06740;AT3G16870;AT3G21175;AT3G24050;AT3G54810;AT3G60530;AT4G17570;AT4G24470;AT4G26150;AT4G32890;AT4G34680;AT5G25830;AT5G26930;AT5G56860;AT5G66320;AT2G18380;AT3G50870;AT4G36620
	FDM4-like B	TF_motif_seq_0237	GATA;tify	686	-	1	TATCT	AT1G51600;AT2G45050;AT3G06740;AT3G16870;AT3G21175;AT3G24050;AT3G54810;AT3G60530;AT4G17570;AT4G24470;AT4G26150;AT4G32890;AT4G34680;AT5G25830;AT5G26930;AT5G56860;AT5G66320;AT2G18380;AT3G50870;AT4G36620
	FDM4-like B	TF_motif_seq_0237	GATA;tify	682	+	1	TGATG	AT1G51600;AT2G45050;AT3G06740;AT3G16870;AT3G21175;AT3G24050;AT3G54810;AT3G60530;AT4G17570;AT4G24470;AT4G26150;AT4G32890;AT4G34680;AT5G25830;AT5G26930;AT5G56860;AT5G66320;AT2G18380;AT3G50870;AT4G36620
	FDM4-like B	TF_motif_seq_0237	GATA;tify	671	+	1	GGATT	AT1G51600;AT2G45050;AT3G06740;AT3G16870;AT3G21175;AT3G24050;AT3G54810;AT3G60530;AT4G17570;AT4G24470;AT4G26150;AT4G32890;AT4G34680;AT5G25830;AT5G26930;AT5G56860;AT5G66320;AT2G18380;AT3G50870;AT4G36620
	FDM4-like B	TF_motif_seq_0252	Myb/SANT;MYB;ARR-B	671	+	1	GGATT	AT2G01760;AT3G16857;AT4G16110;AT4G18020;AT4G31920;AT5G58080;AT1G67710;AT1G49190;AT2G25180;AT5G49240
	FDM4-like B	TFmatrixID_0148	AT-Hook	670	-	0.99	gATTTTtt	AT1G19485;AT1G48610;Glyma06g01700.1;Glyma0856s00200.1;Glyma09g39650.1;Glyma18g46540.1;POPTR_0004s20060
	FDM4-like B	TFmatrixID_0140	AT-Hook	669	-	1	ATTTTttt	AT4G21895;AT5G62260;Glyma04g10960.1;Glyma10g07550.1;Glyma13g21430.1;POPTR_0002s10560;POPTR_0005s17920
	FDM4-like B	TFmatrixID_0134	AT-Hook	668	-	0.97	TTTTTttgtc	AT4G21895;AT5G62260;Glyma04g10960.1;Glyma10g07550.1;Glyma13g21430.1;POPTR_0002s10560;POPTR_0005s17920
	FDM4-like B	TFmatrixID_0571	TBP	644	-	0.96	taTTTATg	AT1G55520;AT3G13445;Glyma03g04500.1;Glyma09g41330.1;Glyma16g25450.1;Glyma18g44460.1;Glyma19g28780.1;POPTR_0013s05580;POPTR_0019s04890
	FDM4-like B	TF_motif_seq_0237	GATA;tify	623	+	1	GGATT	AT1G51600;AT2G45050;AT3G06740;AT3G16870;AT3G21175;AT3G24050;AT3G54810;AT3G60530;AT4G17570;AT4G24470;AT4G26150;AT4G32890;AT4G34680;AT5G25830;AT5G26930;AT5G56860;AT5G66320;AT2G18380;AT3G50870;AT4G36620
	FDM4-like B	TF_motif_seq_0252	Myb/SANT;MYB;ARR-B	623	+	1	GGATT	AT2G01760;AT3G16857;AT4G16110;AT4G18020;AT4G31920;AT5G58080;AT1G67710;AT1G49190;AT2G25180;AT5G49240
	FDM4-like B	TF_motif_seq_0298	bHLH	616	+	1	CACATg	AT1G32640
	FDM4-like B	TF_motif_seq_0305	NAC;NAM	616	-	1	cACATG	AT1G52890;AT3G15500;AT4G27410
	FDM4-like B	TFmatrixID_0570	TBP	611	-	0.95	gTTTTAaagg	AT1G55520;AT3G13445;Glyma03g04500.1;Glyma09g41330.1;Glyma16g25450.1;Glyma18g44460.1;Glyma19g28780.1;POPTR_0013s05580;POPTR_0019s04890
	FDM4-like B	TF_motif_seq_0239	Dof	606	+	1	AAAGG	AT1G29160;AT1G64620;AT2G37590;AT3G21270;AT3G45610;AT3G47500;AT4G38000;AT5G39660;AT5G60200;AT5G60850;AT5G62940;AT2G46590;AT1G07640;AT1G21340;AT1G26790;AT1G47655;AT1G51700;AT1G69570;AT2G28510;AT2G28810;AT2G34140;AT3G50410;AT3G55370;AT3G61850;AT4G00940;AT4G21050;AT4G21080;AT4G24060;AT5G02460;AT5G62430;AT5G65590;AT5G66940
	FDM4-like B	TF_motif_seq_0239	Dof	605	+	1	AAGGA	AT1G29160;AT1G64620;AT2G37590;AT3G21270;AT3G45610;AT3G47500;AT4G38000;AT5G39660;AT5G60200;AT5G60850;AT5G62940;AT2G46590;AT1G07640;AT1G21340;AT1G26790;AT1G47655;AT1G51700;AT1G69570;AT2G28510;AT2G28810;AT2G34140;AT3G50410;AT3G55370;AT3G61850;AT4G00940;AT4G21050;AT4G21080;AT4G24060;AT5G02460;AT5G62430;AT5G65590;AT5G66940
	FDM4-like B	TFmatrixID_0146	AT-Hook	595	-	1	ATTATtttg	AT4G21895;AT5G62260;Glyma04g10960.1;Glyma10g07550.1;Glyma13g21430.1;POPTR_0002s10560;POPTR_0005s17920
	FDM4-like B	TF_motif_seq_0241	ZF-HD	595	+	1	ATTAT	AT1G75240
	FDM4-like B	TFmatrixID_0132	AT-Hook	587	+	1	gaaaAATAA	AT4G21895;AT5G62260;Glyma04g10960.1;Glyma10g07550.1;Glyma13g21430.1;POPTR_0002s10560;POPTR_0005s17920
	FDM4-like B	TFmatrixID_0131	AT-Hook	586	+	1	aaaaATAAA	AT1G19485;AT1G48610;Glyma06g01700.1;Glyma0856s00200.1;Glyma09g39650.1;Glyma18g46540.1;POPTR_0004s20060
	FDM4-like B	TFmatrixID_0136	AT-Hook	585	+	1	aaaATAAA	AT4G21895;AT5G62260;Glyma04g10960.1;Glyma10g07550.1;Glyma13g21430.1;POPTR_0002s10560;POPTR_0005s17920
	FDM4-like B	TF_motif_seq_0237	GATA;tify	578	-	1	AATCA	AT1G51600;AT2G45050;AT3G06740;AT3G16870;AT3G21175;AT3G24050;AT3G54810;AT3G60530;AT4G17570;AT4G24470;AT4G26150;AT4G32890;AT4G34680;AT5G25830;AT5G26930;AT5G56860;AT5G66320;AT2G18380;AT3G50870;AT4G36620
	FDM4-like B	TF_motif_seq_0241	ZF-HD	563	-	1	CTAAT	AT1G75240
	FDM4-like B	TFmatrixID_0148	AT-Hook	561	-	0.99	aATTTTat	AT1G19485;AT1G48610;Glyma06g01700.1;Glyma0856s00200.1;Glyma09g39650.1;Glyma18g46540.1;POPTR_0004s20060
	FDM4-like B	TFmatrixID_0131	AT-Hook	558	-	1	TTTATtttg	AT1G19485;AT1G48610;Glyma06g01700.1;Glyma0856s00200.1;Glyma09g39650.1;Glyma18g46540.1;POPTR_0004s20060
	FDM4-like B	TFmatrixID_0638	Dof	550	-	0.99	ggcTCTTTtg	AT5G65590
	FDM4-like B	TF_motif_seq_0239	Dof	547	-	1	TCTTT	AT1G29160;AT1G64620;AT2G37590;AT3G21270;AT3G45610;AT3G47500;AT4G38000;AT5G39660;AT5G60200;AT5G60850;AT5G62940;AT2G46590;AT1G07640;AT1G21340;AT1G26790;AT1G47655;AT1G51700;AT1G69570;AT2G28510;AT2G28810;AT2G34140;AT3G50410;AT3G55370;AT3G61850;AT4G00940;AT4G21050;AT4G21080;AT4G24060;AT5G02460;AT5G62430;AT5G65590;AT5G66940
	FDM4-like B	TF_motif_seq_0319	Trihelix	541	+	1	GGTAAa	AT1G33240
	FDM4-like B	TF_motif_seq_0239	Dof	538	+	1	AAAGG	AT1G29160;AT1G64620;AT2G37590;AT3G21270;AT3G45610;AT3G47500;AT4G38000;AT5G39660;AT5G60200;AT5G60850;AT5G62940;AT2G46590;AT1G07640;AT1G21340;AT1G26790;AT1G47655;AT1G51700;AT1G69570;AT2G28510;AT2G28810;AT2G34140;AT3G50410;AT3G55370;AT3G61850;AT4G00940;AT4G21050;AT4G21080;AT4G24060;AT5G02460;AT5G62430;AT5G65590;AT5G66940
	FDM4-like B	TF_motif_seq_0239	Dof	537	+	1	AAGGA	AT1G29160;AT1G64620;AT2G37590;AT3G21270;AT3G45610;AT3G47500;AT4G38000;AT5G39660;AT5G60200;AT5G60850;AT5G62940;AT2G46590;AT1G07640;AT1G21340;AT1G26790;AT1G47655;AT1G51700;AT1G69570;AT2G28510;AT2G28810;AT2G34140;AT3G50410;AT3G55370;AT3G61850;AT4G00940;AT4G21050;AT4G21080;AT4G24060;AT5G02460;AT5G62430;AT5G65590;AT5G66940
	FDM4-like B	TF_motif_seq_0237	GATA;tify	535	+	1	GGATA	AT1G51600;AT2G45050;AT3G06740;AT3G16870;AT3G21175;AT3G24050;AT3G54810;AT3G60530;AT4G17570;AT4G24470;AT4G26150;AT4G32890;AT4G34680;AT5G25830;AT5G26930;AT5G56860;AT5G66320;AT2G18380;AT3G50870;AT4G36620
	FDM4-like B	TF_motif_seq_0243	GATA;tify	534	+	1	GATAG	AT1G51600;AT2G45050;AT3G06740;AT3G16870;AT3G21175;AT3G24050;AT3G54810;AT3G60530;AT4G17570;AT4G24470;AT4G26150;AT4G32890;AT4G34680;AT5G25830;AT5G26930;AT5G56860;AT5G66320;AT2G18380;AT3G50870;AT4G36620
	FDM4-like B	TF_motif_seq_0254	AP2;ERF	532	-	1	TAGAT	AT3G14230
	FDM4-like B	TFmatrixID_0030	MYB-related	532	+	0.99	tAGATAtaac	AT2G46830
	FDM4-like B	TF_motif_seq_0237	GATA;tify	531	+	1	AGATA	AT1G51600;AT2G45050;AT3G06740;AT3G16870;AT3G21175;AT3G24050;AT3G54810;AT3G60530;AT4G17570;AT4G24470;AT4G26150;AT4G32890;AT4G34680;AT5G25830;AT5G26930;AT5G56860;AT5G66320;AT2G18380;AT3G50870;AT4G36620
	FDM4-like B	TF_motif_seq_0243	GATA;tify	530	+	1	GATAT	AT1G51600;AT2G45050;AT3G06740;AT3G16870;AT3G21175;AT3G24050;AT3G54810;AT3G60530;AT4G17570;AT4G24470;AT4G26150;AT4G32890;AT4G34680;AT5G25830;AT5G26930;AT5G56860;AT5G66320;AT2G18380;AT3G50870;AT4G36620
	FDM4-like B	TFmatrixID_0217	C2H2	527	+	1	aTAACTc	AT5G06070;Glyma12g35930.1;POPTR_0002s04260;POPTR_0008s16390
	FDM4-like B	TFmatrixID_0252	E2F/DP;E2F	519	-	0.99	taagGCGCGg	AT5G22220;Glyma02g35850.1;Glyma12g09860.1;POPTR_0004s21100;POPTR_0006s22150;POPTR_0009s16350
	FDM4-like B	TF_motif_seq_0239	Dof	518	+	1	AAGGC	AT1G29160;AT1G64620;AT2G37590;AT3G21270;AT3G45610;AT3G47500;AT4G38000;AT5G39660;AT5G60200;AT5G60850;AT5G62940;AT2G46590;AT1G07640;AT1G21340;AT1G26790;AT1G47655;AT1G51700;AT1G69570;AT2G28510;AT2G28810;AT2G34140;AT3G50410;AT3G55370;AT3G61850;AT4G00940;AT4G21050;AT4G21080;AT4G24060;AT5G02460;AT5G62430;AT5G65590;AT5G66940
	FDM4-like B	TF_motif_seq_0285	CG-1;CAMTA	515	+	1	GCGCGg	AT2G22300;AT5G64220;AT1G67310;AT3G16940;AT5G09410
	FDM4-like B	TF_motif_seq_0237	GATA;tify	511	+	1	GGATA	AT1G51600;AT2G45050;AT3G06740;AT3G16870;AT3G21175;AT3G24050;AT3G54810;AT3G60530;AT4G17570;AT4G24470;AT4G26150;AT4G32890;AT4G34680;AT5G25830;AT5G26930;AT5G56860;AT5G66320;AT2G18380;AT3G50870;AT4G36620
	FDM4-like B	TF_motif_seq_0243	GATA;tify	510	+	1	GATAC	AT1G51600;AT2G45050;AT3G06740;AT3G16870;AT3G21175;AT3G24050;AT3G54810;AT3G60530;AT4G17570;AT4G24470;AT4G26150;AT4G32890;AT4G34680;AT5G25830;AT5G26930;AT5G56860;AT5G66320;AT2G18380;AT3G50870;AT4G36620
	FDM4-like B	TFmatrixID_0343	Myb/SANT	494	-	1	taaGATTCca	AT3G13040
	FDM4-like B	TFmatrixID_0348	Myb/SANT;ARR-B	494	-	0.97	tAAGATtcca	AT4G16110;Glyma02g09450.1;Glyma07g26890.1;Glyma07g37220.1;Glyma09g04470.1;Glyma09g14650.1;Glyma15g15520.1;Glyma15g24770.1;Glyma17g03380.1;POPTR_0008s13490;POPTR_0008s22990;POPTR_0010s00320;POPTR_0010s11600
	FDM4-like B	TFmatrixID_0324	Myb/SANT	493	-	1	aaGATTCc	Glyma03g00590.1;Glyma09g02040.1;Glyma15g12940.1;Glyma19g30220.1;POPTR_0006s00290;POPTR_0016s00310
	FDM4-like B	TFmatrixID_0345	Myb/SANT;G2-like	493	-	1	aaGATTCcat	AT1G79430;AT3G12730;AT3G24120;AT4G13640;Glyma08g17400.1;Glyma15g29620.1;Glyma15g41740.1;POPTR_0008s08130;POPTR_0010s18130;POPTR_0011s00680
	FDM4-like B	TFmatrixID_0341	Myb/SANT;MYB;ARR-B	493	-	0.99	aAGATTccat	AT2G01760;Glyma02g09450.1;Glyma07g26890.1;POPTR_0008s13490;POPTR_0008s22990;POPTR_0010s11600
	FDM4-like B	TFmatrixID_0349	Myb/SANT;ARR-B	493	-	0.99	aAGATTccat	AT4G18020;Glyma11g04440.1;Glyma17g16360.1;POPTR_0001s02910;POPTR_0003s08600
	FDM4-like B	TFmatrixID_0332	Myb/SANT	492	-	1	aGATTCca	AT1G13300;AT3G25790
	FDM4-like B	TF_motif_seq_0237	GATA;tify	492	+	1	AGATT	AT1G51600;AT2G45050;AT3G06740;AT3G16870;AT3G21175;AT3G24050;AT3G54810;AT3G60530;AT4G17570;AT4G24470;AT4G26150;AT4G32890;AT4G34680;AT5G25830;AT5G26930;AT5G56860;AT5G66320;AT2G18380;AT3G50870;AT4G36620
	FDM4-like B	TF_motif_seq_0252	Myb/SANT;MYB;ARR-B	492	+	1	AGATT	AT2G01760;AT3G16857;AT4G16110;AT4G18020;AT4G31920;AT5G58080;AT1G67710;AT1G49190;AT2G25180;AT5G49240
	FDM4-like B	TF_motif_seq_0254	AP2;ERF	484	-	1	TAGAT	AT3G14230
	FDM4-like B	TF_motif_seq_0237	GATA;tify	483	+	1	AGATT	AT1G51600;AT2G45050;AT3G06740;AT3G16870;AT3G21175;AT3G24050;AT3G54810;AT3G60530;AT4G17570;AT4G24470;AT4G26150;AT4G32890;AT4G34680;AT5G25830;AT5G26930;AT5G56860;AT5G66320;AT2G18380;AT3G50870;AT4G36620
	FDM4-like B	TF_motif_seq_0252	Myb/SANT;MYB;ARR-B	483	+	1	AGATT	AT2G01760;AT3G16857;AT4G16110;AT4G18020;AT4G31920;AT5G58080;AT1G67710;AT1G49190;AT2G25180;AT5G49240
	FDM4-like B	TFmatrixID_0222	CSD	470	-	1	ttTTTATt	AT2G21060;AT4G38680
	FDM4-like B	TFmatrixID_0131	AT-Hook	468	-	1	TTTATtcgc	AT1G19485;AT1G48610;Glyma06g01700.1;Glyma0856s00200.1;Glyma09g39650.1;Glyma18g46540.1;POPTR_0004s20060
	FDM4-like B	TF_motif_seq_0257	NF-YB;NF-YA;NF-YC	453	-	1	ATTGG	AT1G09030;AT1G17590;AT1G21970;AT1G30500;AT1G54160;AT1G54830;AT1G56170;AT1G72830;AT2G38880;AT2G47810;AT3G05690;AT3G14020;AT3G20910;AT3G53340;AT4G14540;AT5G06510;AT5G12840;AT5G27910;AT5G38140;AT5G47640;AT5G47670;AT5G50470;AT5G50480
	FDM4-like B	TFmatrixID_0288	Homeodomain;HD-ZIP	448	-	0.99	ggaATTAAtga	AT1G05230;AT1G17920;AT3G61150;AT4G00730;AT5G46880;Glyma01g01850.1;Glyma01g45070.1;Glyma03g01860.1;Glyma05g33520.1;Glyma06g46000.1;Glyma08g06190.1;Glyma09g26600.1;Glyma09g29810.1;Glyma09g34070.1;Glyma09g40130.1;Glyma10g38280.1;Glyma12g10710.1;Glyma12g32050.1;Glyma13g38430.1;Glyma13g43350.1;Glyma15g01960.1;Glyma16g32130.1;Glyma16g34350.1;Glyma18g45970.1;Glyma20g29580.1;POPTR_0001s02030;POPTR_0001s1…
	FDM4-like B	TFmatrixID_0280	Homeodomain;HD-ZIP	447	+	0.98	gaaTTAATga	AT1G05230;AT1G17920;AT1G73360;AT1G79840;AT3G03260;AT3G61150;AT5G46880;Glyma01g01850.1;Glyma03g01860.1;Glyma05g33520.1;Glyma06g46000.1;Glyma07g02220.1;Glyma08g06190.1;Glyma08g21890.1;Glyma09g26600.1;Glyma09g29810.1;Glyma09g34070.1;Glyma09g40130.1;Glyma10g38280.1;Glyma12g10710.1;Glyma12g32050.1;Glyma13g38430.1;Glyma13g43350.1;Glyma15g01960.1;Glyma16g32130.1;Glyma16g34350.1;Glyma18g45970.1;Glyma20g2…
	FDM4-like B	TFmatrixID_0287	Homeodomain;bZIP;HD-ZIP	447	+	0.95	gaaTTAATga	AT3G61890;Glyma04g40960.1;Glyma06g13890.1;Glyma16g02390.1;Glyma19g44800.1;POPTR_0002s17680;POPTR_0012s03080;POPTR_0014s09860
	FDM4-like B	TFmatrixID_0290	Homeodomain;HD-ZIP	446	+	0.98	aaTTAATgaa	AT1G05230;AT1G17920;AT2G32370;AT3G61150;AT4G21750;AT5G46880;Glyma01g01850.1;Glyma01g45070.1;Glyma03g01860.1;Glyma05g33520.1;Glyma06g46000.1;Glyma08g06190.1;Glyma09g26600.1;Glyma09g29810.1;Glyma09g34070.1;Glyma09g40130.1;Glyma10g38280.1;Glyma10g39720.1;Glyma11g00570.1;Glyma12g10710.1;Glyma12g32050.1;Glyma13g38430.1;Glyma16g32130.1;Glyma16g34350.1;Glyma18g45970.1;Glyma20g29580.1;POPTR_0001s02030;PO…
	FDM4-like B	TF_motif_seq_0241	ZF-HD	445	+	1	ATTAA	AT1G75240
	FDM4-like B	TF_motif_seq_0241	ZF-HD	444	-	1	TTAAT	AT1G75240
	FDM4-like B	TFmatrixID_0256	EIN3;EIL	433	+	1	ggATGCAttg	AT3G20770;AT5G21120;AT5G65100;Glyma02g44220.1;Glyma04g14900.1;Glyma05g31410.1;Glyma08g14630.1;Glyma13g03660.1;Glyma13g03700.1;Glyma14g04550.1;Glyma15g03650.1;Glyma18g02190.1;Glyma20g12250.1;POPTR_0001s05360;POPTR_0001s05370;POPTR_0003s22090;POPTR_0004s20830;POPTR_0008s01200;POPTR_0009s16080;POPTR_0010s25370
	FDM4-like B	TF_motif_seq_0237	GATA;tify	433	+	1	GGATG	AT1G51600;AT2G45050;AT3G06740;AT3G16870;AT3G21175;AT3G24050;AT3G54810;AT3G60530;AT4G17570;AT4G24470;AT4G26150;AT4G32890;AT4G34680;AT5G25830;AT5G26930;AT5G56860;AT5G66320;AT2G18380;AT3G50870;AT4G36620
	FDM4-like B	TFmatrixID_0327	Myb/SANT	425	+	1	tgtGAATCtc	POPTR_0008s11630;POPTR_0009s10980;POPTR_0010s13900
	FDM4-like B	TFmatrixID_0341	Myb/SANT;MYB;ARR-B	425	+	0.98	tgtgAATCTc	AT2G01760;Glyma02g09450.1;Glyma07g26890.1;POPTR_0008s13490;POPTR_0008s22990;POPTR_0010s11600
	FDM4-like B	TFmatrixID_0344	Myb/SANT;ARR-B	425	+	0.98	tgtGAATCtc	AT3G16857;Glyma02g09450.1;Glyma07g26890.1;Glyma07g37220.1;Glyma09g04470.1;Glyma09g14650.1;Glyma15g15520.1;Glyma15g24770.1;Glyma17g03380.1;POPTR_0008s13490;POPTR_0008s22990;POPTR_0010s00320;POPTR_0010s11600
	FDM4-like B	TF_motif_seq_0237	GATA;tify	421	-	1	AATCT	AT1G51600;AT2G45050;AT3G06740;AT3G16870;AT3G21175;AT3G24050;AT3G54810;AT3G60530;AT4G17570;AT4G24470;AT4G26150;AT4G32890;AT4G34680;AT5G25830;AT5G26930;AT5G56860;AT5G66320;AT2G18380;AT3G50870;AT4G36620
	FDM4-like B	TF_motif_seq_0252	Myb/SANT;MYB;ARR-B	421	-	1	AATCT	AT2G01760;AT3G16857;AT4G16110;AT4G18020;AT4G31920;AT5G58080;AT1G67710;AT1G49190;AT2G25180;AT5G49240
	FDM4-like B	TFmatrixID_0306	MADF;Trihelix	414	-	1	agttGGTTAa	AT3G25990;Glyma18g01360.1
	FDM4-like B	TFmatrixID_0315	MADF	414	-	1	agttGGTTAa	Glyma18g01360.1;POPTR_0008s17980;POPTR_0010s06510
	FDM4-like B	TFmatrixID_0305	MADF;Trihelix	411	+	0.97	tGGTTAaa	AT1G13450;Glyma18g01360.1;POPTR_0008s17980;POPTR_0010s06510
	FDM4-like B	TF_motif_seq_0320	MADF;Trihelix	410	+	1	GGTTAa	AT1G13450
	FDM4-like B	TF_motif_seq_0287	bZIP	390	-	1	aGCAGT	AT1G43700
	FDM4-like B	TFmatrixID_0450	WRKY	389	+	1	gcaGTCAAct	AT1G18860;AT1G29280;AT1G29860;AT1G55600;AT1G62300;AT1G64000;AT1G68150;AT1G69810;AT2G21900;AT2G30590;AT2G34830;AT2G40740;AT2G44745;AT3G01970;AT3G04670;AT3G58710;AT3G62340;AT4G04450;AT4G11070;AT4G18170;AT4G22070;AT4G24240;AT4G39410;AT5G15130;AT5G22570;AT5G26170;AT5G28650;AT5G41570;AT5G43290;AT5G45050;AT5G45260;Glyma01g05050.1;Glyma01g06870.1;Glyma01g39600.1;Glyma01g43130.1;Glyma01g43420.1;Glyma02g0…
	FDM4-like B	TFmatrixID_0382	NAC;NAM	388	+	1	caGTCAAct	AT1G01720;AT1G52880;AT1G52890;AT1G69490;AT3G04070;AT3G15500;AT3G15510;AT4G27410;Glyma01g06150.1;Glyma02g07700.1;Glyma02g12220.1;Glyma04g38560.1;Glyma05g32850.1;Glyma06g11970.1;Glyma06g16440.1;Glyma06g38410.1;Glyma06g38440.1;Glyma07g31220.1;Glyma07g35630.1;Glyma12g22790.1;Glyma12g22880.1;Glyma12g29360.1;Glyma12g34990.1;Glyma12g35000.1;Glyma13g31660.1;Glyma13g35550.1;Glyma13g35560.1;Glyma13g40250.1…
	FDM4-like B	TFmatrixID_0445	WRKY	388	+	1	caGTCAAc	AT1G18860;AT1G29280;AT1G29860;AT1G55600;AT1G62300;AT1G64000;AT1G68150;AT1G69810;AT1G80840;AT2G21900;AT2G34830;AT2G44745;AT3G01970;AT3G04670;AT3G58710;AT3G62340;AT4G04450;AT4G18170;AT4G22070;AT4G24240;AT4G39410;AT5G15130;AT5G26170;AT5G28650;AT5G41570;AT5G43290;AT5G45050;AT5G45260;Glyma01g05050.1;Glyma01g06870.1;Glyma01g39600.1;Glyma01g43130.1;Glyma02g01030.1;Glyma02g01420.1;Glyma02g02430.1;Glyma02…
	FDM4-like B	TF_motif_seq_0246	Homeodomain;TALE	387	-	1	AGTCA	AT1G23380;AT1G62360;AT1G70510;AT4G08150
	FDM4-like B	TF_motif_seq_0270	WRKY	387	-	1	AGTCA	AT1G13960;AT1G18860;AT1G29280;AT1G29860;AT1G30650;AT1G55600;AT1G62300;AT1G64000;AT1G66550;AT1G68150;AT1G69310;AT1G69810;AT1G80590;AT1G80840;AT2G03340;AT2G23320;AT2G24570;AT2G25000;AT2G30250;AT2G30590;AT2G34830;AT2G37260;AT2G38470;AT2G40740;AT2G40750;AT2G44745;AT2G46130;AT2G46400;AT2G47260;AT3G01080;AT3G01970;AT3G04670;AT3G56400;AT3G58710;AT4G01250;AT4G01720;AT4G04450;AT4G12020;AT4G18170;AT4G22070…
	FDM4-like B	TF_motif_seq_0255	AP2;RAV;B3	379	-	1	TGTTG	AT1G25560;AT1G13260
	FDM4-like B	TF_motif_seq_0302	bHLH	360	+	1	CAGATg	AT5G08130;AT3G26744
	FDM4-like B	TF_motif_seq_0237	GATA;tify	359	+	1	AGATG	AT1G51600;AT2G45050;AT3G06740;AT3G16870;AT3G21175;AT3G24050;AT3G54810;AT3G60530;AT4G17570;AT4G24470;AT4G26150;AT4G32890;AT4G34680;AT5G25830;AT5G26930;AT5G56860;AT5G66320;AT2G18380;AT3G50870;AT4G36620
	FDM4-like B	TF_motif_seq_0239	Dof	345	+	1	AAGGT	AT1G29160;AT1G64620;AT2G37590;AT3G21270;AT3G45610;AT3G47500;AT4G38000;AT5G39660;AT5G60200;AT5G60850;AT5G62940;AT2G46590;AT1G07640;AT1G21340;AT1G26790;AT1G47655;AT1G51700;AT1G69570;AT2G28510;AT2G28810;AT2G34140;AT3G50410;AT3G55370;AT3G61850;AT4G00940;AT4G21050;AT4G21080;AT4G24060;AT5G02460;AT5G62430;AT5G65590;AT5G66940
	FDM4-like B	TFmatrixID_0452	WRKY	325	-	0.99	acaTTGACtt	AT1G18860;AT1G29280;AT1G29860;AT1G55600;AT1G62300;AT1G64000;AT1G66550;AT1G66560;AT1G68150;AT1G69810;AT2G21900;AT2G34830;AT2G40740;AT2G40750;AT2G44745;AT2G46130;AT2G46400;AT3G01970;AT3G04670;AT3G56400;AT3G58710;AT3G62340;AT4G04450;AT4G11070;AT4G18170;AT4G22070;AT4G23810;AT4G24240;AT4G39410;AT5G15130;AT5G22570;AT5G26170;AT5G28650;AT5G41570;AT5G43290;AT5G45050;AT5G45260;Glyma01g05050.1;Glyma01g06870…
	FDM4-like B	TFmatrixID_0382	NAC;NAM	324	-	1	caTTGACtt	AT1G01720;AT1G52880;AT1G52890;AT1G69490;AT3G04070;AT3G15500;AT3G15510;AT4G27410;Glyma01g06150.1;Glyma02g07700.1;Glyma02g12220.1;Glyma04g38560.1;Glyma05g32850.1;Glyma06g11970.1;Glyma06g16440.1;Glyma06g38410.1;Glyma06g38440.1;Glyma07g31220.1;Glyma07g35630.1;Glyma12g22790.1;Glyma12g22880.1;Glyma12g29360.1;Glyma12g34990.1;Glyma12g35000.1;Glyma13g31660.1;Glyma13g35550.1;Glyma13g35560.1;Glyma13g40250.1…
	FDM4-like B	TFmatrixID_0444	WRKY	324	-	0.98	caTTGACttt	AT1G18860;AT1G29280;AT1G29860;AT1G55600;AT1G62300;AT1G64000;AT1G66550;AT1G66560;AT1G68150;AT1G69310;AT1G69810;AT1G80590;AT2G21900;AT2G34830;AT2G40740;AT2G44745;AT2G46400;AT3G01970;AT3G04670;AT3G56400;AT3G58710;AT3G62340;AT4G04450;AT4G11070;AT4G18170;AT4G22070;AT4G23810;AT4G24240;AT4G39410;AT5G15130;AT5G22570;AT5G26170;AT5G28650;AT5G41570;AT5G43290;AT5G45050;Glyma01g05050.1;Glyma01g06870.1;Glyma01…
	FDM4-like B	TFmatrixID_0445	WRKY	323	-	1	aTTGACtt	AT1G18860;AT1G29280;AT1G29860;AT1G55600;AT1G62300;AT1G64000;AT1G68150;AT1G69810;AT1G80840;AT2G21900;AT2G34830;AT2G44745;AT3G01970;AT3G04670;AT3G58710;AT3G62340;AT4G04450;AT4G18170;AT4G22070;AT4G24240;AT4G39410;AT5G15130;AT5G26170;AT5G28650;AT5G41570;AT5G43290;AT5G45050;AT5G45260;Glyma01g05050.1;Glyma01g06870.1;Glyma01g39600.1;Glyma01g43130.1;Glyma02g01030.1;Glyma02g01420.1;Glyma02g02430.1;Glyma02…
	FDM4-like B	TF_motif_seq_0339	WRKY	322	+	1	TTGACt	AT1G13960;AT1G18860;AT1G29280;AT1G29860;AT1G30650;AT1G55600;AT1G62300;AT1G64000;AT1G66550;AT1G68150;AT1G69310;AT1G69810;AT1G80590;AT1G80840;AT2G03340;AT2G23320;AT2G24570;AT2G25000;AT2G30250;AT2G30590;AT2G34830;AT2G37260;AT2G38470;AT2G40740;AT2G40750;AT2G44745;AT2G46130;AT2G46400;AT2G47260;AT3G01080;AT3G01970;AT3G04670;AT3G56400;AT3G58710;AT4G01250;AT4G01720;AT4G04450;AT4G12020;AT4G18170;AT4G22070…
	FDM4-like B	TF_motif_seq_0246	Homeodomain;TALE	321	+	1	TGACT	AT1G23380;AT1G62360;AT1G70510;AT4G08150
	FDM4-like B	TF_motif_seq_0270	WRKY	321	+	1	TGACT	AT1G13960;AT1G18860;AT1G29280;AT1G29860;AT1G30650;AT1G55600;AT1G62300;AT1G64000;AT1G66550;AT1G68150;AT1G69310;AT1G69810;AT1G80590;AT1G80840;AT2G03340;AT2G23320;AT2G24570;AT2G25000;AT2G30250;AT2G30590;AT2G34830;AT2G37260;AT2G38470;AT2G40740;AT2G40750;AT2G44745;AT2G46130;AT2G46400;AT2G47260;AT3G01080;AT3G01970;AT3G04670;AT3G56400;AT3G58710;AT4G01250;AT4G01720;AT4G04450;AT4G12020;AT4G18170;AT4G22070…
	FDM4-like B	TFmatrixID_0235	Dof	319	-	1	aCTTTTgg	AT3G21270
	FDM4-like B	TF_motif_seq_0237	GATA;tify	310	+	1	TGATA	AT1G51600;AT2G45050;AT3G06740;AT3G16870;AT3G21175;AT3G24050;AT3G54810;AT3G60530;AT4G17570;AT4G24470;AT4G26150;AT4G32890;AT4G34680;AT5G25830;AT5G26930;AT5G56860;AT5G66320;AT2G18380;AT3G50870;AT4G36620
	FDM4-like B	TF_motif_seq_0243	GATA;tify	309	+	1	GATAC	AT1G51600;AT2G45050;AT3G06740;AT3G16870;AT3G21175;AT3G24050;AT3G54810;AT3G60530;AT4G17570;AT4G24470;AT4G26150;AT4G32890;AT4G34680;AT5G25830;AT5G26930;AT5G56860;AT5G66320;AT2G18380;AT3G50870;AT4G36620
	FDM4-like B	TFmatrixID_0233	Dof	308	-	1	ataCTTTTta	AT1G64620
	FDM4-like B	TFmatrixID_0234	Dof	306	-	1	aCTTTTt	AT2G37590
	FDM4-like B	TFmatrixID_0233	Dof	296	+	1	agAAAAGttg	AT1G64620
	FDM4-like B	TF_motif_seq_0239	Dof	293	+	1	AAAGT	AT1G29160;AT1G64620;AT2G37590;AT3G21270;AT3G45610;AT3G47500;AT4G38000;AT5G39660;AT5G60200;AT5G60850;AT5G62940;AT2G46590;AT1G07640;AT1G21340;AT1G26790;AT1G47655;AT1G51700;AT1G69570;AT2G28510;AT2G28810;AT2G34140;AT3G50410;AT3G55370;AT3G61850;AT4G00940;AT4G21050;AT4G21080;AT4G24060;AT5G02460;AT5G62430;AT5G65590;AT5G66940
	FDM4-like B	TFmatrixID_0090	AP2;B3;RAV	286	-	0.98	aatgCAGGTgga	AT1G13260
	FDM4-like B	TF_motif_seq_0299	AP2;RAV;B3	282	-	1	cAGGTG	AT1G25560;AT1G13260
	FDM4-like B	TF_motif_seq_0301	bHLH	282	-	1	cAGGTG	AT1G32640
	FDM4-like B	TF_motif_seq_0237	GATA;tify	277	+	1	GGATG	AT1G51600;AT2G45050;AT3G06740;AT3G16870;AT3G21175;AT3G24050;AT3G54810;AT3G60530;AT4G17570;AT4G24470;AT4G26150;AT4G32890;AT4G34680;AT5G25830;AT5G26930;AT5G56860;AT5G66320;AT2G18380;AT3G50870;AT4G36620
	FDM4-like B	TFmatrixID_0301	Homeodomain;TALE	276	-	0.98	gaTGTCAg	AT1G62360;AT1G70510;AT4G08150;Glyma0041s00360.1;Glyma01g03450.1;Glyma02g04190.1;Glyma04g05210.1;Glyma07g39350.1;Glyma08g39170.1;Glyma09g01000.1;Glyma10g28820.1;Glyma14g10430.1;Glyma15g11850.1;Glyma17g01370.1;Glyma18g20460.1;Glyma19g41610.1;Glyma20g22980.1;POPTR_0002s11400;POPTR_0004s00650;POPTR_0008s19290;POPTR_0010s05340;POPTR_0011s01590;POPTR_0012s08900;POPTR_0015s09040
	FDM4-like B	TF_motif_seq_0246	Homeodomain;TALE	274	-	1	TGTCA	AT1G23380;AT1G62360;AT1G70510;AT4G08150
	FDM4-like B	TF_motif_seq_0239	Dof	267	-	1	TCTTT	AT1G29160;AT1G64620;AT2G37590;AT3G21270;AT3G45610;AT3G47500;AT4G38000;AT5G39660;AT5G60200;AT5G60850;AT5G62940;AT2G46590;AT1G07640;AT1G21340;AT1G26790;AT1G47655;AT1G51700;AT1G69570;AT2G28510;AT2G28810;AT2G34140;AT3G50410;AT3G55370;AT3G61850;AT4G00940;AT4G21050;AT4G21080;AT4G24060;AT5G02460;AT5G62430;AT5G65590;AT5G66940
	FDM4-like B	TF_motif_seq_0302	bHLH	262	+	1	CATTTg	AT5G08130;AT3G26744
	FDM4-like B	TF_motif_seq_0239	Dof	253	+	1	AAAGA	AT1G29160;AT1G64620;AT2G37590;AT3G21270;AT3G45610;AT3G47500;AT4G38000;AT5G39660;AT5G60200;AT5G60850;AT5G62940;AT2G46590;AT1G07640;AT1G21340;AT1G26790;AT1G47655;AT1G51700;AT1G69570;AT2G28510;AT2G28810;AT2G34140;AT3G50410;AT3G55370;AT3G61850;AT4G00940;AT4G21050;AT4G21080;AT4G24060;AT5G02460;AT5G62430;AT5G65590;AT5G66940
	FDM4-like B	TF_motif_seq_0287	bZIP	248	+	1	ACAGCt	AT1G43700
	FDM4-like B	TF_motif_seq_0267	Trihelix	235	+	1	GTTAC	AT5G01380
	FDM4-like B	TF_motif_seq_0281	bZIP	222	-	1	aTTCTT	AT1G68640
	FDM4-like B	TF_motif_seq_0239	Dof	220	-	1	TCTTT	AT1G29160;AT1G64620;AT2G37590;AT3G21270;AT3G45610;AT3G47500;AT4G38000;AT5G39660;AT5G60200;AT5G60850;AT5G62940;AT2G46590;AT1G07640;AT1G21340;AT1G26790;AT1G47655;AT1G51700;AT1G69570;AT2G28510;AT2G28810;AT2G34140;AT3G50410;AT3G55370;AT3G61850;AT4G00940;AT4G21050;AT4G21080;AT4G24060;AT5G02460;AT5G62430;AT5G65590;AT5G66940
	FDM4-like B	TFmatrixID_0240	Dof	219	-	1	CTTTTtc	AT5G60200
	FDM4-like B	TFmatrixID_0441	WRC;GRF	211	-	1	gtTTCAGa	AT2G06200
	FDM4-like B	TF_motif_seq_0237	GATA;tify	204	-	1	AATCC	AT1G51600;AT2G45050;AT3G06740;AT3G16870;AT3G21175;AT3G24050;AT3G54810;AT3G60530;AT4G17570;AT4G24470;AT4G26150;AT4G32890;AT4G34680;AT5G25830;AT5G26930;AT5G56860;AT5G66320;AT2G18380;AT3G50870;AT4G36620
	FDM4-like B	TF_motif_seq_0252	Myb/SANT;MYB;ARR-B	204	-	1	AATCC	AT2G01760;AT3G16857;AT4G16110;AT4G18020;AT4G31920;AT5G58080;AT1G67710;AT1G49190;AT2G25180;AT5G49240
	FDM4-like B	TF_motif_seq_0239	Dof	202	-	1	TCCTT	AT1G29160;AT1G64620;AT2G37590;AT3G21270;AT3G45610;AT3G47500;AT4G38000;AT5G39660;AT5G60200;AT5G60850;AT5G62940;AT2G46590;AT1G07640;AT1G21340;AT1G26790;AT1G47655;AT1G51700;AT1G69570;AT2G28510;AT2G28810;AT2G34140;AT3G50410;AT3G55370;AT3G61850;AT4G00940;AT4G21050;AT4G21080;AT4G24060;AT5G02460;AT5G62430;AT5G65590;AT5G66940
	FDM4-like B	TF_motif_seq_0254	AP2;ERF	188	-	1	TAGAT	AT3G14230
	FDM4-like B	TF_motif_seq_0237	GATA;tify	187	+	1	AGATG	AT1G51600;AT2G45050;AT3G06740;AT3G16870;AT3G21175;AT3G24050;AT3G54810;AT3G60530;AT4G17570;AT4G24470;AT4G26150;AT4G32890;AT4G34680;AT5G25830;AT5G26930;AT5G56860;AT5G66320;AT2G18380;AT3G50870;AT4G36620
	FDM4-like B	TF_motif_seq_0302	bHLH	179	+	1	CATTTg	AT5G08130;AT3G26744
	FDM4-like B	TF_motif_seq_0239	Dof	155	-	1	TCCTT	AT1G29160;AT1G64620;AT2G37590;AT3G21270;AT3G45610;AT3G47500;AT4G38000;AT5G39660;AT5G60200;AT5G60850;AT5G62940;AT2G46590;AT1G07640;AT1G21340;AT1G26790;AT1G47655;AT1G51700;AT1G69570;AT2G28510;AT2G28810;AT2G34140;AT3G50410;AT3G55370;AT3G61850;AT4G00940;AT4G21050;AT4G21080;AT4G24060;AT5G02460;AT5G62430;AT5G65590;AT5G66940
	FDM4-like B	TF_motif_seq_0239	Dof	154	-	1	CCTTT	AT1G29160;AT1G64620;AT2G37590;AT3G21270;AT3G45610;AT3G47500;AT4G38000;AT5G39660;AT5G60200;AT5G60850;AT5G62940;AT2G46590;AT1G07640;AT1G21340;AT1G26790;AT1G47655;AT1G51700;AT1G69570;AT2G28510;AT2G28810;AT2G34140;AT3G50410;AT3G55370;AT3G61850;AT4G00940;AT4G21050;AT4G21080;AT4G24060;AT5G02460;AT5G62430;AT5G65590;AT5G66940
	FDM4-like B	TFmatrixID_0089	AP2;B3;RAV	150	+	0.99	tcgCAACAaaat	AT1G13260
	FDM4-like B	TF_motif_seq_0255	AP2;RAV;B3	147	+	1	CAACA	AT1G25560;AT1G13260
	FDM4-like B	TF_motif_seq_0237	GATA;tify	132	-	1	CATCT	AT1G51600;AT2G45050;AT3G06740;AT3G16870;AT3G21175;AT3G24050;AT3G54810;AT3G60530;AT4G17570;AT4G24470;AT4G26150;AT4G32890;AT4G34680;AT5G25830;AT5G26930;AT5G56860;AT5G66320;AT2G18380;AT3G50870;AT4G36620
	FDM4-like B	TF_motif_seq_0302	bHLH	132	+	1	CATCTg	AT5G08130;AT3G26744
	FDM4-like B	TF_motif_seq_0246	Homeodomain;TALE	128	+	1	TGACT	AT1G23380;AT1G62360;AT1G70510;AT4G08150
	FDM4-like B	TF_motif_seq_0270	WRKY	128	+	1	TGACT	AT1G13960;AT1G18860;AT1G29280;AT1G29860;AT1G30650;AT1G55600;AT1G62300;AT1G64000;AT1G66550;AT1G68150;AT1G69310;AT1G69810;AT1G80590;AT1G80840;AT2G03340;AT2G23320;AT2G24570;AT2G25000;AT2G30250;AT2G30590;AT2G34830;AT2G37260;AT2G38470;AT2G40740;AT2G40750;AT2G44745;AT2G46130;AT2G46400;AT2G47260;AT3G01080;AT3G01970;AT3G04670;AT3G56400;AT3G58710;AT4G01250;AT4G01720;AT4G04450;AT4G12020;AT4G18170;AT4G22070…
	FDM4-like B	TF_motif_seq_0241	ZF-HD	115	-	1	ATAAT	AT1G75240
	FDM4-like B	TFmatrixID_0522	SBP	99	+	0.95	tgcattGTACGacctt	AT1G69170;AT2G33810;AT2G42200;AT2G47070;AT3G57920;AT5G50570;AT5G50670;Glyma01g08060.1;Glyma01g15020.1;Glyma02g01160.1;Glyma02g13370.1;Glyma02g30670.1;Glyma03g27180.1;Glyma05g00200.1;Glyma06g36140.1;Glyma07g14610.1;Glyma07g19770.1;Glyma07g31880.1;Glyma07g36180.1;Glyma09g09790.1;Glyma10g01210.1;Glyma11g16700.1;Glyma11g36980.1;Glyma12g27330.1;Glyma12g35460.1;Glyma13g24590.1;Glyma13g31090.1;Glyma13g3…
	FDM4-like B	TFmatrixID_0411	SBP	97	+	0.98	cattGTACGa	AT1G27370;AT1G69170;AT2G42200;AT2G47070;AT3G57920;AT5G43270;AT5G50570;AT5G50670;Glyma01g08060.1;Glyma01g15020.1;Glyma02g01160.1;Glyma02g13370.1;Glyma02g30670.1;Glyma03g27180.1;Glyma04g37390.1;Glyma05g00200.1;Glyma05g38180.1;Glyma06g17700.1;Glyma06g22450.1;Glyma06g36140.1;Glyma07g14610.1;Glyma07g19770.1;Glyma07g31880.1;Glyma07g36180.1;Glyma08g01450.1;Glyma09g09790.1;Glyma10g01210.1;Glyma11g16700.1…
	FDM4-like B	TFmatrixID_0403	SBP	96	-	1	attGTACGac	AT1G27370;AT1G69170;AT1G76580;AT2G42200;AT2G47070;AT3G57920;AT5G43270;AT5G50570;AT5G50670;Glyma01g08060.1;Glyma01g15020.1;Glyma02g01160.1;Glyma02g13370.1;Glyma02g30670.1;Glyma03g27180.1;Glyma04g37390.1;Glyma05g00200.1;Glyma05g38180.1;Glyma06g17700.1;Glyma06g22450.1;Glyma06g36140.1;Glyma07g14610.1;Glyma07g19770.1;Glyma07g31880.1;Glyma07g36180.1;Glyma08g01450.1;Glyma09g09790.1;Glyma10g01210.1;Glyma…
	FDM4-like B	TFmatrixID_0410	SBP	95	+	0.99	ttGTACGac	AT1G27370;AT1G69170;AT2G42200;AT2G47070;AT3G57920;AT5G43270;AT5G50570;AT5G50670;Glyma01g08060.1;Glyma01g15020.1;Glyma02g01160.1;Glyma02g13370.1;Glyma02g30670.1;Glyma03g27180.1;Glyma04g37390.1;Glyma05g00200.1;Glyma05g38180.1;Glyma06g17700.1;Glyma06g22450.1;Glyma06g36140.1;Glyma07g14610.1;Glyma07g19770.1;Glyma07g31880.1;Glyma07g36180.1;Glyma08g01450.1;Glyma09g09790.1;Glyma10g01210.1;Glyma11g16700.1…
	FDM4-like B	TFmatrixID_0406	SBP	94	+	1	tGTACGacc	AT5G18830;Glyma13g28460.1;POPTR_0008s20160;POPTR_0010s02710
	FDM4-like B	TF_motif_seq_0244	SBP	93	+	1	GTACG	AT2G33810;AT2G47070
	FDM4-like B	TF_motif_seq_0239	Dof	88	-	1	ACCTT	AT1G29160;AT1G64620;AT2G37590;AT3G21270;AT3G45610;AT3G47500;AT4G38000;AT5G39660;AT5G60200;AT5G60850;AT5G62940;AT2G46590;AT1G07640;AT1G21340;AT1G26790;AT1G47655;AT1G51700;AT1G69570;AT2G28510;AT2G28810;AT2G34140;AT3G50410;AT3G55370;AT3G61850;AT4G00940;AT4G21050;AT4G21080;AT4G24060;AT5G02460;AT5G62430;AT5G65590;AT5G66940
	FDM4-like B	TF_motif_seq_0246	Homeodomain;TALE	84	-	1	TGTCA	AT1G23380;AT1G62360;AT1G70510;AT4G08150
	FDM4-like B	TFmatrixID_0310	MADF	80	+	0.99	attTTTACtt	POPTR_0006s23800;POPTR_0018s05520;POPTR_0018s05540
	FDM4-like B	TF_motif_seq_0237	GATA;tify	71	+	1	TGATT	AT1G51600;AT2G45050;AT3G06740;AT3G16870;AT3G21175;AT3G24050;AT3G54810;AT3G60530;AT4G17570;AT4G24470;AT4G26150;AT4G32890;AT4G34680;AT5G25830;AT5G26930;AT5G56860;AT5G66320;AT2G18380;AT3G50870;AT4G36620
	FDM4-like B	TF_motif_seq_0246	Homeodomain;TALE	62	+	1	TGACT	AT1G23380;AT1G62360;AT1G70510;AT4G08150
	FDM4-like B	TF_motif_seq_0270	WRKY	62	+	1	TGACT	AT1G13960;AT1G18860;AT1G29280;AT1G29860;AT1G30650;AT1G55600;AT1G62300;AT1G64000;AT1G66550;AT1G68150;AT1G69310;AT1G69810;AT1G80590;AT1G80840;AT2G03340;AT2G23320;AT2G24570;AT2G25000;AT2G30250;AT2G30590;AT2G34830;AT2G37260;AT2G38470;AT2G40740;AT2G40750;AT2G44745;AT2G46130;AT2G46400;AT2G47260;AT3G01080;AT3G01970;AT3G04670;AT3G56400;AT3G58710;AT4G01250;AT4G01720;AT4G04450;AT4G12020;AT4G18170;AT4G22070…
	FDM4-like B	TFmatrixID_0569	TBP	51	-	0.95	agtatggaTTTATat	AT1G55520;AT3G13445;Glyma03g04500.1;Glyma09g41330.1;Glyma16g25450.1;Glyma18g44460.1;Glyma19g28780.1;POPTR_0013s05580;POPTR_0019s04890
	FDM4-like B	TF_motif_seq_0237	GATA;tify	46	+	1	GGATT	AT1G51600;AT2G45050;AT3G06740;AT3G16870;AT3G21175;AT3G24050;AT3G54810;AT3G60530;AT4G17570;AT4G24470;AT4G26150;AT4G32890;AT4G34680;AT5G25830;AT5G26930;AT5G56860;AT5G66320;AT2G18380;AT3G50870;AT4G36620
	FDM4-like B	TF_motif_seq_0252	Myb/SANT;MYB;ARR-B	46	+	1	GGATT	AT2G01760;AT3G16857;AT4G16110;AT4G18020;AT4G31920;AT5G58080;AT1G67710;AT1G49190;AT2G25180;AT5G49240
	FDM4-like B	TFmatrixID_0585	TBP	46	-	0.99	ggaTTTATatc	AT1G55520;AT3G13445;Glyma03g04500.1;Glyma09g41330.1;Glyma16g25450.1;Glyma18g44460.1;Glyma19g28780.1;POPTR_0013s05580;POPTR_0019s04890
	FDM4-like B	TFmatrixID_0571	TBP	45	-	0.99	gaTTTATa	AT1G55520;AT3G13445;Glyma03g04500.1;Glyma09g41330.1;Glyma16g25450.1;Glyma18g44460.1;Glyma19g28780.1;POPTR_0013s05580;POPTR_0019s04890
	FDM4-like B	TFmatrixID_0418	TBP	43	-	1	ttTATAT	AT1G55520;AT3G13445;Glyma03g04500.1;Glyma09g41330.1;Glyma16g25450.1;Glyma18g44460.1;Glyma19g28780.1;POPTR_0013s05580;POPTR_0019s04890
	FDM4-like B	TF_motif_seq_0243	GATA;tify	40	-	1	ATATC	AT1G51600;AT2G45050;AT3G06740;AT3G16870;AT3G21175;AT3G24050;AT3G54810;AT3G60530;AT4G17570;AT4G24470;AT4G26150;AT4G32890;AT4G34680;AT5G25830;AT5G26930;AT5G56860;AT5G66320;AT2G18380;AT3G50870;AT4G36620
	FDM4-like B	TF_motif_seq_0237	GATA;tify	39	-	1	TATCG	AT1G51600;AT2G45050;AT3G06740;AT3G16870;AT3G21175;AT3G24050;AT3G54810;AT3G60530;AT4G17570;AT4G24470;AT4G26150;AT4G32890;AT4G34680;AT5G25830;AT5G26930;AT5G56860;AT5G66320;AT2G18380;AT3G50870;AT4G36620
	FDM4-like B	TFmatrixID_0421	TCP	24	-	0.97	tGGTGCtcca	AT1G30210;AT1G67260;AT1G68800;AT3G02150;AT3G18550;Glyma04g22460.1;Glyma04g32340.1;Glyma05g00300.1;Glyma05g27370.1;Glyma06g22240.1;Glyma06g23410.1;Glyma06g34330.1;Glyma08g10350.1;Glyma08g27150.1;Glyma08g28690.1;Glyma10g39140.1;Glyma13g07480.1;Glyma13g29160.1;Glyma13g36840.1;Glyma15g09910.1;Glyma17g13060.1;Glyma18g50370.1;Glyma18g51580.1;Glyma19g05910.1;Glyma20g28670.1;POPTR_0001s38480;POPTR_0004s0…
	FDM4-like B	TFmatrixID_0211	C2H2	10	+	1	tACACTt	AT1G27730;AT3G49930;AT3G60580;AT5G04340;AT5G43170;Glyma04g04760.1;Glyma06g04840.1;Glyma14g09760.1;Glyma17g35430.1;POPTR_0001s30260;POPTR_0009s09250;POPTR_0014s01760
	FDM4-like B	TF_motif_seq_0239	Dof	7	-	1	ACTTT	AT1G29160;AT1G64620;AT2G37590;AT3G21270;AT3G45610;AT3G47500;AT4G38000;AT5G39660;AT5G60200;AT5G60850;AT5G62940;AT2G46590;AT1G07640;AT1G21340;AT1G26790;AT1G47655;AT1G51700;AT1G69570;AT2G28510;AT2G28810;AT2G34140;AT3G50410;AT3G55370;AT3G61850;AT4G00940;AT4G21050;AT4G21080;AT4G24060;AT5G02460;AT5G62430;AT5G65590;AT5G66940
	FDM4-like B	TF_motif_seq_0319	Trihelix	5	-	1	tTTACC	AT1G33240
	FDM4-like C	TFmatrixID_0001	AT-Hook	302	-	1	aaaaTAATTt	AT1G63480
	FDM4-like C	TFmatrixID_0009	AT-Hook	303	-	0.96	aAATAAtttc	AT4G35390
	FDM4-like C	TFmatrixID_0025	Homeodomain; bZIP; HD-ZIP	792	-	0.98	ccAATCAtaa	AT3G61890
	FDM4-like C	TFmatrixID_0026	bZIP; Homeodomain; HD-ZIP	392	+	0.95	ttATTATtga	AT5G03790
	FDM4-like C	TFmatrixID_0042	GATA; tify	141	-	0.95	tttGATCTaa	AT5G25830
	FDM4-like C	TFmatrixID_0044	MYB; G2-like	703	-	0.97	aaAGATTcta	AT2G20570
	FDM4-like C	TFmatrixID_0048	Myb/SANT; MYB; G2-like	236	+	0.99	acaaTATTCg	AT5G16560
	FDM4-like C	TFmatrixID_0057	AP2; RAV	12	+	0.97	gCAACAtc	AT1G25560
	FDM4-like C	TFmatrixID_0063	AP2; RAV	12	+	0.98	gCAACAtc	AT1G68840
	FDM4-like C	TFmatrixID_0066	AP2; ERF	204	+	1	gCACCGata	AT1G22190;AT1G36060;AT1G75490;AT2G40340;AT2G40350;AT3G57600;AT5G05410;AT5G18450;Glyma02g31350,1;Glyma02g42960,1;Glyma03g29530,1;Glyma04g03070,1;Glyma04g11290,1;Glyma06g03110,1;Glyma06g11010,1;Glyma06g45680,1;Glyma08g14600,1;Glyma10g21850,1;Glyma12g11150,1;Glyma12g32400,1;Glyma13g38030,1;Glyma14g06080,1;Glyma14g07620,1;Glyma14g32210,1;Glyma17g37350,1;Glyma18g02170,1;Glyma19g32380,1;POPTR_0002s0309…
	FDM4-like C	TFmatrixID_0112	bHLH	483	-	0.98	acataccACGTGgtcat	AT1G09530
	FDM4-like C	TFmatrixID_0112	bHLH	484	+	0.98	catacCACGTggtcatt	AT1G09530
	FDM4-like C	TFmatrixID_0126	AP2; B3; RAV	12	-	0.99	gCAACAtc	AT3G25730
	FDM4-like C	TFmatrixID_0129	AT-Hook	176	+	1	taaaAAATT	AT1G14900;AT1G48610;Glyma11g33690,1;POPTR_0004s08590;POPTR_0017s02940
	FDM4-like C	TFmatrixID_0129	AT-Hook	259	+	1	caaaAAATT	AT1G14900;AT1G48610;Glyma11g33690,1;POPTR_0004s08590;POPTR_0017s02940
	FDM4-like C	TFmatrixID_0129	AT-Hook	472	-	1	AATTTttat	AT1G14900;AT1G48610;Glyma11g33690,1;POPTR_0004s08590;POPTR_0017s02940
	FDM4-like C	TFmatrixID_0129	AT-Hook	733	+	1	ctaaAAATT	AT1G14900;AT1G48610;Glyma11g33690,1;POPTR_0004s08590;POPTR_0017s02940
	FDM4-like C	TFmatrixID_0131	AT-Hook	296	+	1	atgcATAAA	AT1G19485;AT1G48610;Glyma06g01700,1;Glyma0856s00200,1;Glyma09g39650,1;Glyma18g46540,1;POPTR_0004s20060
	FDM4-like C	TFmatrixID_0131	AT-Hook	391	-	1	TTTATtatt	AT1G19485;AT1G48610;Glyma06g01700,1;Glyma0856s00200,1;Glyma09g39650,1;Glyma18g46540,1;POPTR_0004s20060
	FDM4-like C	TFmatrixID_0131	AT-Hook	419	+	1	tcaaATAAA	AT1G19485;AT1G48610;Glyma06g01700,1;Glyma0856s00200,1;Glyma09g39650,1;Glyma18g46540,1;POPTR_0004s20060
	FDM4-like C	TFmatrixID_0131	AT-Hook	501	-	1	TTTATtcaa	AT1G19485;AT1G48610;Glyma06g01700,1;Glyma0856s00200,1;Glyma09g39650,1;Glyma18g46540,1;POPTR_0004s20060
	FDM4-like C	TFmatrixID_0131	AT-Hook	621	+	1	tagtATAAA	AT1G19485;AT1G48610;Glyma06g01700,1;Glyma0856s00200,1;Glyma09g39650,1;Glyma18g46540,1;POPTR_0004s20060
	FDM4-like C	TFmatrixID_0131	AT-Hook	647	-	1	TTTATactt	AT1G19485;AT1G48610;Glyma06g01700,1;Glyma0856s00200,1;Glyma09g39650,1;Glyma18g46540,1;POPTR_0004s20060
	FDM4-like C	TFmatrixID_0131	AT-Hook	681	+	1	gaaaATAAA	AT1G19485;AT1G48610;Glyma06g01700,1;Glyma0856s00200,1;Glyma09g39650,1;Glyma18g46540,1;POPTR_0004s20060
	FDM4-like C	TFmatrixID_0132	AT-Hook	300	+	1	ataaAATAA	AT4G21895;AT5G62260;Glyma04g10960,1;Glyma10g07550,1;Glyma13g21430,1;POPTR_0002s10560;POPTR_0005s17920
	FDM4-like C	TFmatrixID_0134	AT-Hook	841	-	0.97	TTTTTttgtc	AT4G21895;AT5G62260;Glyma04g10960,1;Glyma10g07550,1;Glyma13g21430,1;POPTR_0002s10560;POPTR_0005s17920
	FDM4-like C	TFmatrixID_0135	AT-Hook	473	-	1	ATTTTtat	AT4G21895;AT5G62260;Glyma04g10960,1;Glyma10g07550,1;Glyma13g21430,1;POPTR_0002s10560;POPTR_0005s17920
	FDM4-like C	TFmatrixID_0135	AT-Hook	498	-	1	ATTTTtat	AT4G21895;AT5G62260;Glyma04g10960,1;Glyma10g07550,1;Glyma13g21430,1;POPTR_0002s10560;POPTR_0005s17920
	FDM4-like C	TFmatrixID_0136	AT-Hook	391	-	1	TTTATtat	AT4G21895;AT5G62260;Glyma04g10960,1;Glyma10g07550,1;Glyma13g21430,1;POPTR_0002s10560;POPTR_0005s17920
	FDM4-like C	TFmatrixID_0136	AT-Hook	682	+	1	aaaATAAA	AT4G21895;AT5G62260;Glyma04g10960,1;Glyma10g07550,1;Glyma13g21430,1;POPTR_0002s10560;POPTR_0005s17920
	FDM4-like C	TFmatrixID_0138	AT-Hook	682	+	1	aAAATAaa	AT4G21895;AT5G62260;Glyma04g10960,1;Glyma10g07550,1;Glyma13g21430,1;POPTR_0002s10560;POPTR_0005s17920
	FDM4-like C	TFmatrixID_0140	AT-Hook	427	+	1	aaaAAAAT	AT4G21895;AT5G62260;Glyma04g10960,1;Glyma10g07550,1;Glyma13g21430,1;POPTR_0002s10560;POPTR_0005s17920
	FDM4-like C	TFmatrixID_0140	AT-Hook	837	-	1	ATTTTttt	AT4G21895;AT5G62260;Glyma04g10960,1;Glyma10g07550,1;Glyma13g21430,1;POPTR_0002s10560;POPTR_0005s17920
	FDM4-like C	TFmatrixID_0144	AT-Hook	529	-	0.98	tatTAATAtccg	AT4G21895;AT5G62260;Glyma04g10960,1;Glyma10g07550,1;Glyma13g21430,1;POPTR_0002s10560;POPTR_0005s17920
	FDM4-like C	TFmatrixID_0146	AT-Hook	301	+	1	taaaATAAT	AT4G21895;AT5G62260;Glyma04g10960,1;Glyma10g07550,1;Glyma13g21430,1;POPTR_0002s10560;POPTR_0005s17920
	FDM4-like C	TFmatrixID_0146	AT-Hook	774	-	0.99	ATTATttcc	AT4G21895;AT5G62260;Glyma04g10960,1;Glyma10g07550,1;Glyma13g21430,1;POPTR_0002s10560;POPTR_0005s17920
	FDM4-like C	TFmatrixID_0146	AT-Hook	876	-	1	ATTATttta	AT4G21895;AT5G62260;Glyma04g10960,1;Glyma10g07550,1;Glyma13g21430,1;POPTR_0002s10560;POPTR_0005s17920
	FDM4-like C	TFmatrixID_0148	AT-Hook	177	+	1	aaAAAATt	AT1G19485;AT1G48610;Glyma06g01700,1;Glyma0856s00200,1;Glyma09g39650,1;Glyma18g46540,1;POPTR_0004s20060
	FDM4-like C	TFmatrixID_0148	AT-Hook	260	+	1	aaAAAATt	AT1G19485;AT1G48610;Glyma06g01700,1;Glyma0856s00200,1;Glyma09g39650,1;Glyma18g46540,1;POPTR_0004s20060
	FDM4-like C	TFmatrixID_0148	AT-Hook	300	+	0.99	atAAAATa	AT1G19485;AT1G48610;Glyma06g01700,1;Glyma0856s00200,1;Glyma09g39650,1;Glyma18g46540,1;POPTR_0004s20060
	FDM4-like C	TFmatrixID_0148	AT-Hook	428	+	1	aaAAAATa	AT1G19485;AT1G48610;Glyma06g01700,1;Glyma0856s00200,1;Glyma09g39650,1;Glyma18g46540,1;POPTR_0004s20060
	FDM4-like C	TFmatrixID_0148	AT-Hook	685	+	0.99	atAAAATt	AT1G19485;AT1G48610;Glyma06g01700,1;Glyma0856s00200,1;Glyma09g39650,1;Glyma18g46540,1;POPTR_0004s20060
	FDM4-like C	TFmatrixID_0148	AT-Hook	738	-	0.99	aATTTTat	AT1G19485;AT1G48610;Glyma06g01700,1;Glyma0856s00200,1;Glyma09g39650,1;Glyma18g46540,1;POPTR_0004s20060
	FDM4-like C	TFmatrixID_0148	AT-Hook	820	+	1	aaAAAATa	AT1G19485;AT1G48610;Glyma06g01700,1;Glyma0856s00200,1;Glyma09g39650,1;Glyma18g46540,1;POPTR_0004s20060
	FDM4-like C	TFmatrixID_0148	AT-Hook	836	-	1	tATTTTtt	AT1G19485;AT1G48610;Glyma06g01700,1;Glyma0856s00200,1;Glyma09g39650,1;Glyma18g46540,1;POPTR_0004s20060
	FDM4-like C	TFmatrixID_0152	AT-Hook	178	+	1	aaAAATT	AT1G19485;AT1G48610;Glyma0856s00200,1;Glyma09g39650,1;Glyma18g46540,1;POPTR_0004s20060
	FDM4-like C	TFmatrixID_0152	AT-Hook	261	+	1	aaAAATT	AT1G19485;AT1G48610;Glyma0856s00200,1;Glyma09g39650,1;Glyma18g46540,1;POPTR_0004s20060
	FDM4-like C	TFmatrixID_0152	AT-Hook	472	-	1	AATTTtt	AT1G19485;AT1G48610;Glyma0856s00200,1;Glyma09g39650,1;Glyma18g46540,1;POPTR_0004s20060
	FDM4-like C	TFmatrixID_0152	AT-Hook	735	+	1	aaAAATT	AT1G19485;AT1G48610;Glyma0856s00200,1;Glyma09g39650,1;Glyma18g46540,1;POPTR_0004s20060
	FDM4-like C	TFmatrixID_0153	AT-Hook	473	-	1	ATTTTtat	AT4G21895;AT5G62260;Glyma04g10960,1;Glyma10g07550,1;Glyma13g21430,1;POPTR_0002s10560;POPTR_0005s17920
	FDM4-like C	TFmatrixID_0153	AT-Hook	498	-	1	ATTTTtat	AT4G21895;AT5G62260;Glyma04g10960,1;Glyma10g07550,1;Glyma13g21430,1;POPTR_0002s10560;POPTR_0005s17920
	FDM4-like C	TFmatrixID_0154	AT-Hook	302	+	1	aAAATAat	AT4G21895;AT5G62260;Glyma04g10960,1;Glyma10g07550,1;Glyma13g21430,1;POPTR_0002s10560;POPTR_0005s17920
	FDM4-like C	TFmatrixID_0154	AT-Hook	876	-	1	atTATTTt	AT4G21895;AT5G62260;Glyma04g10960,1;Glyma10g07550,1;Glyma13g21430,1;POPTR_0002s10560;POPTR_0005s17920
	FDM4-like C	TFmatrixID_0157	bHLH	488	-	0.99	cCACGTg	AT2G46510;AT4G09820;AT4G16430;AT5G46830;Glyma01g02250,1;Glyma01g12740,1;Glyma02g09670,1;Glyma02g16670,1;Glyma03g30940,1;Glyma05g23530,1;Glyma05g38530,1;Glyma07g05740,1;Glyma07g06090,1;Glyma07g30420,1;Glyma08g36720,1;Glyma09g33730,1;Glyma10g03950,1;Glyma11g04690,1;Glyma13g18130,1;Glyma16g02320,1;Glyma16g02690,1;Glyma17g16720,1;Glyma19g44570,1;POPTR_0001s02450;POPTR_0001s11400;POPTR_0001s29400;POPT…
	FDM4-like C	TFmatrixID_0157	bHLH	489	+	0.99	cACGTGg	AT2G46510;AT4G09820;AT4G16430;AT5G46830;Glyma01g02250,1;Glyma01g12740,1;Glyma02g09670,1;Glyma02g16670,1;Glyma03g30940,1;Glyma05g23530,1;Glyma05g38530,1;Glyma07g05740,1;Glyma07g06090,1;Glyma07g30420,1;Glyma08g36720,1;Glyma09g33730,1;Glyma10g03950,1;Glyma11g04690,1;Glyma13g18130,1;Glyma16g02320,1;Glyma16g02690,1;Glyma17g16720,1;Glyma19g44570,1;POPTR_0001s02450;POPTR_0001s11400;POPTR_0001s29400;POPT…
	FDM4-like C	TFmatrixID_0158	bHLH	488	+	0.99	cCACGTgg	AT1G01260;AT1G12860;AT2G46510;AT4G16430;AT5G46830;AT5G57150;Glyma01g02250,1;Glyma01g12740,1;Glyma02g09670,1;Glyma02g16670,1;Glyma04g37750,1;Glyma05g38530,1;Glyma06g17330,1;Glyma07g05740,1;Glyma07g06090,1;Glyma08g36720,1;Glyma09g06770,1;Glyma09g33730,1;Glyma10g03950,1;Glyma13g18130,1;Glyma15g18070,1;Glyma16g02320,1;Glyma16g02690,1;Glyma16g05390,1;Glyma16g26290,1;Glyma19g27480,1;Glyma19g44570,1;POP…
	FDM4-like C	TFmatrixID_0158	bHLH	488	-	0.99	ccACGTGg	AT1G01260;AT1G12860;AT2G46510;AT4G16430;AT5G46830;AT5G57150;Glyma01g02250,1;Glyma01g12740,1;Glyma02g09670,1;Glyma02g16670,1;Glyma04g37750,1;Glyma05g38530,1;Glyma06g17330,1;Glyma07g05740,1;Glyma07g06090,1;Glyma08g36720,1;Glyma09g06770,1;Glyma09g33730,1;Glyma10g03950,1;Glyma13g18130,1;Glyma15g18070,1;Glyma16g02320,1;Glyma16g02690,1;Glyma16g05390,1;Glyma16g26290,1;Glyma19g27480,1;Glyma19g44570,1;POP…
	FDM4-like C	TFmatrixID_0159	bHLH;bZIP; bHLH	488	-	1	cCACGTg	AT1G09530;AT2G24260;AT2G46970;AT4G28790;AT4G28800;AT4G28811;AT4G28815;AT4G30980;AT5G58010;AT5G61270;AT5G67110;Glyma01g15930,1;Glyma01g39450,1;Glyma02g00980,1;Glyma02g45150,1;Glyma03g04000,1;Glyma03g32740,1;Glyma03g38390,1;Glyma03g38670,1;Glyma08g41620,1;Glyma09g14380,1;Glyma10g04890,1;Glyma10g27910,1;Glyma10g28290,1;Glyma11g05810,1;Glyma11g17120,1;Glyma13g19250,1;Glyma14g03600,1;Glyma14g09230,1;G…
	FDM4-like C	TFmatrixID_0159	bHLH;bZIP; bHLH	489	+	1	cACGTGg	AT1G09530;AT2G24260;AT2G46970;AT4G28790;AT4G28800;AT4G28811;AT4G28815;AT4G30980;AT5G58010;AT5G61270;AT5G67110;Glyma01g15930,1;Glyma01g39450,1;Glyma02g00980,1;Glyma02g45150,1;Glyma03g04000,1;Glyma03g32740,1;Glyma03g38390,1;Glyma03g38670,1;Glyma08g41620,1;Glyma09g14380,1;Glyma10g04890,1;Glyma10g27910,1;Glyma10g28290,1;Glyma11g05810,1;Glyma11g17120,1;Glyma13g19250,1;Glyma14g03600,1;Glyma14g09230,1;G…
	FDM4-like C	TFmatrixID_0160	bHLH	487	+	1	acCACGTggt	AT1G32640;AT2G46510;AT4G09820;AT4G16430;AT5G46830;Glyma01g02250,1;Glyma01g12740,1;Glyma02g09670,1;Glyma02g16670,1;Glyma03g30940,1;Glyma05g23530,1;Glyma05g38530,1;Glyma07g05740,1;Glyma07g06090,1;Glyma07g30420,1;Glyma08g36720,1;Glyma09g33730,1;Glyma10g03950,1;Glyma11g04690,1;Glyma13g18130,1;Glyma16g02320,1;Glyma16g02690,1;Glyma17g16720,1;Glyma19g44570,1;POPTR_0001s02450;POPTR_0001s11400;POPTR_0001s…
	FDM4-like C	TFmatrixID_0160	bHLH	487	-	1	accACGTGgt	AT1G32640;AT2G46510;AT4G09820;AT4G16430;AT5G46830;Glyma01g02250,1;Glyma01g12740,1;Glyma02g09670,1;Glyma02g16670,1;Glyma03g30940,1;Glyma05g23530,1;Glyma05g38530,1;Glyma07g05740,1;Glyma07g06090,1;Glyma07g30420,1;Glyma08g36720,1;Glyma09g33730,1;Glyma10g03950,1;Glyma11g04690,1;Glyma13g18130,1;Glyma16g02320,1;Glyma16g02690,1;Glyma17g16720,1;Glyma19g44570,1;POPTR_0001s02450;POPTR_0001s11400;POPTR_0001s…
	FDM4-like C	TFmatrixID_0161	bHLH	487	+	1	accACGTGg	AT1G10120;AT1G18400;AT1G25330;AT1G26260;AT1G59640;AT1G68920;AT1G73830;AT2G24260;AT3G07340;AT3G23690;AT4G30980;AT4G34530;AT5G50915;AT5G58010;AT5G62610;AT2G42300;AT3G57800;Glyma0041s00210,1;Glyma01g04610,1;Glyma01g09400,1;Glyma02g02930,1;Glyma02g02940,1;Glyma02g13860,1;Glyma03g21770,1;Glyma03g29710,1;Glyma04g01400,1;Glyma04g05090,1;Glyma04g34660,1;Glyma04g37690,1;Glyma05g01590,1;Glyma05g35060,1;Gly…
	FDM4-like C	TFmatrixID_0161	bHLH	488	-	1	cCACGTggt	AT1G10120;AT1G18400;AT1G25330;AT1G26260;AT1G59640;AT1G68920;AT1G73830;AT2G24260;AT3G07340;AT3G23690;AT4G30980;AT4G34530;AT5G50915;AT5G58010;AT5G62610;AT2G42300;AT3G57800;Glyma0041s00210,1;Glyma01g04610,1;Glyma01g09400,1;Glyma02g02930,1;Glyma02g02940,1;Glyma02g13860,1;Glyma03g21770,1;Glyma03g29710,1;Glyma04g01400,1;Glyma04g05090,1;Glyma04g34660,1;Glyma04g37690,1;Glyma05g01590,1;Glyma05g35060,1;Gly…
	FDM4-like C	TFmatrixID_0162	bHLH	487	+	0.99	acCACGTggt	AT1G69010;Glyma01g09010,1;Glyma02g13670,1;Glyma05g07490,1;Glyma08g28010,1;Glyma17g08980,1;POPTR_0004s11180;POPTR_0008s11120;POPTR_0010s14740;POPTR_0012s06650;POPTR_0015s03550;POPTR_0017s13610
	FDM4-like C	TFmatrixID_0162	bHLH	487	-	0.99	accACGTGgt	AT1G69010;Glyma01g09010,1;Glyma02g13670,1;Glyma05g07490,1;Glyma08g28010,1;Glyma17g08980,1;POPTR_0004s11180;POPTR_0008s11120;POPTR_0010s14740;POPTR_0012s06650;POPTR_0015s03550;POPTR_0017s13610
	FDM4-like C	TFmatrixID_0164	bHLH;bZIP; bHLH	487	+	1	acCACGTggt	AT2G20180;AT2G24260;AT2G46970;AT4G28790;AT4G28800;AT4G28811;AT4G28815;AT4G30980;AT5G58010;AT5G67110;Glyma01g15930,1;Glyma01g39450,1;Glyma02g00980,1;Glyma02g45150,1;Glyma03g04000,1;Glyma03g32740,1;Glyma03g38390,1;Glyma03g38670,1;Glyma08g41620,1;Glyma09g14380,1;Glyma10g04890,1;Glyma10g27910,1;Glyma10g28290,1;Glyma11g05810,1;Glyma11g17120,1;Glyma12g04670,1;Glyma13g19250,1;Glyma14g03600,1;Glyma14g092…
	FDM4-like C	TFmatrixID_0164	bHLH;bZIP; bHLH	487	-	1	accACGTGgt	AT2G20180;AT2G24260;AT2G46970;AT4G28790;AT4G28800;AT4G28811;AT4G28815;AT4G30980;AT5G58010;AT5G67110;Glyma01g15930,1;Glyma01g39450,1;Glyma02g00980,1;Glyma02g45150,1;Glyma03g04000,1;Glyma03g32740,1;Glyma03g38390,1;Glyma03g38670,1;Glyma08g41620,1;Glyma09g14380,1;Glyma10g04890,1;Glyma10g27910,1;Glyma10g28290,1;Glyma11g05810,1;Glyma11g17120,1;Glyma12g04670,1;Glyma13g19250,1;Glyma14g03600,1;Glyma14g092…
	FDM4-like C	TFmatrixID_0165	bHLH	488	+	0.97	cCACGTgg	AT1G51070;AT3G23210;Glyma06g41620,1;Glyma10g01010,1;Glyma12g16560,1;Glyma12g32280,1;Glyma12g34300,1;Glyma13g36260,1;Glyma13g38140,1;Glyma20g22010,1;POPTR_0001s44230;POPTR_0004s03190;POPTR_0008s16560;POPTR_0010s08360;POPTR_0011s03360;POPTR_0011s13580
	FDM4-like C	TFmatrixID_0165	bHLH	488	-	0.97	ccACGTGg	AT1G51070;AT3G23210;Glyma06g41620,1;Glyma10g01010,1;Glyma12g16560,1;Glyma12g32280,1;Glyma12g34300,1;Glyma13g36260,1;Glyma13g38140,1;Glyma20g22010,1;POPTR_0001s44230;POPTR_0004s03190;POPTR_0008s16560;POPTR_0010s08360;POPTR_0011s03360;POPTR_0011s13580
	FDM4-like C	TFmatrixID_0166	bHLH;bZIP; bHLH	488	+	0.99	cCACGTgg	AT2G24260;AT4G00050;AT4G28790;AT4G28811;AT4G30980;AT5G58010;AT5G61270;AT5G67110;Glyma01g15930,1;Glyma01g39450,1;Glyma02g00980,1;Glyma02g45150,1;Glyma03g04000,1;Glyma03g32740,1;Glyma03g38670,1;Glyma08g41620,1;Glyma09g14380,1;Glyma10g04890,1;Glyma10g27910,1;Glyma10g28290,1;Glyma11g05810,1;Glyma11g17120,1;Glyma13g19250,1;Glyma14g03600,1;Glyma14g09230,1;Glyma17g08300,1;Glyma17g19500,1;Glyma17g35950,1…
	FDM4-like C	TFmatrixID_0166	bHLH;bZIP; bHLH	488	-	0.99	ccACGTGg	AT2G24260;AT4G00050;AT4G28790;AT4G28811;AT4G30980;AT5G58010;AT5G61270;AT5G67110;Glyma01g15930,1;Glyma01g39450,1;Glyma02g00980,1;Glyma02g45150,1;Glyma03g04000,1;Glyma03g32740,1;Glyma03g38670,1;Glyma08g41620,1;Glyma09g14380,1;Glyma10g04890,1;Glyma10g27910,1;Glyma10g28290,1;Glyma11g05810,1;Glyma11g17120,1;Glyma13g19250,1;Glyma14g03600,1;Glyma14g09230,1;Glyma17g08300,1;Glyma17g19500,1;Glyma17g35950,1…
	FDM4-like C	TFmatrixID_0168	bHLH	487	+	1	acCACGTggt	AT2G46510;AT4G16430;AT4G17880;AT5G46830;Glyma01g02250,1;Glyma01g12740,1;Glyma02g09670,1;Glyma02g16670,1;Glyma03g30940,1;Glyma05g23530,1;Glyma05g38530,1;Glyma07g05740,1;Glyma07g06090,1;Glyma08g36720,1;Glyma09g33730,1;Glyma10g03950,1;Glyma13g18130,1;Glyma16g02320,1;Glyma16g02690,1;Glyma17g16720,1;Glyma19g44570,1;POPTR_0001s02450;POPTR_0001s11400;POPTR_0001s29400;POPTR_0002s04310;POPTR_0002s05510;PO…
	FDM4-like C	TFmatrixID_0168	bHLH	487	-	1	accACGTGgt	AT2G46510;AT4G16430;AT4G17880;AT5G46830;Glyma01g02250,1;Glyma01g12740,1;Glyma02g09670,1;Glyma02g16670,1;Glyma03g30940,1;Glyma05g23530,1;Glyma05g38530,1;Glyma07g05740,1;Glyma07g06090,1;Glyma08g36720,1;Glyma09g33730,1;Glyma10g03950,1;Glyma13g18130,1;Glyma16g02320,1;Glyma16g02690,1;Glyma17g16720,1;Glyma19g44570,1;POPTR_0001s02450;POPTR_0001s11400;POPTR_0001s29400;POPTR_0002s04310;POPTR_0002s05510;PO…
	FDM4-like C	TFmatrixID_0169	bHLH	487	+	1	acCACGTggt	AT1G10120;AT1G18400;AT1G25330;AT1G26260;AT1G68920;AT1G73830;AT2G24260;AT3G07340;AT3G23690;AT4G30980;AT4G34530;AT4G36540;AT5G50915;AT5G58010;AT5G62610;AT2G42300;AT3G57800;Glyma0041s00210,1;Glyma01g04610,1;Glyma01g09400,1;Glyma02g02930,1;Glyma02g02940,1;Glyma02g13860,1;Glyma03g21770,1;Glyma03g29710,1;Glyma04g01400,1;Glyma04g05090,1;Glyma04g34660,1;Glyma04g37690,1;Glyma05g01590,1;Glyma05g35060,1;Gly…
	FDM4-like C	TFmatrixID_0169	bHLH	487	-	1	accACGTGgt	AT1G10120;AT1G18400;AT1G25330;AT1G26260;AT1G68920;AT1G73830;AT2G24260;AT3G07340;AT3G23690;AT4G30980;AT4G34530;AT4G36540;AT5G50915;AT5G58010;AT5G62610;AT2G42300;AT3G57800;Glyma0041s00210,1;Glyma01g04610,1;Glyma01g09400,1;Glyma02g02930,1;Glyma02g02940,1;Glyma02g13860,1;Glyma03g21770,1;Glyma03g29710,1;Glyma04g01400,1;Glyma04g05090,1;Glyma04g34660,1;Glyma04g37690,1;Glyma05g01590,1;Glyma05g35060,1;Gly…
	FDM4-like C	TFmatrixID_0170	bHLH;bZIP; bHLH	487	-	1	acCACGTgg	AT2G24260;AT4G28790;AT4G28800;AT4G28811;AT4G28815;AT4G30980;AT4G36930;AT5G58010;AT5G67110;Glyma01g15930,1;Glyma01g39450,1;Glyma02g00980,1;Glyma02g45150,1;Glyma03g04000,1;Glyma03g32740,1;Glyma03g38390,1;Glyma03g38670,1;Glyma08g41620,1;Glyma09g14380,1;Glyma10g04890,1;Glyma10g27910,1;Glyma10g28290,1;Glyma11g05810,1;Glyma11g17120,1;Glyma13g19250,1;Glyma14g03600,1;Glyma14g09230,1;Glyma17g08300,1;Glyma…
	FDM4-like C	TFmatrixID_0170	bHLH;bZIP; bHLH	488	+	1	ccACGTGgt	AT2G24260;AT4G28790;AT4G28800;AT4G28811;AT4G28815;AT4G30980;AT4G36930;AT5G58010;AT5G67110;Glyma01g15930,1;Glyma01g39450,1;Glyma02g00980,1;Glyma02g45150,1;Glyma03g04000,1;Glyma03g32740,1;Glyma03g38390,1;Glyma03g38670,1;Glyma08g41620,1;Glyma09g14380,1;Glyma10g04890,1;Glyma10g27910,1;Glyma10g28290,1;Glyma11g05810,1;Glyma11g17120,1;Glyma13g19250,1;Glyma14g03600,1;Glyma14g09230,1;Glyma17g08300,1;Glyma…
	FDM4-like C	TFmatrixID_0171	bHLH	486	+	1	tacCACGTgg	AT5G08130;Glyma01g09010,1;Glyma02g13670,1;Glyma05g07490,1;Glyma08g28010,1;Glyma17g08980,1;POPTR_0004s11180;POPTR_0008s11120;POPTR_0010s14740;POPTR_0012s06650;POPTR_0015s03550;POPTR_0017s13610
	FDM4-like C	TFmatrixID_0171	bHLH	488	-	1	ccACGTGgtc	AT5G08130;Glyma01g09010,1;Glyma02g13670,1;Glyma05g07490,1;Glyma08g28010,1;Glyma17g08980,1;POPTR_0004s11180;POPTR_0008s11120;POPTR_0010s14740;POPTR_0012s06650;POPTR_0015s03550;POPTR_0017s13610
	FDM4-like C	TFmatrixID_0172	bHLH	487	+	0.99	acCACGTggt	AT5G38860;Glyma01g09010,1;Glyma02g13670,1;Glyma05g07490,1;Glyma08g28010,1;Glyma17g08980,1;POPTR_0004s11180;POPTR_0008s11120;POPTR_0010s14740;POPTR_0012s06650;POPTR_0015s03550;POPTR_0017s13610
	FDM4-like C	TFmatrixID_0172	bHLH	487	-	0.99	accACGTGgt	AT5G38860;Glyma01g09010,1;Glyma02g13670,1;Glyma05g07490,1;Glyma08g28010,1;Glyma17g08980,1;POPTR_0004s11180;POPTR_0008s11120;POPTR_0010s14740;POPTR_0012s06650;POPTR_0015s03550;POPTR_0017s13610
	FDM4-like C	TFmatrixID_0173	bHLH	485	-	1	atacCACGTg	AT2G46510;AT4G09820;AT4G16430;AT5G46760;AT5G46830;Glyma01g02250,1;Glyma01g12740,1;Glyma02g09670,1;Glyma02g16670,1;Glyma03g30940,1;Glyma05g23530,1;Glyma05g38530,1;Glyma07g05740,1;Glyma07g06090,1;Glyma08g36720,1;Glyma09g33730,1;Glyma10g03950,1;Glyma13g18130,1;Glyma16g02320,1;Glyma16g02690,1;Glyma17g16720,1;Glyma19g44570,1;POPTR_0001s02450;POPTR_0001s11400;POPTR_0001s29400;POPTR_0002s04310;POPTR_000…
	FDM4-like C	TFmatrixID_0173	bHLH	489	+	1	cACGTGgtca	AT2G46510;AT4G09820;AT4G16430;AT5G46760;AT5G46830;Glyma01g02250,1;Glyma01g12740,1;Glyma02g09670,1;Glyma02g16670,1;Glyma03g30940,1;Glyma05g23530,1;Glyma05g38530,1;Glyma07g05740,1;Glyma07g06090,1;Glyma08g36720,1;Glyma09g33730,1;Glyma10g03950,1;Glyma13g18130,1;Glyma16g02320,1;Glyma16g02690,1;Glyma17g16720,1;Glyma19g44570,1;POPTR_0001s02450;POPTR_0001s11400;POPTR_0001s29400;POPTR_0002s04310;POPTR_000…
	FDM4-like C	TFmatrixID_0175	bHLH	487	+	1	acCACGTggt	AT1G51070;AT5G54680;Glyma06g41620,1;Glyma12g16560,1;Glyma12g32280,1;Glyma12g34300,1;Glyma13g36260,1;Glyma13g38140,1;Glyma15g06860,1;POPTR_0001s44230;POPTR_0004s03190;POPTR_0008s16560;POPTR_0011s03360;POPTR_0011s13580
	FDM4-like C	TFmatrixID_0175	bHLH	487	-	1	accACGTGgt	AT1G51070;AT5G54680;Glyma06g41620,1;Glyma12g16560,1;Glyma12g32280,1;Glyma12g34300,1;Glyma13g36260,1;Glyma13g38140,1;Glyma15g06860,1;POPTR_0001s44230;POPTR_0004s03190;POPTR_0008s16560;POPTR_0011s03360;POPTR_0011s13580
	FDM4-like C	TFmatrixID_0177	bHLH;bZIP; bHLH	487	+	1	acCACGTggt	AT1G03040;AT1G10120;AT1G26260;AT1G68920;AT2G24260;AT2G42280;AT3G07340;AT3G23690;AT4G02590;AT4G28811;AT4G30980;AT4G34530;AT5G50915;AT5G58010;AT5G67110;AT5G67060;AT3G50330;AT5G09750;Glyma01g09400,1;Glyma01g15930,1;Glyma01g39450,1;Glyma02g13860,1;Glyma02g16110,1;Glyma02g45150,1;Glyma03g04000,1;Glyma03g21770,1;Glyma03g31510,1;Glyma03g32740,1;Glyma03g38670,1;Glyma04g01400,1;Glyma04g05090,1;Glyma04g346…
	FDM4-like C	TFmatrixID_0177	bHLH;bZIP; bHLH	487	-	1	accACGTGgt	AT1G03040;AT1G10120;AT1G26260;AT1G68920;AT2G24260;AT2G42280;AT3G07340;AT3G23690;AT4G02590;AT4G28811;AT4G30980;AT4G34530;AT5G50915;AT5G58010;AT5G67110;AT5G67060;AT3G50330;AT5G09750;Glyma01g09400,1;Glyma01g15930,1;Glyma01g39450,1;Glyma02g13860,1;Glyma02g16110,1;Glyma02g45150,1;Glyma03g04000,1;Glyma03g21770,1;Glyma03g31510,1;Glyma03g32740,1;Glyma03g38670,1;Glyma04g01400,1;Glyma04g05090,1;Glyma04g346…
	FDM4-like C	TFmatrixID_0178	bHLH	487	+	1	acCACGTggt	Glyma01g09010,1;Glyma02g13670,1;Glyma05g07490,1;Glyma08g28010,1;Glyma17g08980,1;POPTR_0004s11180;POPTR_0008s11120;POPTR_0010s14740;POPTR_0012s06650;POPTR_0015s03550;POPTR_0017s13610
	FDM4-like C	TFmatrixID_0178	bHLH	487	-	1	accACGTGgt	Glyma01g09010,1;Glyma02g13670,1;Glyma05g07490,1;Glyma08g28010,1;Glyma17g08980,1;POPTR_0004s11180;POPTR_0008s11120;POPTR_0010s14740;POPTR_0012s06650;POPTR_0015s03550;POPTR_0017s13610
	FDM4-like C	TFmatrixID_0179	bHLH	488	+	0.98	cCACGTgg	AT1G10120;AT1G18400;AT1G25330;AT1G26260;AT1G68920;AT1G73830;AT2G24260;AT3G07340;AT3G23690;AT4G30980;AT4G34530;AT5G50915;AT5G58010;AT5G62610;AT2G42300;AT3G57800;Glyma0041s00210,1;Glyma01g04610,1;Glyma01g09400,1;Glyma02g02930,1;Glyma02g13860,1;Glyma03g21770,1;Glyma03g29710,1;Glyma04g01400,1;Glyma04g05090,1;Glyma04g34660,1;Glyma04g37690,1;Glyma05g01590,1;Glyma05g35060,1;Glyma05g38450,1;Glyma06g01430…
	FDM4-like C	TFmatrixID_0179	bHLH	488	-	0.98	ccACGTGg	AT1G10120;AT1G18400;AT1G25330;AT1G26260;AT1G68920;AT1G73830;AT2G24260;AT3G07340;AT3G23690;AT4G30980;AT4G34530;AT5G50915;AT5G58010;AT5G62610;AT2G42300;AT3G57800;Glyma0041s00210,1;Glyma01g04610,1;Glyma01g09400,1;Glyma02g02930,1;Glyma02g13860,1;Glyma03g21770,1;Glyma03g29710,1;Glyma04g01400,1;Glyma04g05090,1;Glyma04g34660,1;Glyma04g37690,1;Glyma05g01590,1;Glyma05g35060,1;Glyma05g38450,1;Glyma06g01430…
	FDM4-like C	TFmatrixID_0181	bZIP	487	+	0.98	aCCACGtgg	AT1G32150;AT2G35530;Glyma01g01740,1;Glyma02g06550,1;Glyma03g41590,1;Glyma07g06620,1;Glyma08g34280,1;Glyma09g34170,1;Glyma16g03190,1;Glyma16g15810,1;Glyma16g25600,1;Glyma19g44190,1;POPTR_0001s01840;POPTR_0003s09630;POPTR_0005s12750;POPTR_0014s08990
	FDM4-like C	TFmatrixID_0181	bZIP	488	-	0.98	ccaCGTGGt	AT1G32150;AT2G35530;Glyma01g01740,1;Glyma02g06550,1;Glyma03g41590,1;Glyma07g06620,1;Glyma08g34280,1;Glyma09g34170,1;Glyma16g03190,1;Glyma16g15810,1;Glyma16g25600,1;Glyma19g44190,1;POPTR_0001s01840;POPTR_0003s09630;POPTR_0005s12750;POPTR_0014s08990
	FDM4-like C	TFmatrixID_0182	bZIP	484	-	0.95	catacCACGTggt	AT1G45249;AT3G19290;Glyma02g14880,1;Glyma04g04170,1;Glyma04g14840,1;Glyma06g04350,1;Glyma06g47220,1;Glyma07g33600,1;Glyma10g08370,1;Glyma12g30980,1;Glyma13g39340,1;Glyma19g30230,1;Glyma19g37910,1;POPTR_0002s12710;POPTR_0004s14790;POPTR_0006s08300;POPTR_0009s10400;POPTR_0009s16610;POPTR_0014s02810;POPTR_0008s01130
	FDM4-like C	TFmatrixID_0182	bZIP	487	+	0.95	accACGTGgtcat	AT1G45249;AT3G19290;Glyma02g14880,1;Glyma04g04170,1;Glyma04g14840,1;Glyma06g04350,1;Glyma06g47220,1;Glyma07g33600,1;Glyma10g08370,1;Glyma12g30980,1;Glyma13g39340,1;Glyma19g30230,1;Glyma19g37910,1;POPTR_0002s12710;POPTR_0004s14790;POPTR_0006s08300;POPTR_0009s10400;POPTR_0009s16610;POPTR_0014s02810;POPTR_0008s01130
	FDM4-like C	TFmatrixID_0183	bZIP	486	+	0.95	tacCACGTggt	AT1G49720;AT3G19290;Glyma02g14880,1;Glyma04g04170,1;Glyma06g04350,1;Glyma07g33600,1;Glyma19g37910,1;POPTR_0002s12710;POPTR_0006s08300;POPTR_0009s10400;POPTR_0014s02810
	FDM4-like C	TFmatrixID_0183	bZIP	487	-	0.95	accACGTGgtc	AT1G49720;AT3G19290;Glyma02g14880,1;Glyma04g04170,1;Glyma06g04350,1;Glyma07g33600,1;Glyma19g37910,1;POPTR_0002s12710;POPTR_0006s08300;POPTR_0009s10400;POPTR_0014s02810
	FDM4-like C	TFmatrixID_0184	bZIP	487	+	0.97	accACGTGgt	AT1G49720;AT3G19290;Glyma02g14880,1;Glyma04g04170,1;Glyma06g04350,1;Glyma07g33600,1;Glyma19g37910,1;POPTR_0002s12710;POPTR_0006s08300;POPTR_0009s10400;POPTR_0014s02810
	FDM4-like C	TFmatrixID_0184	bZIP	487	-	0.97	acCACGTggt	AT1G49720;AT3G19290;Glyma02g14880,1;Glyma04g04170,1;Glyma06g04350,1;Glyma07g33600,1;Glyma19g37910,1;POPTR_0002s12710;POPTR_0006s08300;POPTR_0009s10400;POPTR_0014s02810
	FDM4-like C	TFmatrixID_0187	bZIP	486	-	0.95	tacCACGTgg	AT2G36270
	FDM4-like C	TFmatrixID_0187	bZIP	488	+	0.95	ccACGTGgtc	AT2G36270
	FDM4-like C	TFmatrixID_0189	bZIP	486	-	0.96	taccACGTGg	AT2G40950;AT3G56660;Glyma19g30680,1;POPTR_0016s03220
	FDM4-like C	TFmatrixID_0189	bZIP	488	+	0.96	cCACGTggtc	AT2G40950;AT3G56660;Glyma19g30680,1;POPTR_0016s03220
	FDM4-like C	TFmatrixID_0190	bZIP	486	+	0.98	taCCACGtgg	AT2G35530;AT2G46270;Glyma01g01740,1;Glyma02g06550,1;Glyma03g41590,1;Glyma07g06620,1;Glyma08g34280,1;Glyma09g34170,1;Glyma16g03190,1;Glyma16g15810,1;Glyma16g25600,1;Glyma19g44190,1;POPTR_0001s01840;POPTR_0002s16870;POPTR_0003s09630;POPTR_0005s12750;POPTR_0014s08990
	FDM4-like C	TFmatrixID_0190	bZIP	488	-	0.98	ccaCGTGGtc	AT2G35530;AT2G46270;Glyma01g01740,1;Glyma02g06550,1;Glyma03g41590,1;Glyma07g06620,1;Glyma08g34280,1;Glyma09g34170,1;Glyma16g03190,1;Glyma16g15810,1;Glyma16g25600,1;Glyma19g44190,1;POPTR_0001s01840;POPTR_0002s16870;POPTR_0003s09630;POPTR_0005s12750;POPTR_0014s08990
	FDM4-like C	TFmatrixID_0192	bZIP	487	+	0.99	aCCACGtgg	AT4G01120;Glyma01g01740,1;Glyma02g06550,1;Glyma03g41590,1;Glyma07g06620,1;Glyma08g34280,1;Glyma16g03190,1;Glyma16g15810,1;Glyma16g25600,1;Glyma19g44190,1;POPTR_0002s16870;POPTR_0005s12750;POPTR_0014s08990
	FDM4-like C	TFmatrixID_0192	bZIP	488	-	0.99	ccaCGTGGt	AT4G01120;Glyma01g01740,1;Glyma02g06550,1;Glyma03g41590,1;Glyma07g06620,1;Glyma08g34280,1;Glyma16g03190,1;Glyma16g15810,1;Glyma16g25600,1;Glyma19g44190,1;POPTR_0002s16870;POPTR_0005s12750;POPTR_0014s08990
	FDM4-like C	TFmatrixID_0194	bZIP	486	+	0.97	tacCACGTgg	AT2G35530;AT4G36730;Glyma01g01740,1;Glyma01g38380,1;Glyma02g06550,1;Glyma03g41590,1;Glyma08g34280,1;Glyma09g34170,1;Glyma16g03190,1;Glyma16g15810,1;Glyma16g25600,1;Glyma19g44190,1;POPTR_0001s01840;POPTR_0003s09630;POPTR_0005s12750;POPTR_0007s12460;POPTR_0014s08990
	FDM4-like C	TFmatrixID_0194	bZIP	488	-	0.97	ccACGTGgtc	AT2G35530;AT4G36730;Glyma01g01740,1;Glyma01g38380,1;Glyma02g06550,1;Glyma03g41590,1;Glyma08g34280,1;Glyma09g34170,1;Glyma16g03190,1;Glyma16g15810,1;Glyma16g25600,1;Glyma19g44190,1;POPTR_0001s01840;POPTR_0003s09630;POPTR_0005s12750;POPTR_0007s12460;POPTR_0014s08990
	FDM4-like C	TFmatrixID_0195	bZIP	553	+	0.95	tggCGTCAca	AT1G08320;AT1G68640;AT5G06839;AT5G06950;Glyma01g21020,1;Glyma03g28320,1;Glyma03g28400,1;Glyma03g29820,1;Glyma05g31620,1;Glyma06g11250,1;Glyma08g14840,1;Glyma10g12000,1;Glyma10g42280,1;Glyma10g44270,1;Glyma11g19030,1;Glyma11g36010,1;Glyma12g09430,1;Glyma12g30990,1;Glyma13g26280,1;Glyma13g33380,1;Glyma13g33480,1;Glyma13g39330,1;Glyma14g33800,1;Glyma15g37220,1;Glyma18g02430,1;Glyma19g31050,1;Glyma19…
	FDM4-like C	TFmatrixID_0199	bZIP	553	+	0.98	tggCGTCAca	AT1G08320;AT1G68640;AT5G06839;AT5G65210;Glyma01g21020,1;Glyma03g28320,1;Glyma03g28400,1;Glyma03g29820,1;Glyma05g31620,1;Glyma06g11250,1;Glyma08g14840,1;Glyma10g12000,1;Glyma10g42280,1;Glyma10g44270,1;Glyma11g19030,1;Glyma11g36010,1;Glyma12g09430,1;Glyma12g30990,1;Glyma13g26280,1;Glyma13g33380,1;Glyma13g33480,1;Glyma13g39330,1;Glyma14g33800,1;Glyma15g37220,1;Glyma18g02430,1;Glyma19g31050,1;Glyma19…
	FDM4-like C	TFmatrixID_0200	bZIP	486	+	0.99	tacCACGTggt	POPTR_0010s14530;POPTR_0017s14490
	FDM4-like C	TFmatrixID_0200	bZIP	487	-	0.99	accACGTGgtc	POPTR_0010s14530;POPTR_0017s14490
	FDM4-like C	TFmatrixID_0201	bZIP	488	+	0.97	cCACGTgg	POPTR_0010s14530;POPTR_0017s14490
	FDM4-like C	TFmatrixID_0201	bZIP	488	-	0.97	ccACGTGg	POPTR_0010s14530;POPTR_0017s14490
	FDM4-like C	TFmatrixID_0202	bZIP	488	+	0.97	cCACGTgg	AT1G03970;AT5G44080;Glyma08g08220,1;Glyma10g36820,1;POPTR_0002s06800;POPTR_0005s21500
	FDM4-like C	TFmatrixID_0202	bZIP	488	-	0.97	ccACGTGg	AT1G03970;AT5G44080;Glyma08g08220,1;Glyma10g36820,1;POPTR_0002s06800;POPTR_0005s21500
	FDM4-like C	TFmatrixID_0203	bZIP	486	+	0.98	tacCACGTggtc	AT3G54620;Glyma03g40730,1;Glyma04g08290,1;Glyma06g08390,1;Glyma10g30410,1;Glyma17g24450,1;Glyma19g43420,1;Glyma20g36750,1;POPTR_0002s04660;POPTR_0005s05470;POPTR_0005s23900;POPTR_0006s29250;POPTR_0013s03800
	FDM4-like C	TFmatrixID_0203	bZIP	486	-	0.98	taccACGTGgtc	AT3G54620;Glyma03g40730,1;Glyma04g08290,1;Glyma06g08390,1;Glyma10g30410,1;Glyma17g24450,1;Glyma19g43420,1;Glyma20g36750,1;POPTR_0002s04660;POPTR_0005s05470;POPTR_0005s23900;POPTR_0006s29250;POPTR_0013s03800
	FDM4-like C	TFmatrixID_0211	C2H2	599	-	1	aAGTGTg	AT1G27730;AT3G49930;AT3G60580;AT5G04340;AT5G43170;Glyma04g04760,1;Glyma06g04840,1;Glyma14g09760,1;Glyma17g35430,1;POPTR_0001s30260;POPTR_0009s09250;POPTR_0014s01760
	FDM4-like C	TFmatrixID_0213	C2H2	599	-	1	aAGTGTg	AT1G02030;AT2G45120;AT3G19580;AT3G49930;AT3G60580;AT5G04340;AT5G43170;Glyma01g18750,1;Glyma01g32990,1;Glyma02g48090,1;Glyma03g03950,1;Glyma04g04760,1;Glyma06g04840,1;Glyma14g09760,1;Glyma17g35430,1;POPTR_0001s30260;POPTR_0002s14460;POPTR_0009s09250;POPTR_0014s01760
	FDM4-like C	TFmatrixID_0217	C2H2	460	+	1	aTAACTc	AT5G06070;Glyma12g35930,1;POPTR_0002s04260;POPTR_0008s16390
	FDM4-like C	TFmatrixID_0222	CSD	422	+	1	aATAAAaa	AT2G21060;AT4G38680
	FDM4-like C	TFmatrixID_0222	CSD	474	-	1	ttTTTATt	AT2G21060;AT4G38680
	FDM4-like C	TFmatrixID_0222	CSD	499	-	1	ttTTTATt	AT2G21060;AT4G38680
	FDM4-like C	TFmatrixID_0223	TCR; CPP	57	-	0.98	ggctaAAATTtcc	AT4G14770;Glyma01g44670,1;POPTR_0010s09350
	FDM4-like C	TFmatrixID_0223	TCR; CPP	631	+	0.98	gtaAATTTtactc	AT4G14770;Glyma01g44670,1;POPTR_0010s09350
	FDM4-like C	TFmatrixID_0223	TCR; CPP	683	-	0.98	aaataAAATTttc	AT4G14770;Glyma01g44670,1;POPTR_0010s09350
	FDM4-like C	TFmatrixID_0223	TCR; CPP	686	+	0.97	taaAATTTtcata	AT4G14770;Glyma01g44670,1;POPTR_0010s09350
	FDM4-like C	TFmatrixID_0223	TCR; CPP	732	-	0.96	actaaAAATTtta	AT4G14770;Glyma01g44670,1;POPTR_0010s09350
	FDM4-like C	TFmatrixID_0223	TCR; CPP	735	+	0.98	aaaAATTTtatta	AT4G14770;Glyma01g44670,1;POPTR_0010s09350
	FDM4-like C	TFmatrixID_0223	TCR; CPP	757	-	0.99	catttAAATTtgc	AT4G14770;Glyma01g44670,1;POPTR_0010s09350
	FDM4-like C	TFmatrixID_0223	TCR; CPP	879	-	0.99	attttAAATTtaa	AT4G14770;Glyma01g44670,1;POPTR_0010s09350
	FDM4-like C	TFmatrixID_0223	TCR; CPP	882	+	0.97	ttaAATTTaactg	AT4G14770;Glyma01g44670,1;POPTR_0010s09350
	FDM4-like C	TFmatrixID_0224	TCR; CPP	758	+	1	aTTTAAat	AT2G20110;Glyma07g09380,1;Glyma08g04180,1;Glyma09g32420,1;POPTR_0006s16340;POPTR_0018s08960
	FDM4-like C	TFmatrixID_0224	TCR; CPP	758	-	1	atTTAAAt	AT2G20110;Glyma07g09380,1;Glyma08g04180,1;Glyma09g32420,1;POPTR_0006s16340;POPTR_0018s08960
	FDM4-like C	TFmatrixID_0224	TCR; CPP	880	+	0.99	tTTTAAat	AT2G20110;Glyma07g09380,1;Glyma08g04180,1;Glyma09g32420,1;POPTR_0006s16340;POPTR_0018s08960
	FDM4-like C	TFmatrixID_0224	TCR; CPP	880	-	0.99	ttTTAAAt	AT2G20110;Glyma07g09380,1;Glyma08g04180,1;Glyma09g32420,1;POPTR_0006s16340;POPTR_0018s08960
	FDM4-like C	TFmatrixID_0225	TCR	757	+	0.98	catTTAAAtt	AT3G04850
	FDM4-like C	TFmatrixID_0225	TCR	757	-	0.98	caTTTAAatt	AT3G04850
	FDM4-like C	TFmatrixID_0225	TCR	879	+	0.98	attTTAAAtt	AT3G04850
	FDM4-like C	TFmatrixID_0225	TCR	879	-	0.98	atTTTAAatt	AT3G04850
	FDM4-like C	TFmatrixID_0227	TCR; CPP	416	-	0.97	tttTCAAAta	AT4G29000;Glyma04g08670,1;Glyma06g08780,1;Glyma07g09380,1;Glyma08g04180,1;Glyma09g32420,1;POPTR_0006s16340;POPTR_0018s08960
	FDM4-like C	TFmatrixID_0233	Dof	625	+	1	atAAAAGtaa	AT1G64620
	FDM4-like C	TFmatrixID_0235	Dof	625	+	1	atAAAAGt	AT3G21270
	FDM4-like C	TFmatrixID_0236	Dof	988	+	1	atTAACGa	AT3G45610
	FDM4-like C	TFmatrixID_0237	Dof	626	+	0.99	tAAAAGtaa	AT3G47500
	FDM4-like C	TFmatrixID_0238	Dof	332	+	1	ataTAAAGt	AT4G38000
	FDM4-like C	TFmatrixID_0238	Dof	624	+	1	tatAAAAGt	AT4G38000
	FDM4-like C	TFmatrixID_0240	Dof	414	-	1	CTTTTtc	AT5G60200
	FDM4-like C	TFmatrixID_0242	Dof	825	-	0.95	atACGTTtact	AT5G60850
	FDM4-like C	TFmatrixID_0243	Dof	625	+	1	atAAAAGt	AT5G62940
	FDM4-like C	TFmatrixID_0255	EIN3; EIL	207	-	0.97	ccgATACAa	AT2G27050;AT5G21120;AT5G65100;Glyma02g44220,1;Glyma04g14900,1;Glyma05g31410,1;Glyma08g14630,1;Glyma13g03660,1;Glyma13g03700,1;Glyma14g04550,1;Glyma15g03650,1;Glyma18g02190,1;Glyma20g12250,1;POPTR_0001s05360;POPTR_0001s05370;POPTR_0003s22090;POPTR_0004s20830;POPTR_0008s01200;POPTR_0009s16080;POPTR_0010s25370
	FDM4-like C	TFmatrixID_0256	EIN3; EIL	163	+	0.98	tcATGCAcca	AT3G20770;AT5G21120;AT5G65100;Glyma02g44220,1;Glyma04g14900,1;Glyma05g31410,1;Glyma08g14630,1;Glyma13g03660,1;Glyma13g03700,1;Glyma14g04550,1;Glyma15g03650,1;Glyma18g02190,1;Glyma20g12250,1;POPTR_0001s05360;POPTR_0001s05370;POPTR_0003s22090;POPTR_0004s20830;POPTR_0008s01200;POPTR_0009s16080;POPTR_0010s25370
	FDM4-like C	TFmatrixID_0256	EIN3; EIL	294	+	0.99	aaATGCAtaa	AT3G20770;AT5G21120;AT5G65100;Glyma02g44220,1;Glyma04g14900,1;Glyma05g31410,1;Glyma08g14630,1;Glyma13g03660,1;Glyma13g03700,1;Glyma14g04550,1;Glyma15g03650,1;Glyma18g02190,1;Glyma20g12250,1;POPTR_0001s05360;POPTR_0001s05370;POPTR_0003s22090;POPTR_0004s20830;POPTR_0008s01200;POPTR_0009s16080;POPTR_0010s25370
	FDM4-like C	TFmatrixID_0256	EIN3; EIL	294	-	0.99	aaaTGCATaa	AT3G20770;AT5G21120;AT5G65100;Glyma02g44220,1;Glyma04g14900,1;Glyma05g31410,1;Glyma08g14630,1;Glyma13g03660,1;Glyma13g03700,1;Glyma14g04550,1;Glyma15g03650,1;Glyma18g02190,1;Glyma20g12250,1;POPTR_0001s05360;POPTR_0001s05370;POPTR_0003s22090;POPTR_0004s20830;POPTR_0008s01200;POPTR_0009s16080;POPTR_0010s25370
	FDM4-like C	TFmatrixID_0262	GATA	358	+	1	taTGATCtt	AT3G06740;AT3G16870;AT4G16141;AT4G26150;AT5G26930;AT5G49300;AT5G56860;Glyma03g39220,1;Glyma04g05430,1;Glyma09g07090,1;Glyma13g00200,1;Glyma14g10830,1;Glyma15g18380,1;Glyma17g03410,1;Glyma17g06290,1;Glyma17g34670,1;Glyma19g41780,1;POPTR_0005s02040;POPTR_0006s24560;POPTR_0008s22950;POPTR_0010s00360;POPTR_0014s11940;POPTR_0018s05160
	FDM4-like C	TFmatrixID_0262	GATA	383	-	1	gaGATCAtt	AT3G06740;AT3G16870;AT4G16141;AT4G26150;AT5G26930;AT5G49300;AT5G56860;Glyma03g39220,1;Glyma04g05430,1;Glyma09g07090,1;Glyma13g00200,1;Glyma14g10830,1;Glyma15g18380,1;Glyma17g03410,1;Glyma17g06290,1;Glyma17g34670,1;Glyma19g41780,1;POPTR_0005s02040;POPTR_0006s24560;POPTR_0008s22950;POPTR_0010s00360;POPTR_0014s11940;POPTR_0018s05160
	FDM4-like C	TFmatrixID_0262	GATA	571	+	1	ttTGATCgt	AT3G06740;AT3G16870;AT4G16141;AT4G26150;AT5G26930;AT5G49300;AT5G56860;Glyma03g39220,1;Glyma04g05430,1;Glyma09g07090,1;Glyma13g00200,1;Glyma14g10830,1;Glyma15g18380,1;Glyma17g03410,1;Glyma17g06290,1;Glyma17g34670,1;Glyma19g41780,1;POPTR_0005s02040;POPTR_0006s24560;POPTR_0008s22950;POPTR_0010s00360;POPTR_0014s11940;POPTR_0018s05160
	FDM4-like C	TFmatrixID_0263	GATA	142	-	1	ttGATCT	AT3G21175;AT4G24470;Glyma02g37980,1;Glyma04g10330,1;Glyma04g10340,1;Glyma06g10280,1;Glyma06g10290,1;Glyma07g30140,1;Glyma08g07170,1;Glyma08g23720,1;Glyma14g36150,1;POPTR_0002s11140;POPTR_0002s11150;POPTR_0005s19550;POPTR_0007s03120;POPTR_0010s25810;POPTR_0017s06970;POPTR_0017s06980
	FDM4-like C	TFmatrixID_0264	GATA; tify	141	-	1	tttGATCTaa	AT2G45050;AT3G24050;AT5G25830;AT5G66320;Glyma01g37450,1;Glyma02g05710,1;Glyma02g07850,1;Glyma02g08150,1;Glyma03g27250,1;Glyma04g01090,1;Glyma04g08990,1;Glyma06g01110,1;Glyma06g09080,1;Glyma07g01960,1;Glyma07g14750,1;Glyma10g25480,1;Glyma10g35470,1;Glyma11g11930,1;Glyma11g20480,1;Glyma12g04180,1;Glyma12g08130,1;Glyma12g29730,1;Glyma13g40020,1;Glyma14g22460,1;Glyma16g04670,1;Glyma16g24390,1;Glyma16…
	FDM4-like C	TFmatrixID_0265	GATA; tify	140	-	0.96	ctttGATCTa	AT2G45050;AT3G45170;AT3G51080;AT5G25830;AT5G66320;Glyma01g37450,1;Glyma02g05710,1;Glyma02g07850,1;Glyma02g08150,1;Glyma03g27250,1;Glyma04g01090,1;Glyma04g08990,1;Glyma06g01110,1;Glyma06g09080,1;Glyma07g01960,1;Glyma07g14750,1;Glyma10g25480,1;Glyma10g35470,1;Glyma11g11930,1;Glyma11g20480,1;Glyma12g04180,1;Glyma12g08130,1;Glyma12g29730,1;Glyma13g40020,1;Glyma14g22460,1;Glyma16g04670,1;Glyma16g24390…
	FDM4-like C	TFmatrixID_0266	GATA; tify	142	+	0.99	ttGATCTaa	AT2G28340;AT2G45050;AT3G54810;AT5G25830;AT5G66320;Glyma01g37450,1;Glyma02g05710,1;Glyma02g07850,1;Glyma02g08150,1;Glyma03g27250,1;Glyma04g01090,1;Glyma04g08990,1;Glyma06g01110,1;Glyma06g09080,1;Glyma07g01960,1;Glyma07g14750,1;Glyma10g25480,1;Glyma10g35470,1;Glyma11g11930,1;Glyma11g20480,1;Glyma12g04180,1;Glyma12g08130,1;Glyma12g29730,1;Glyma13g40020,1;Glyma14g22460,1;Glyma16g04670,1;Glyma16g24390…
	FDM4-like C	TFmatrixID_0267	GATA; tify	141	-	0.99	tttGATCTaa	AT2G28340;AT2G45050;AT3G60530;AT5G25830;AT5G66320;Glyma01g37450,1;Glyma02g05710,1;Glyma02g07850,1;Glyma02g08150,1;Glyma03g27250,1;Glyma04g01090,1;Glyma04g08990,1;Glyma06g01110,1;Glyma06g09080,1;Glyma07g01960,1;Glyma07g14750,1;Glyma10g25480,1;Glyma10g35470,1;Glyma11g11930,1;Glyma11g20480,1;Glyma12g04180,1;Glyma12g08130,1;Glyma12g29730,1;Glyma13g40020,1;Glyma14g22460,1;Glyma16g04670,1;Glyma16g24390…
	FDM4-like C	TFmatrixID_0268	GATA	570	-	1	atttGATCGt	AT4G17570;Glyma01g41370,1;Glyma05g05320,1;Glyma11g04060,1;Glyma17g15610,1;POPTR_0001s15170;POPTR_0003s08080
	FDM4-like C	TFmatrixID_0270	GATA; tify	140	-	1	ctttGATCTa	AT2G28340;AT2G45050;AT4G34680;AT5G25830;AT5G66320;Glyma01g37450,1;Glyma02g05710,1;Glyma02g07850,1;Glyma02g08150,1;Glyma03g27250,1;Glyma04g01090,1;Glyma04g08990,1;Glyma06g01110,1;Glyma06g09080,1;Glyma07g01960,1;Glyma07g14750,1;Glyma10g25480,1;Glyma10g35470,1;Glyma11g11930,1;Glyma11g20480,1;Glyma12g04180,1;Glyma12g08130,1;Glyma12g29730,1;Glyma13g40020,1;Glyma14g22460,1;Glyma16g04670,1;Glyma16g24390…
	FDM4-like C	TFmatrixID_0271	GATA; tify	141	+	0.97	tttGATCTaa	AT2G45050;AT3G45170;AT4G36240;AT5G25830;AT5G66320;Glyma01g37450,1;Glyma02g05710,1;Glyma02g07850,1;Glyma02g08150,1;Glyma03g27250,1;Glyma04g01090,1;Glyma04g08990,1;Glyma06g01110,1;Glyma06g09080,1;Glyma07g01960,1;Glyma07g14750,1;Glyma10g25480,1;Glyma10g35470,1;Glyma11g11930,1;Glyma11g20480,1;Glyma12g04180,1;Glyma12g08130,1;Glyma12g29730,1;Glyma13g40020,1;Glyma14g22460,1;Glyma16g04670,1;Glyma16g24390…
	FDM4-like C	TFmatrixID_0272	GATA	571	-	1	tttGATCGt	AT5G47140;Glyma01g41370,1;Glyma05g05320,1;Glyma11g04060,1;Glyma17g15610,1;POPTR_0001s15170;POPTR_0003s08080
	FDM4-like C	TFmatrixID_0280	Homeodomain; HD-ZIP	363	+	0.95	tctTTAATga	AT1G05230;AT1G17920;AT1G73360;AT1G79840;AT3G03260;AT3G61150;AT5G46880;Glyma01g01850,1;Glyma03g01860,1;Glyma05g33520,1;Glyma06g46000,1;Glyma07g02220,1;Glyma08g06190,1;Glyma08g21890,1;Glyma09g26600,1;Glyma09g29810,1;Glyma09g34070,1;Glyma09g40130,1;Glyma10g38280,1;Glyma12g10710,1;Glyma12g32050,1;Glyma13g38430,1;Glyma13g43350,1;Glyma15g01960,1;Glyma16g32130,1;Glyma16g34350,1;Glyma18g45970,1;Glyma20g2…
	FDM4-like C	TFmatrixID_0280	Homeodomain; HD-ZIP	375	+	0.95	ttaTTAATga	AT1G05230;AT1G17920;AT1G73360;AT1G79840;AT3G03260;AT3G61150;AT5G46880;Glyma01g01850,1;Glyma03g01860,1;Glyma05g33520,1;Glyma06g46000,1;Glyma07g02220,1;Glyma08g06190,1;Glyma08g21890,1;Glyma09g26600,1;Glyma09g29810,1;Glyma09g34070,1;Glyma09g40130,1;Glyma10g38280,1;Glyma12g10710,1;Glyma12g32050,1;Glyma13g38430,1;Glyma13g43350,1;Glyma15g01960,1;Glyma16g32130,1;Glyma16g34350,1;Glyma18g45970,1;Glyma20g2…
	FDM4-like C	TFmatrixID_0281	Homeodomain; HD-ZIP	393	+	1	taTTATTga	AT1G26960;AT1G69780;AT2G22430;AT3G01220;AT5G15150;Glyma01g04890,1;Glyma01g05230,1;Glyma01g38390,1;Glyma02g02290,1;Glyma02g02630,1;Glyma05g01390,1;Glyma05g30940,1;Glyma06g20230,1;Glyma08g14130,1;Glyma08g40710,1;Glyma08g40970,1;Glyma09g37410,1;Glyma11g06940,1;Glyma11g37920,1;Glyma13g05270,1;Glyma13g23890,1;Glyma17g10490,1;Glyma18g01830,1;Glyma18g15970,1;Glyma18g16390,1;Glyma18g49290,1;Glyma19g01300…
	FDM4-like C	TFmatrixID_0282	Homeodomain; HD-ZIP	388	+	0.96	catttTATTAttg	AT2G36610;Glyma10g07440,1;Glyma13g21330,1
	FDM4-like C	TFmatrixID_0283	Homeodomain; HD-ZIP	792	-	1	ccAATCAtaa	AT2G22800;AT2G44910;AT4G16780;AT4G37790;AT5G06710;AT5G47370;Glyma0041s00350,1;Glyma01g40450,1;Glyma02g28860,1;Glyma03g26700,1;Glyma03g30200,1;Glyma04g05200,1;Glyma05g04990,1;Glyma05g23150,1;Glyma07g14270,1;Glyma07g34230,1;Glyma08g15780,1;Glyma09g16790,1;Glyma09g37680,1;Glyma11g03850,1;Glyma11g04840,1;Glyma13g00310,1;Glyma14g10370,1;Glyma15g18320,1;Glyma15g42380,1;Glyma17g06380,1;Glyma17g15380,1;G…
	FDM4-like C	TFmatrixID_0284	Homeodomain; HD-ZIP	792	-	0.99	ccAATCAtaa	AT2G46680;Glyma04g40960,1;Glyma06g13890,1;Glyma16g02390,1;Glyma19g44800,1;POPTR_0001s11380;POPTR_0002s17680;POPTR_0012s03080;POPTR_0014s09860
	FDM4-like C	TFmatrixID_0285	Homeodomain; HB-PHD	906	+	1	cTAAACccct	AT3G19510
	FDM4-like C	TFmatrixID_0286	Homeodomain; HD-ZIP	792	-	1	ccAATCAt	AT2G22800;AT3G60390;AT4G16780;AT4G37790;AT5G06710;AT5G47370;Glyma0041s00350,1;Glyma01g40450,1;Glyma02g28860,1;Glyma03g26700,1;Glyma03g30200,1;Glyma04g05200,1;Glyma05g04990,1;Glyma05g23150,1;Glyma07g14270,1;Glyma07g34230,1;Glyma08g15780,1;Glyma09g07050,1;Glyma09g16790,1;Glyma09g37680,1;Glyma11g03850,1;Glyma11g04840,1;Glyma13g00310,1;Glyma14g10370,1;Glyma15g18320,1;Glyma15g42380,1;Glyma17g06380,1;G…
	FDM4-like C	TFmatrixID_0288	Homeodomain; HD-ZIP	374	-	0.96	tttATTAAtga	AT1G05230;AT1G17920;AT3G61150;AT4G00730;AT5G46880;Glyma01g01850,1;Glyma01g45070,1;Glyma03g01860,1;Glyma05g33520,1;Glyma06g46000,1;Glyma08g06190,1;Glyma09g26600,1;Glyma09g29810,1;Glyma09g34070,1;Glyma09g40130,1;Glyma10g38280,1;Glyma12g10710,1;Glyma12g32050,1;Glyma13g38430,1;Glyma13g43350,1;Glyma15g01960,1;Glyma16g32130,1;Glyma16g34350,1;Glyma18g45970,1;Glyma20g29580,1;Glyma07g08340,1;POPTR_0001s02…
	FDM4-like C	TFmatrixID_0289	Homeodomain; HD-ZIP	367	+	0.98	taaTGATTtt	AT2G22800;AT4G16780;AT4G17460;AT4G37790;AT5G06710;AT5G47370;Glyma0041s00350,1;Glyma01g40450,1;Glyma02g28860,1;Glyma03g26700,1;Glyma03g30200,1;Glyma04g05200,1;Glyma05g04990,1;Glyma05g23150,1;Glyma07g14270,1;Glyma08g15780,1;Glyma09g16790,1;Glyma09g37680,1;Glyma11g03850,1;Glyma11g04840,1;Glyma13g00310,1;Glyma14g10370,1;Glyma15g18320,1;Glyma15g42380,1;Glyma17g06380,1;Glyma17g15380,1;Glyma17g16930,1;G…
	FDM4-like C	TFmatrixID_0289	Homeodomain; HD-ZIP	719	-	0.97	gaAATCAtag	AT2G22800;AT4G16780;AT4G17460;AT4G37790;AT5G06710;AT5G47370;Glyma0041s00350,1;Glyma01g40450,1;Glyma02g28860,1;Glyma03g26700,1;Glyma03g30200,1;Glyma04g05200,1;Glyma05g04990,1;Glyma05g23150,1;Glyma07g14270,1;Glyma08g15780,1;Glyma09g16790,1;Glyma09g37680,1;Glyma11g03850,1;Glyma11g04840,1;Glyma13g00310,1;Glyma14g10370,1;Glyma15g18320,1;Glyma15g42380,1;Glyma17g06380,1;Glyma17g15380,1;Glyma17g16930,1;G…
	FDM4-like C	TFmatrixID_0289	Homeodomain; HD-ZIP	792	-	0.99	ccAATCAtaa	AT2G22800;AT4G16780;AT4G17460;AT4G37790;AT5G06710;AT5G47370;Glyma0041s00350,1;Glyma01g40450,1;Glyma02g28860,1;Glyma03g26700,1;Glyma03g30200,1;Glyma04g05200,1;Glyma05g04990,1;Glyma05g23150,1;Glyma07g14270,1;Glyma08g15780,1;Glyma09g16790,1;Glyma09g37680,1;Glyma11g03850,1;Glyma11g04840,1;Glyma13g00310,1;Glyma14g10370,1;Glyma15g18320,1;Glyma15g42380,1;Glyma17g06380,1;Glyma17g15380,1;Glyma17g16930,1;G…
	FDM4-like C	TFmatrixID_0292	Homeodomain; HD-ZIP	303	-	0.95	aaATAATt	AT1G26960;AT1G69780;AT3G01220;AT4G40060;AT5G15150;Glyma01g04890,1;Glyma01g05230,1;Glyma01g38390,1;Glyma02g02290,1;Glyma02g02630,1;Glyma05g01390,1;Glyma05g30940,1;Glyma06g20230,1;Glyma08g14130,1;Glyma08g40710,1;Glyma08g40970,1;Glyma09g37410,1;Glyma11g37920,1;Glyma13g05270,1;Glyma13g23890,1;Glyma17g10490,1;Glyma18g01830,1;Glyma18g15970,1;Glyma18g16390,1;Glyma18g49290,1;Glyma19g01300,1;Glyma19g02490…
	FDM4-like C	TFmatrixID_0293	Homeodomain; TALE	974	-	1	cccTGTCAca	AT1G62990;AT4G32040;AT5G11060;AT5G25220;Glyma01g42410,1;Glyma04g06810,1;Glyma05g03650,1;Glyma06g06890,1;Glyma09g12820,1;Glyma11g02960,1;Glyma13g22530,1;Glyma14g13750,1;Glyma15g24350,1;Glyma17g11330,1;Glyma17g14180,1;Glyma17g32980,1;POPTR_0001s08550;POPTR_0006s20440;POPTR_0006s27560;POPTR_0018s02210;POPTR_0018s12200
	FDM4-like C	TFmatrixID_0295	Homeodomain	790	-	1	tgccAATCAt	Glyma04g40960,1;Glyma06g13890,1;Glyma16g02390,1;Glyma19g44800,1;POPTR_0002s17680;POPTR_0012s03080;POPTR_0014s09860
	FDM4-like C	TFmatrixID_0298	Homeodomain; HD-ZIP	793	-	1	cAATCAtaac	AT1G69780;AT2G18550;AT3G01220;AT5G15150;Glyma01g04890,1;Glyma01g05230,1;Glyma01g38390,1;Glyma02g02290,1;Glyma02g02630,1;Glyma02g06560,1;Glyma04g40960,1;Glyma05g01390,1;Glyma05g30940,1;Glyma06g13890,1;Glyma06g20230,1;Glyma08g14130,1;Glyma08g40710,1;Glyma08g40970,1;Glyma09g37410,1;Glyma11g06940,1;Glyma11g37920,1;Glyma13g05270,1;Glyma13g23890,1;Glyma17g10490,1;Glyma18g01830,1;Glyma18g15970,1;Glyma18…
	FDM4-like C	TFmatrixID_0299	Homeodomain; WOX	792	-	0.98	ccAATCAt	AT1G20700;AT1G20710;Glyma02g10410,1;Glyma04g01830,1;Glyma06g01940,1;Glyma10g43580,1;Glyma18g52490,1;Glyma20g23220,1;POPTR_0002s00980;POPTR_0005s10480;POPTR_0005s27410
	FDM4-like C	TFmatrixID_0300	Homeodomain; TALE	553	-	0.96	tggCGTCAca	AT1G62360;AT1G70510;AT4G08150;Glyma0041s00360,1;Glyma01g03450,1;Glyma02g04190,1;Glyma03g39040,1;Glyma07g39350,1;Glyma08g39170,1;Glyma09g01000,1;Glyma10g28820,1;Glyma14g10430,1;Glyma15g11850,1;Glyma17g01370,1;Glyma18g20460,1;Glyma19g41610,1;Glyma20g22980,1;POPTR_0002s11400;POPTR_0004s00650;POPTR_0008s19290;POPTR_0010s05340;POPTR_0011s01590;POPTR_0012s08900;POPTR_0015s09040
	FDM4-like C	TFmatrixID_0301	Homeodomain; TALE	975	-	0.99	ccTGTCAc	AT1G62360;AT1G70510;AT4G08150;Glyma0041s00360,1;Glyma01g03450,1;Glyma02g04190,1;Glyma04g05210,1;Glyma07g39350,1;Glyma08g39170,1;Glyma09g01000,1;Glyma10g28820,1;Glyma14g10430,1;Glyma15g11850,1;Glyma17g01370,1;Glyma18g20460,1;Glyma19g41610,1;Glyma20g22980,1;POPTR_0002s11400;POPTR_0004s00650;POPTR_0008s19290;POPTR_0010s05340;POPTR_0011s01590;POPTR_0012s08900;POPTR_0015s09040
	FDM4-like C	TFmatrixID_0308	MADF	905	-	0.98	cctaaACCCCttc	Glyma18g01360,1
	FDM4-like C	TFmatrixID_0310	MADF	629	-	0.99	aaGTAAAttt	POPTR_0006s23800;POPTR_0018s05520;POPTR_0018s05540
	FDM4-like C	TFmatrixID_0310	MADF	634	+	0.99	aatTTTACtc	POPTR_0006s23800;POPTR_0018s05520;POPTR_0018s05540
	FDM4-like C	TFmatrixID_0311	MADF	629	-	1	aaGTAAAttt	POPTR_0006s23800;POPTR_0018s05520;POPTR_0018s05540
	FDM4-like C	TFmatrixID_0311	MADF	634	+	0.99	aatTTTACtc	POPTR_0006s23800;POPTR_0018s05520;POPTR_0018s05540
	FDM4-like C	TFmatrixID_0322	Myb/SANT	26	+	0.99	aggTAGGTag	POPTR_0014s11780
	FDM4-like C	TFmatrixID_0323	Myb/SANT	531	+	0.99	ttaATATCcg	Glyma09g29800,1;Glyma16g34340,1;POPTR_0004s07270;POPTR_0012s03530;POPTR_0015s05430
	FDM4-like C	TFmatrixID_0324	Myb/SANT	704	-	0.98	aaGATTCt	Glyma03g00590,1;Glyma09g02040,1;Glyma15g12940,1;Glyma19g30220,1;POPTR_0006s00290;POPTR_0016s00310
	FDM4-like C	TFmatrixID_0326	Myb/SANT	328	-	0.96	ttGGATAtaa	AT1G70000;Glyma01g04530,1;Glyma02g03020,1;Glyma04g34720,1;Glyma05g01640,1;Glyma06g19960,1;Glyma08g40460,1;Glyma17g10250,1;Glyma18g17130,1;POPTR_0008s19610;POPTR_0010s04860;POPTR_0012s07560;POPTR_0015s08020
	FDM4-like C	TFmatrixID_0327	Myb/SANT	704	-	1	aaGATTCtac	POPTR_0008s11630;POPTR_0009s10980;POPTR_0010s13900
	FDM4-like C	TFmatrixID_0332	Myb/SANT	705	-	0.99	aGATTCta	AT1G13300
	FDM4-like C	TFmatrixID_0334	Myb/SANT; MYB-related	531	+	0.97	ttaATATCc	AT1G18330;AT3G10113;Glyma09g29800,1
	FDM4-like C	TFmatrixID_0336	Myb/SANT; MYB	26	+	1	aggTAGGTagt	AT1G22640;AT2G16720;AT4G09460;Glyma04g00550,1;Glyma04g38240,1;Glyma06g00630,1;Glyma06g16820,1;Glyma11g11450,1;Glyma12g03600,1;POPTR_0004s18020;POPTR_0005s11410;POPTR_0009s13640;POPTR_0013s11360;POPTR_0019s11090
	FDM4-like C	TFmatrixID_0337	Myb/SANT	704	-	1	aaGATTCtac	AT1G25550;AT2G03500;AT3G25790;Glyma04g21680,1;Glyma05g08150,1;POPTR_0008s11630;POPTR_0009s10980;POPTR_0010s13900
	FDM4-like C	TFmatrixID_0338	Myb/SANT	704	-	1	aaGATTCtac	AT1G68670;AT3G25790;Glyma04g21680,1;Glyma05g08150,1;POPTR_0007s11470;POPTR_0008s11630;POPTR_0009s10980;POPTR_0010s13900
	FDM4-like C	TFmatrixID_0340	Myb/SANT	704	-	0.99	aaGATTCtac	AT2G01060;Glyma03g00590,1;Glyma09g02040,1;Glyma15g12940,1;Glyma19g30220,1;POPTR_0006s00290;POPTR_0016s00310
	FDM4-like C	TFmatrixID_0341	Myb/SANT; MYB; ARR-B	704	-	0.99	aAGATTctac	AT2G01760;Glyma02g09450,1;Glyma07g26890,1;POPTR_0008s13490;POPTR_0008s22990;POPTR_0010s11600
	FDM4-like C	TFmatrixID_0343	Myb/SANT	703	-	1	aaaGATTCta	AT3G13040
	FDM4-like C	TFmatrixID_0344	Myb/SANT; ARR-B	704	-	0.99	aaGATTCtac	AT3G16857;Glyma02g09450,1;Glyma07g26890,1;Glyma07g37220,1;Glyma09g04470,1;Glyma09g14650,1;Glyma15g15520,1;Glyma15g24770,1;Glyma17g03380,1;POPTR_0008s13490;POPTR_0008s22990;POPTR_0010s00320;POPTR_0010s11600
	FDM4-like C	TFmatrixID_0345	Myb/SANT; G2-like	704	-	1	aaGATTCtac	AT1G79430;AT3G12730;AT3G24120;AT4G13640;Glyma08g17400,1;Glyma15g29620,1;Glyma15g41740,1;POPTR_0008s08130;POPTR_0010s18130;POPTR_0011s00680
	FDM4-like C	TFmatrixID_0348	Myb/SANT; ARR-B	703	-	0.98	aAAGATtcta	AT4G16110;Glyma02g09450,1;Glyma07g26890,1;Glyma07g37220,1;Glyma09g04470,1;Glyma09g14650,1;Glyma15g15520,1;Glyma15g24770,1;Glyma17g03380,1;POPTR_0008s13490;POPTR_0008s22990;POPTR_0010s00320;POPTR_0010s11600
	FDM4-like C	TFmatrixID_0349	Myb/SANT; ARR-B	603	+	1	gtgaAATCTg	AT4G18020;Glyma11g04440,1;Glyma17g16360,1;POPTR_0001s02910;POPTR_0003s08600
	FDM4-like C	TFmatrixID_0351	Myb/SANT	704	-	1	aaGATTCtac	AT4G28610;Glyma03g32350,1;Glyma03g41040,1;Glyma10g04540,1;Glyma13g18800,1;Glyma19g35080,1;Glyma19g43690,1;POPTR_0002s25960;POPTR_0013s04530;POPTR_0019s03750
	FDM4-like C	TFmatrixID_0352	Myb/SANT; MYB	27	+	0.99	ggTAGGTa	AT2G16720;AT4G09460;AT4G34990;AT4G38620;Glyma04g00550,1;Glyma04g38240,1;Glyma06g00630,1;Glyma06g16820,1;Glyma11g11450,1;Glyma12g03600,1;POPTR_0004s14510;POPTR_0004s18020;POPTR_0005s11410;POPTR_0009s13640;POPTR_0013s11360;POPTR_0019s00750;POPTR_0019s11090
	FDM4-like C	TFmatrixID_0357	Myb/SANT; G2-like; MYB	236	+	0.96	acAATATtcg	AT1G32240;AT4G17695;AT5G16560;AT5G42630;Glyma02g40930,1;Glyma04g03800,1;Glyma06g03900,1;Glyma07g12070,1;Glyma09g30140,1;Glyma09g34030,1;Glyma11g33350,1;Glyma14g08620,1;Glyma14g39260,1;Glyma17g36500,1;Glyma18g04880,1;POPTR_0001s02010;POPTR_0002s13170;POPTR_0003s09490;POPTR_0004s08070;POPTR_0012s03900;POPTR_0014s03650;POPTR_0015s05340;POPTR_0017s02220
	FDM4-like C	TFmatrixID_0357	Myb/SANT; G2-like; MYB	236	-	0.96	acaATATTcg	AT1G32240;AT4G17695;AT5G16560;AT5G42630;Glyma02g40930,1;Glyma04g03800,1;Glyma06g03900,1;Glyma07g12070,1;Glyma09g30140,1;Glyma09g34030,1;Glyma11g33350,1;Glyma14g08620,1;Glyma14g39260,1;Glyma17g36500,1;Glyma18g04880,1;POPTR_0001s02010;POPTR_0002s13170;POPTR_0003s09490;POPTR_0004s08070;POPTR_0012s03900;POPTR_0014s03650;POPTR_0015s05340;POPTR_0017s02220
	FDM4-like C	TFmatrixID_0359	Myb/SANT; G2-like	704	-	0.99	aaGATTCtac	AT3G04450;AT5G29000;Glyma03g32350,1;Glyma10g04540,1;Glyma19g35080,1;POPTR_0013s04530;POPTR_0019s03750
	FDM4-like C	TFmatrixID_0360	Myb/SANT; MYB	103	+	1	aCCTAActa	AT3G27810;AT5G40350;Glyma05g08690,1;Glyma16g07960,1;Glyma19g00930,1;Glyma19g14230,1;Glyma19g14270,1;POPTR_0001s35200
	FDM4-like C	TFmatrixID_0367	Myb/SANT	704	-	1	aaGATTCtac	AT2G03500;Glyma04g21680,1;Glyma05g08150,1;POPTR_0008s11630;POPTR_0009s10980;POPTR_0010s13900
	FDM4-like C	TFmatrixID_0368	Myb/SANT	704	-	1	aaGATTCtac	Glyma03g32350,1;Glyma03g41040,1;Glyma10g04540,1;Glyma13g18800,1;Glyma19g35080,1;Glyma19g43690,1;POPTR_0002s25960;POPTR_0007s15110
	FDM4-like C	TFmatrixID_0369	Myb/SANT; MYB-related	532	+	0.98	taATATCcg	AT1G01060;AT5G37260;Glyma02g40800,1;Glyma03g42260,1;Glyma07g05410,1;Glyma11g33180,1;Glyma14g39130,1;Glyma18g05050,1;Glyma19g45030,1;POPTR_0002s18170;POPTR_0004s07270;POPTR_0014s10240
	FDM4-like C	TFmatrixID_0371	Myb/SANT	704	-	1	aaGATTCtac	Glyma02g09450,1;Glyma07g26890,1;Glyma07g37220,1;Glyma09g04470,1;Glyma15g15520,1;Glyma17g03380,1;POPTR_0008s13490;POPTR_0008s22990;POPTR_0010s00320;POPTR_0010s11600
	FDM4-like C	TFmatrixID_0382	NAC; NAM	519	+	1	tgGTCAAag	AT1G01720;AT1G52880;AT1G52890;AT1G69490;AT3G04070;AT3G15500;AT3G15510;AT4G27410;Glyma01g06150,1;Glyma02g07700,1;Glyma02g12220,1;Glyma04g38560,1;Glyma05g32850,1;Glyma06g11970,1;Glyma06g16440,1;Glyma06g38410,1;Glyma06g38440,1;Glyma07g31220,1;Glyma07g35630,1;Glyma12g22790,1;Glyma12g22880,1;Glyma12g29360,1;Glyma12g34990,1;Glyma12g35000,1;Glyma13g31660,1;Glyma13g35550,1;Glyma13g35560,1;Glyma13g40250,1…
	FDM4-like C	TFmatrixID_0418	TBP	332	+	1	ATATAaa	AT1G55520;AT3G13445;Glyma03g04500,1;Glyma09g41330,1;Glyma16g25450,1;Glyma18g44460,1;Glyma19g28780,1;POPTR_0013s05580;POPTR_0019s04890
	FDM4-like C	TFmatrixID_0441	WRC; GRF	609	+	1	tCTGAAat	AT2G06200
	FDM4-like C	TFmatrixID_0442	WRKY	519	+	0.98	tgGTCAAagt	AT1G18860;AT1G29280;AT1G29860;AT1G30650;AT1G55600;AT1G62300;AT1G64000;AT1G66550;AT1G66560;AT1G68150;AT1G69810;AT2G21900;AT2G34830;AT2G40740;AT2G40750;AT2G44745;AT2G46400;AT3G01970;AT3G04670;AT3G56400;AT3G58710;AT3G62340;AT4G04450;AT4G11070;AT4G18170;AT4G22070;AT4G23810;AT4G24240;AT4G39410;AT5G15130;AT5G22570;AT5G26170;AT5G28650;AT5G41570;AT5G43290;AT5G45050;AT5G45260;Glyma01g05050,1;Glyma01g06870…
	FDM4-like C	TFmatrixID_0443	WRKY	519	+	0.99	tgGTCAAa	AT1G29860;AT1G64000;AT1G66550;AT1G66560;AT1G66600;AT1G68150;AT1G69810;AT1G80590;AT2G40740;AT2G40750;AT2G44745;AT2G46400;AT3G01970;AT3G56400;AT3G62340;AT4G04450;AT4G11070;AT4G18170;AT4G23810;AT4G39410;AT5G22570;AT5G26170;AT5G41570;AT5G43290;AT5G45050;AT5G45260;Glyma01g06870,1;Glyma01g43130,1;Glyma01g43420,1;Glyma02g01030,1;Glyma02g01420,1;Glyma02g12830,1;Glyma02g45530,1;Glyma02g46280,1;Glyma03g004…
	FDM4-like C	TFmatrixID_0445	WRKY	519	+	1	tgGTCAAa	AT1G18860;AT1G29280;AT1G29860;AT1G55600;AT1G62300;AT1G64000;AT1G68150;AT1G69810;AT1G80840;AT2G21900;AT2G34830;AT2G44745;AT3G01970;AT3G04670;AT3G58710;AT3G62340;AT4G04450;AT4G18170;AT4G22070;AT4G24240;AT4G39410;AT5G15130;AT5G26170;AT5G28650;AT5G41570;AT5G43290;AT5G45050;AT5G45260;Glyma01g05050,1;Glyma01g06870,1;Glyma01g39600,1;Glyma01g43130,1;Glyma02g01030,1;Glyma02g01420,1;Glyma02g02430,1;Glyma02…
	FDM4-like C	TFmatrixID_0446	WRKY	519	+	0.99	tgGTCAAagt	AT1G18860;AT1G29280;AT1G29860;AT1G55600;AT1G62300;AT1G64000;AT1G68150;AT1G69810;AT2G21900;AT2G23320;AT2G34830;AT2G40740;AT2G44745;AT3G01970;AT3G04670;AT3G58710;AT3G62340;AT4G04450;AT4G11070;AT4G18170;AT4G22070;AT4G23810;AT4G24240;AT4G39410;AT5G15130;AT5G22570;AT5G26170;AT5G28650;AT5G41570;AT5G43290;AT5G45050;AT5G45260;Glyma01g05050,1;Glyma01g06870,1;Glyma01g39600,1;Glyma01g43130,1;Glyma01g43420,1…
	FDM4-like C	TFmatrixID_0448	WRKY	518	+	0.98	ttgGTCAAagt	AT1G18860;AT1G29280;AT1G29860;AT1G55600;AT1G62300;AT1G64000;AT1G68150;AT1G69810;AT2G21900;AT2G25000;AT2G34830;AT2G44745;AT2G46400;AT3G01970;AT3G04670;AT3G58710;AT3G62340;AT4G04450;AT4G11070;AT4G18170;AT4G22070;AT4G24240;AT4G39410;AT5G15130;AT5G26170;AT5G28650;AT5G41570;AT5G43290;AT5G45050;Glyma01g05050,1;Glyma01g06870,1;Glyma01g39600,1;Glyma01g43130,1;Glyma01g43420,1;Glyma02g01030,1;Glyma02g01420…
	FDM4-like C	TFmatrixID_0449	WRKY	519	+	0.97	tgGTCAAa	AT1G13960;AT2G03340;AT2G30250;AT2G37260;AT3G01080;AT4G12020;AT4G26440;AT4G26640;AT4G30935;AT5G07100;Glyma01g06550,1;Glyma01g31920,1;Glyma02g12490,1;Glyma02g36510,1;Glyma02g39870,1;Glyma02g46690,1;Glyma02g47650,1;Glyma03g05220,1;Glyma03g33380,1;Glyma04g12830,1;Glyma06g27440,1;Glyma06g47880,1;Glyma07g35380,1;Glyma08g26230,1;Glyma08g43770,1;Glyma09g38580,1;Glyma09g41670,1;Glyma11g29720,1;Glyma12g239…
	FDM4-like C	TFmatrixID_0451	WRKY	518	+	1	ttgGTCAAag	AT1G13960;AT2G03340;AT2G37260;AT2G38470;AT3G01080;AT4G12020;AT4G26440;AT4G26640;AT4G30935;AT5G07100;Glyma01g06550,1;Glyma01g31920,1;Glyma02g12490,1;Glyma02g36510,1;Glyma02g39870,1;Glyma02g46690,1;Glyma02g47650,1;Glyma03g05220,1;Glyma03g33380,1;Glyma04g12830,1;Glyma06g27440,1;Glyma06g47880,1;Glyma07g35380,1;Glyma08g26230,1;Glyma08g43770,1;Glyma09g38580,1;Glyma09g41670,1;Glyma11g29720,1;Glyma12g239…
	FDM4-like C	TFmatrixID_0454	WRKY	518	+	0.99	ttgGTCAAag	AT1G18860;AT1G29280;AT1G29860;AT1G55600;AT1G62300;AT1G64000;AT1G66550;AT1G66560;AT1G68150;AT1G69810;AT1G80590;AT2G21900;AT2G34830;AT2G40740;AT2G40750;AT2G44745;AT2G46400;AT3G01970;AT3G04670;AT3G56400;AT3G58710;AT3G62340;AT4G01250;AT4G04450;AT4G11070;AT4G18170;AT4G22070;AT4G23810;AT4G24240;AT4G39410;AT5G15130;AT5G22570;AT5G26170;AT5G28650;AT5G41570;AT5G43290;AT5G45050;AT5G45260;Glyma01g05050,1;Gly…
	FDM4-like C	TFmatrixID_0457	WRKY	519	+	0.97	tgGTCAAagt	AT1G18860;AT1G29280;AT1G29860;AT1G55600;AT1G62300;AT1G64000;AT1G66560;AT1G68150;AT1G69810;AT2G21900;AT2G34830;AT2G40740;AT2G44745;AT2G46400;AT3G01970;AT3G04670;AT3G56400;AT3G58710;AT3G62340;AT4G04450;AT4G11070;AT4G18170;AT4G22070;AT4G23810;AT4G24240;AT4G31550;AT4G39410;AT5G15130;AT5G22570;AT5G26170;AT5G28650;AT5G41570;AT5G43290;AT5G45050;AT5G45260;Glyma01g05050,1;Glyma01g06870,1;Glyma01g39600,1;G…
	FDM4-like C	TFmatrixID_0458	WRKY	518	+	1	ttgGTCAAag	AT1G18860;AT1G29280;AT1G29860;AT1G55600;AT1G62300;AT1G64000;AT1G68150;AT1G69810;AT2G21900;AT2G34830;AT2G40740;AT2G44745;AT2G46400;AT3G01970;AT3G04670;AT3G58710;AT3G62340;AT4G04450;AT4G11070;AT4G18170;AT4G22070;AT4G24240;AT4G31800;AT4G39410;AT5G15130;AT5G26170;AT5G28650;AT5G41570;AT5G43290;AT5G45050;Glyma01g05050,1;Glyma01g06870,1;Glyma01g39600,1;Glyma01g43130,1;Glyma01g43420,1;Glyma02g01030,1;Gly…
	FDM4-like C	TFmatrixID_0459	WRKY	519	+	0.96	tgGTCAAa	AT1G29280;AT1G29860;AT1G64000;AT1G66550;AT1G66560;AT1G69810;AT1G80590;AT2G40740;AT2G40750;AT2G44745;AT2G46400;AT3G01970;AT3G56400;AT3G62340;AT4G11070;AT4G18170;AT4G23810;AT4G24240;AT5G01900;AT5G22570;AT5G26170;AT5G41570;AT5G43290;AT5G45050;AT5G45260;Glyma01g06870,1;Glyma01g39600,1;Glyma01g43420,1;Glyma02g01420,1;Glyma02g12830,1;Glyma02g45530,1;Glyma02g46280,1;Glyma03g00460,1;Glyma03g25770,1;Glyma…
	FDM4-like C	TFmatrixID_0462	WRKY	519	+	0.99	tgGTCAAag	AT1G18860;AT1G29280;AT1G29860;AT1G55600;AT1G62300;AT1G64000;AT1G66550;AT1G66560;AT1G68150;AT1G69810;AT1G80590;AT2G21900;AT2G34830;AT2G44745;AT3G01970;AT3G04670;AT3G58710;AT3G62340;AT4G04450;AT4G11070;AT4G18170;AT4G22070;AT4G23810;AT4G24240;AT4G39410;AT5G15130;AT5G22570;AT5G26170;AT5G28650;AT5G41570;AT5G43290;AT5G45050;AT5G45260;AT5G46350;Glyma01g05050,1;Glyma01g06870,1;Glyma01g39600,1;Glyma01g431…
	FDM4-like C	TFmatrixID_0463	WRKY	518	+	1	ttgGTCAAag	AT1G18860;AT1G29280;AT1G29860;AT1G55600;AT1G62300;AT1G64000;AT1G66550;AT1G66560;AT1G68150;AT1G69810;AT1G80590;AT2G21900;AT2G34830;AT2G40740;AT2G40750;AT2G44745;AT2G46400;AT3G01970;AT3G04670;AT3G56400;AT3G58710;AT3G62340;AT4G04450;AT4G11070;AT4G18170;AT4G22070;AT4G23810;AT4G24240;AT4G39410;AT5G15130;AT5G22570;AT5G26170;AT5G28650;AT5G41570;AT5G43290;AT5G45050;AT5G45260;AT5G49520;Glyma01g05050,1;Gly…
	FDM4-like C	TFmatrixID_0464	WRKY	519	+	1	tgGTCAAag	AT1G18860;AT1G29280;AT1G29860;AT1G55600;AT1G62300;AT1G64000;AT1G66550;AT1G66560;AT1G68150;AT1G69810;AT1G80590;AT2G21900;AT2G34830;AT2G40740;AT2G40750;AT2G44745;AT2G46400;AT3G01970;AT3G04670;AT3G56400;AT3G58710;AT3G62340;AT4G04450;AT4G11070;AT4G18170;AT4G22070;AT4G23810;AT4G24240;AT4G39410;AT5G15130;AT5G22570;AT5G26170;AT5G28650;AT5G41570;AT5G43290;AT5G45050;AT5G45260;AT5G52830;Glyma01g05050,1;Gly…
	FDM4-like C	TFmatrixID_0465	WRKY	519	+	0.99	tgGTCAAa	AT1G13960;AT2G03340;AT2G37260;AT3G01080;AT4G12020;AT4G26440;AT4G26640;AT4G30935;AT5G07100;AT5G56270;Glyma01g06550,1;Glyma01g31920,1;Glyma02g12490,1;Glyma02g36510,1;Glyma02g39870,1;Glyma02g46690,1;Glyma02g47650,1;Glyma03g05220,1;Glyma03g33380,1;Glyma04g12830,1;Glyma06g27440,1;Glyma06g47880,1;Glyma07g35380,1;Glyma08g26230,1;Glyma08g43770,1;Glyma09g38580,1;Glyma09g41670,1;Glyma11g29720,1;Glyma12g239…
	FDM4-like C	TFmatrixID_0466	WRKY	518	+	1	ttgGTCAAag	AT1G18860;AT1G29280;AT1G29860;AT1G55600;AT1G62300;AT1G64000;AT1G68150;AT1G69810;AT2G21900;AT2G34830;AT2G44745;AT3G01970;AT3G04670;AT3G58710;AT3G62340;AT4G04450;AT4G18170;AT4G22070;AT4G24240;AT4G39410;AT5G15130;AT5G26170;AT5G28650;AT5G41570;AT5G43290;AT5G45050;AT5G64810;Glyma01g05050,1;Glyma01g06870,1;Glyma01g39600,1;Glyma01g43130,1;Glyma02g01030,1;Glyma02g01420,1;Glyma02g02430,1;Glyma02g12830,1;G…
	FDM4-like C	TFmatrixID_0468	WRKY	519	+	1	tgGTCAAag	AT1G18860;AT1G29280;AT1G29860;AT1G55600;AT1G62300;AT1G64000;AT1G66550;AT1G66560;AT1G68150;AT1G69810;AT1G80590;AT2G21900;AT2G34830;AT2G40740;AT2G40750;AT2G44745;AT2G46400;AT3G01970;AT3G04670;AT3G56400;AT3G58710;AT3G62340;AT4G04450;AT4G11070;AT4G18170;AT4G22070;AT4G23810;AT4G24240;AT4G39410;AT5G15130;AT5G22570;AT5G26170;AT5G28650;AT5G41570;AT5G43290;AT5G45050;AT5G45260;Glyma01g05050,1;Glyma01g06870…
	FDM4-like C	TFmatrixID_0471	Homeodomain; HD-ZIP; bZIP	304	+	0.99	aATAATtt	AT1G69780;AT3G01220;AT3G01470;AT5G15150;Glyma01g04890,1;Glyma01g05230,1;Glyma02g02290,1;Glyma02g02630,1;Glyma05g01390,1;Glyma05g30940,1;Glyma06g20230,1;Glyma08g14130,1;Glyma08g40710,1;Glyma08g40970,1;Glyma09g37410,1;Glyma11g37920,1;Glyma13g05270,1;Glyma13g23890,1;Glyma17g10490,1;Glyma18g01830,1;Glyma18g15970,1;Glyma18g16390,1;Glyma18g49290,1;Glyma19g01300,1;Glyma19g02490,1;POPTR_0002s10080;POPTR_…
	FDM4-like C	TFmatrixID_0494	BES1	486	+	0.96	taccACGTGgt	AT1G19350
	FDM4-like C	TFmatrixID_0494	BES1	487	-	0.96	acCACGTggtc	AT1G19350
	FDM4-like C	TFmatrixID_0495	BES1	485	+	0.99	atacCACGTggtca	AT1G75080
	FDM4-like C	TFmatrixID_0495	BES1	485	-	0.95	ataccACGTGgtca	AT1G75080
	FDM4-like C	TFmatrixID_0497	bHLH;bZIP; bHLH	482	+	0.96	gacataccACGTGg	AT2G20180;AT2G24260;AT2G46970;AT4G28790;AT4G28800;AT4G28811;AT4G28815;AT4G30980;AT5G58010;AT5G67110;Glyma01g15930,1;Glyma01g39450,1;Glyma02g00980,1;Glyma02g45150,1;Glyma03g04000,1;Glyma03g32740,1;Glyma03g38390,1;Glyma03g38670,1;Glyma08g41620,1;Glyma09g14380,1;Glyma10g04890,1;Glyma10g27910,1;Glyma10g28290,1;Glyma11g05810,1;Glyma11g17120,1;Glyma12g04670,1;Glyma13g19250,1;Glyma14g03600,1;Glyma14g092…
	FDM4-like C	TFmatrixID_0497	bHLH;bZIP; bHLH	488	-	0.95	cCACGTggtcattt	AT2G20180;AT2G24260;AT2G46970;AT4G28790;AT4G28800;AT4G28811;AT4G28815;AT4G30980;AT5G58010;AT5G67110;Glyma01g15930,1;Glyma01g39450,1;Glyma02g00980,1;Glyma02g45150,1;Glyma03g04000,1;Glyma03g32740,1;Glyma03g38390,1;Glyma03g38670,1;Glyma08g41620,1;Glyma09g14380,1;Glyma10g04890,1;Glyma10g27910,1;Glyma10g28290,1;Glyma11g05810,1;Glyma11g17120,1;Glyma12g04670,1;Glyma13g19250,1;Glyma14g03600,1;Glyma14g092…
	FDM4-like C	TFmatrixID_0505	bHLH;bZIP; bHLH	486	+	0.99	tacCACGTgg	AT1G09530;AT2G24260;AT2G46970;AT4G28790;AT4G28800;AT4G28811;AT4G28815;AT4G30980;AT5G58010;AT5G61270;AT5G67110;Glyma01g15930,1;Glyma01g39450,1;Glyma02g00980,1;Glyma02g45150,1;Glyma03g04000,1;Glyma03g32740,1;Glyma03g38390,1;Glyma03g38670,1;Glyma08g41620,1;Glyma09g14380,1;Glyma10g04890,1;Glyma10g27910,1;Glyma10g28290,1;Glyma11g05810,1;Glyma11g17120,1;Glyma13g19250,1;Glyma14g03600,1;Glyma14g09230,1;G…
	FDM4-like C	TFmatrixID_0505	bHLH;bZIP; bHLH	488	-	0.99	ccACGTGgtc	AT1G09530;AT2G24260;AT2G46970;AT4G28790;AT4G28800;AT4G28811;AT4G28815;AT4G30980;AT5G58010;AT5G61270;AT5G67110;Glyma01g15930,1;Glyma01g39450,1;Glyma02g00980,1;Glyma02g45150,1;Glyma03g04000,1;Glyma03g32740,1;Glyma03g38390,1;Glyma03g38670,1;Glyma08g41620,1;Glyma09g14380,1;Glyma10g04890,1;Glyma10g27910,1;Glyma10g28290,1;Glyma11g05810,1;Glyma11g17120,1;Glyma13g19250,1;Glyma14g03600,1;Glyma14g09230,1;G…
	FDM4-like C	TFmatrixID_0506	bHLH;bZIP; bHLH	487	+	0.97	acCACGTg	AT2G24260;AT2G43010;AT2G46970;AT4G28790;AT4G28800;AT4G28811;AT4G28815;AT4G30980;AT5G61270;AT5G67110;Glyma01g15930,1;Glyma01g39450,1;Glyma02g00980,1;Glyma02g45150,1;Glyma03g04000,1;Glyma03g32740,1;Glyma03g38390,1;Glyma03g38670,1;Glyma08g41620,1;Glyma09g14380,1;Glyma10g04890,1;Glyma10g27910,1;Glyma10g28290,1;Glyma11g05810,1;Glyma11g17120,1;Glyma13g19250,1;Glyma14g03600,1;Glyma14g09230,1;Glyma17g083…
	FDM4-like C	TFmatrixID_0506	bHLH;bZIP; bHLH	489	-	0.97	cACGTGgt	AT2G24260;AT2G43010;AT2G46970;AT4G28790;AT4G28800;AT4G28811;AT4G28815;AT4G30980;AT5G61270;AT5G67110;Glyma01g15930,1;Glyma01g39450,1;Glyma02g00980,1;Glyma02g45150,1;Glyma03g04000,1;Glyma03g32740,1;Glyma03g38390,1;Glyma03g38670,1;Glyma08g41620,1;Glyma09g14380,1;Glyma10g04890,1;Glyma10g27910,1;Glyma10g28290,1;Glyma11g05810,1;Glyma11g17120,1;Glyma13g19250,1;Glyma14g03600,1;Glyma14g09230,1;Glyma17g083…
	FDM4-like C	TFmatrixID_0507	bHLH;bZIP; bHLH	488	+	0.96	cCACGTgg	AT2G24260;AT3G59060;AT4G28790;AT4G28800;AT4G28811;AT4G28815;AT4G30980;AT5G61270;AT5G67110;Glyma01g15930,1;Glyma01g39450,1;Glyma02g00980,1;Glyma02g45150,1;Glyma03g04000,1;Glyma03g32740,1;Glyma03g38390,1;Glyma03g38670,1;Glyma08g41620,1;Glyma09g14380,1;Glyma10g04890,1;Glyma10g27910,1;Glyma10g28290,1;Glyma11g05810,1;Glyma11g17120,1;Glyma13g19250,1;Glyma14g03600,1;Glyma14g09230,1;Glyma17g08300,1;Glyma…
	FDM4-like C	TFmatrixID_0507	bHLH;bZIP; bHLH	488	-	0.96	ccACGTGg	AT2G24260;AT3G59060;AT4G28790;AT4G28800;AT4G28811;AT4G28815;AT4G30980;AT5G61270;AT5G67110;Glyma01g15930,1;Glyma01g39450,1;Glyma02g00980,1;Glyma02g45150,1;Glyma03g04000,1;Glyma03g32740,1;Glyma03g38390,1;Glyma03g38670,1;Glyma08g41620,1;Glyma09g14380,1;Glyma10g04890,1;Glyma10g27910,1;Glyma10g28290,1;Glyma11g05810,1;Glyma11g17120,1;Glyma13g19250,1;Glyma14g03600,1;Glyma14g09230,1;Glyma17g08300,1;Glyma…
	FDM4-like C	TFmatrixID_0511	bHLH	488	+	0.95	cCACGTgg	AT1G32640;AT2G46510;AT4G09820;AT4G16430;AT5G46830;Glyma01g02250,1;Glyma01g12740,1;Glyma02g09670,1;Glyma02g16670,1;Glyma03g30940,1;Glyma05g23530,1;Glyma05g38530,1;Glyma07g05740,1;Glyma07g06090,1;Glyma07g30420,1;Glyma08g36720,1;Glyma09g33730,1;Glyma10g03950,1;Glyma11g04690,1;Glyma13g18130,1;Glyma16g02320,1;Glyma16g02690,1;Glyma17g16720,1;Glyma19g44570,1;POPTR_0001s02450;POPTR_0001s11400;POPTR_0001s…
	FDM4-like C	TFmatrixID_0511	bHLH	488	-	0.95	ccACGTGg	AT1G32640;AT2G46510;AT4G09820;AT4G16430;AT5G46830;Glyma01g02250,1;Glyma01g12740,1;Glyma02g09670,1;Glyma02g16670,1;Glyma03g30940,1;Glyma05g23530,1;Glyma05g38530,1;Glyma07g05740,1;Glyma07g06090,1;Glyma07g30420,1;Glyma08g36720,1;Glyma09g33730,1;Glyma10g03950,1;Glyma11g04690,1;Glyma13g18130,1;Glyma16g02320,1;Glyma16g02690,1;Glyma17g16720,1;Glyma19g44570,1;POPTR_0001s02450;POPTR_0001s11400;POPTR_0001s…
	FDM4-like C	TFmatrixID_0513	bHLH	488	+	1	cCACGTgg	AT2G46510;AT4G09820;AT4G16430;AT5G46760;AT5G46830;Glyma01g02250,1;Glyma01g12740,1;Glyma02g09670,1;Glyma02g16670,1;Glyma03g30940,1;Glyma05g23530,1;Glyma05g38530,1;Glyma07g05740,1;Glyma07g06090,1;Glyma08g36720,1;Glyma09g33730,1;Glyma10g03950,1;Glyma13g18130,1;Glyma16g02320,1;Glyma16g02690,1;Glyma17g16720,1;Glyma19g44570,1;POPTR_0001s02450;POPTR_0001s11400;POPTR_0001s29400;POPTR_0002s04310;POPTR_000…
	FDM4-like C	TFmatrixID_0513	bHLH	488	-	1	ccACGTGg	AT2G46510;AT4G09820;AT4G16430;AT5G46760;AT5G46830;Glyma01g02250,1;Glyma01g12740,1;Glyma02g09670,1;Glyma02g16670,1;Glyma03g30940,1;Glyma05g23530,1;Glyma05g38530,1;Glyma07g05740,1;Glyma07g06090,1;Glyma08g36720,1;Glyma09g33730,1;Glyma10g03950,1;Glyma13g18130,1;Glyma16g02320,1;Glyma16g02690,1;Glyma17g16720,1;Glyma19g44570,1;POPTR_0001s02450;POPTR_0001s11400;POPTR_0001s29400;POPTR_0002s04310;POPTR_000…
	FDM4-like C	TFmatrixID_0514	bHLH	488	+	0.95	ccACGTGg	AT2G46510;AT4G16430;AT4G17880;AT5G46830;Glyma01g02250,1;Glyma01g12740,1;Glyma02g09670,1;Glyma02g16670,1;Glyma03g30940,1;Glyma05g23530,1;Glyma05g38530,1;Glyma07g05740,1;Glyma07g06090,1;Glyma08g36720,1;Glyma09g33730,1;Glyma10g03950,1;Glyma13g18130,1;Glyma16g02320,1;Glyma16g02690,1;Glyma17g16720,1;Glyma19g44570,1;POPTR_0001s02450;POPTR_0001s11400;POPTR_0001s29400;POPTR_0002s04310;POPTR_0002s05510;PO…
	FDM4-like C	TFmatrixID_0514	bHLH	488	-	0.95	cCACGTgg	AT2G46510;AT4G16430;AT4G17880;AT5G46830;Glyma01g02250,1;Glyma01g12740,1;Glyma02g09670,1;Glyma02g16670,1;Glyma03g30940,1;Glyma05g23530,1;Glyma05g38530,1;Glyma07g05740,1;Glyma07g06090,1;Glyma08g36720,1;Glyma09g33730,1;Glyma10g03950,1;Glyma13g18130,1;Glyma16g02320,1;Glyma16g02690,1;Glyma17g16720,1;Glyma19g44570,1;POPTR_0001s02450;POPTR_0001s11400;POPTR_0001s29400;POPTR_0002s04310;POPTR_0002s05510;PO…
	FDM4-like C	TFmatrixID_0559	bHLH;bZIP; bHLH	483	-	0.98	acataccACGTGgtcat	AT1G09530;AT2G24260;AT2G46970;AT4G28790;AT4G28800;AT4G28811;AT4G28815;AT4G30980;AT5G58010;AT5G61270;AT5G67110;Glyma01g15930,1;Glyma01g39450,1;Glyma02g00980,1;Glyma02g45150,1;Glyma03g04000,1;Glyma03g32740,1;Glyma03g38390,1;Glyma03g38670,1;Glyma08g41620,1;Glyma09g14380,1;Glyma10g04890,1;Glyma10g27910,1;Glyma10g28290,1;Glyma11g05810,1;Glyma11g17120,1;Glyma13g19250,1;Glyma14g03600,1;Glyma14g09230,1;G…
	FDM4-like C	TFmatrixID_0559	bHLH;bZIP; bHLH	484	+	0.98	catacCACGTggtcatt	AT1G09530;AT2G24260;AT2G46970;AT4G28790;AT4G28800;AT4G28811;AT4G28815;AT4G30980;AT5G58010;AT5G61270;AT5G67110;Glyma01g15930,1;Glyma01g39450,1;Glyma02g00980,1;Glyma02g45150,1;Glyma03g04000,1;Glyma03g32740,1;Glyma03g38390,1;Glyma03g38670,1;Glyma08g41620,1;Glyma09g14380,1;Glyma10g04890,1;Glyma10g27910,1;Glyma10g28290,1;Glyma11g05810,1;Glyma11g17120,1;Glyma13g19250,1;Glyma14g03600,1;Glyma14g09230,1;G…
	FDM4-like C	TFmatrixID_0569	TBP	623	+	0.99	gtATAAAagtaaatt	AT1G55520;AT3G13445;Glyma03g04500,1;Glyma09g41330,1;Glyma16g25450,1;Glyma18g44460,1;Glyma19g28780,1;POPTR_0013s05580;POPTR_0019s04890
	FDM4-like C	TFmatrixID_0569	TBP	639	-	0.99	tactctttTTTATac	AT1G55520;AT3G13445;Glyma03g04500,1;Glyma09g41330,1;Glyma16g25450,1;Glyma18g44460,1;Glyma19g28780,1;POPTR_0013s05580;POPTR_0019s04890
	FDM4-like C	TFmatrixID_0570	TBP	547	-	0.95	gTTTTAtggc	AT1G55520;AT3G13445;Glyma03g04500,1;Glyma09g41330,1;Glyma16g25450,1;Glyma18g44460,1;Glyma19g28780,1;POPTR_0013s05580;POPTR_0019s04890
	FDM4-like C	TFmatrixID_0570	TBP	622	+	0.95	agtaTAAAAg	AT1G55520;AT3G13445;Glyma03g04500,1;Glyma09g41330,1;Glyma16g25450,1;Glyma18g44460,1;Glyma19g28780,1;POPTR_0013s05580;POPTR_0019s04890
	FDM4-like C	TFmatrixID_0570	TBP	645	-	0.95	tTTTTAtact	AT1G55520;AT3G13445;Glyma03g04500,1;Glyma09g41330,1;Glyma16g25450,1;Glyma18g44460,1;Glyma19g28780,1;POPTR_0013s05580;POPTR_0019s04890
	FDM4-like C	TFmatrixID_0585	TBP	331	+	0.95	gatATAAAgtt	AT1G55520;AT3G13445;Glyma03g04500,1;Glyma09g41330,1;Glyma16g25450,1;Glyma18g44460,1;Glyma19g28780,1;POPTR_0013s05580;POPTR_0019s04890
	FDM4-like C	TFmatrixID_0585	TBP	622	+	0.98	agtATAAAagt	AT1G55520;AT3G13445;Glyma03g04500,1;Glyma09g41330,1;Glyma16g25450,1;Glyma18g44460,1;Glyma19g28780,1;POPTR_0013s05580;POPTR_0019s04890
	FDM4-like C	TFmatrixID_0585	TBP	644	-	0.99	tttTTTATact	AT1G55520;AT3G13445;Glyma03g04500,1;Glyma09g41330,1;Glyma16g25450,1;Glyma18g44460,1;Glyma19g28780,1;POPTR_0013s05580;POPTR_0019s04890
	FDM4-like C	TFmatrixID_0586	Myb/SANT; MYB	26	+	1	aggTAGGTag	AT5G49330
	FDM4-like C	TFmatrixID_0587	Myb/SANT; MYB	26	+	0.96	aGGTAGgtag	AT5G49330
	FDM4-like C	TFmatrixID_0588	MYB	26	+	0.98	aggTAGGTag	AT5G12870
	FDM4-like C	TFmatrixID_0588	MYB	101	-	0.96	gaACCTAact	AT5G12870
	FDM4-like C	TFmatrixID_0592	MYB	25	-	0.95	taggTAGGTa	AT4G01680
	FDM4-like C	TFmatrixID_0594	MYB; MYB-related	101	-	0.98	gaACCTAact	AT5G59780
	FDM4-like C	TFmatrixID_0597	bHLH	487	+	0.99	acCACGTggt	AT1G09530
	FDM4-like C	TFmatrixID_0597	bHLH	487	-	0.99	accACGTGgt	AT1G09530
	FDM4-like C	TFmatrixID_0630	WRKY	518	+	0.96	ttgGTCAAag	AT4G31800
	FDM4-like C	TFmatrixID_0633	YABBY	793	+	0.98	caATCATaac	AT2G45190
	FDM4-like C	TFmatrixID_0638	Dof	321	-	0.99	tgcTCTTTtg	AT5G65590
	FDM4-like C	TFmatrixID_0638	Dof	639	-	1	tacTCTTTtt	AT5G65590
	FDM4-like C	TFmatrixID_0638	Dof	656	-	1	tacTCTTTtt	AT5G65590
	FDM4-like C	TF_motif_seq_0237	GATA; tify	2	+	1	CGATG	AT1G51600;AT2G45050;AT3G06740;AT3G16870;AT3G21175;AT3G24050;AT3G54810;AT3G60530;AT4G17570;AT4G24470;AT4G26150;AT4G32890;AT4G34680;AT5G25830;AT5G26930;AT5G56860;AT5G66320;AT2G18380;AT3G50870;AT4G36620
	FDM4-like C	TF_motif_seq_0237	GATA; tify	8	-	1	AATCG	AT1G51600;AT2G45050;AT3G06740;AT3G16870;AT3G21175;AT3G24050;AT3G54810;AT3G60530;AT4G17570;AT4G24470;AT4G26150;AT4G32890;AT4G34680;AT5G25830;AT5G26930;AT5G56860;AT5G66320;AT2G18380;AT3G50870;AT4G36620
	FDM4-like C	TF_motif_seq_0237	GATA; tify	16	-	1	CATCA	AT1G51600;AT2G45050;AT3G06740;AT3G16870;AT3G21175;AT3G24050;AT3G54810;AT3G60530;AT4G17570;AT4G24470;AT4G26150;AT4G32890;AT4G34680;AT5G25830;AT5G26930;AT5G56860;AT5G66320;AT2G18380;AT3G50870;AT4G36620
	FDM4-like C	TF_motif_seq_0237	GATA; tify	21	-	1	CATCT	AT1G51600;AT2G45050;AT3G06740;AT3G16870;AT3G21175;AT3G24050;AT3G54810;AT3G60530;AT4G17570;AT4G24470;AT4G26150;AT4G32890;AT4G34680;AT5G25830;AT5G26930;AT5G56860;AT5G66320;AT2G18380;AT3G50870;AT4G36620
	FDM4-like C	TF_motif_seq_0237	GATA; tify	36	-	1	TATCA	AT1G51600;AT2G45050;AT3G06740;AT3G16870;AT3G21175;AT3G24050;AT3G54810;AT3G60530;AT4G17570;AT4G24470;AT4G26150;AT4G32890;AT4G34680;AT5G25830;AT5G26930;AT5G56860;AT5G66320;AT2G18380;AT3G50870;AT4G36620
	FDM4-like C	TF_motif_seq_0237	GATA; tify	45	+	1	TGATG	AT1G51600;AT2G45050;AT3G06740;AT3G16870;AT3G21175;AT3G24050;AT3G54810;AT3G60530;AT4G17570;AT4G24470;AT4G26150;AT4G32890;AT4G34680;AT5G25830;AT5G26930;AT5G56860;AT5G66320;AT2G18380;AT3G50870;AT4G36620
	FDM4-like C	TF_motif_seq_0237	GATA; tify	118	-	1	AATCT	AT1G51600;AT2G45050;AT3G06740;AT3G16870;AT3G21175;AT3G24050;AT3G54810;AT3G60530;AT4G17570;AT4G24470;AT4G26150;AT4G32890;AT4G34680;AT5G25830;AT5G26930;AT5G56860;AT5G66320;AT2G18380;AT3G50870;AT4G36620
	FDM4-like C	TF_motif_seq_0237	GATA; tify	125	-	1	AATCT	AT1G51600;AT2G45050;AT3G06740;AT3G16870;AT3G21175;AT3G24050;AT3G54810;AT3G60530;AT4G17570;AT4G24470;AT4G26150;AT4G32890;AT4G34680;AT5G25830;AT5G26930;AT5G56860;AT5G66320;AT2G18380;AT3G50870;AT4G36620
	FDM4-like C	TF_motif_seq_0237	GATA; tify	143	+	1	TGATC	AT1G51600;AT2G45050;AT3G06740;AT3G16870;AT3G21175;AT3G24050;AT3G54810;AT3G60530;AT4G17570;AT4G24470;AT4G26150;AT4G32890;AT4G34680;AT5G25830;AT5G26930;AT5G56860;AT5G66320;AT2G18380;AT3G50870;AT4G36620
	FDM4-like C	TF_motif_seq_0237	GATA; tify	144	-	1	GATCT	AT1G51600;AT2G45050;AT3G06740;AT3G16870;AT3G21175;AT3G24050;AT3G54810;AT3G60530;AT4G17570;AT4G24470;AT4G26150;AT4G32890;AT4G34680;AT5G25830;AT5G26930;AT5G56860;AT5G66320;AT2G18380;AT3G50870;AT4G36620
	FDM4-like C	TF_motif_seq_0237	GATA; tify	208	+	1	CGATA	AT1G51600;AT2G45050;AT3G06740;AT3G16870;AT3G21175;AT3G24050;AT3G54810;AT3G60530;AT4G17570;AT4G24470;AT4G26150;AT4G32890;AT4G34680;AT5G25830;AT5G26930;AT5G56860;AT5G66320;AT2G18380;AT3G50870;AT4G36620
	FDM4-like C	TF_motif_seq_0237	GATA; tify	217	+	1	AGATA	AT1G51600;AT2G45050;AT3G06740;AT3G16870;AT3G21175;AT3G24050;AT3G54810;AT3G60530;AT4G17570;AT4G24470;AT4G26150;AT4G32890;AT4G34680;AT5G25830;AT5G26930;AT5G56860;AT5G66320;AT2G18380;AT3G50870;AT4G36620
	FDM4-like C	TF_motif_seq_0237	GATA; tify	330	+	1	GGATA	AT1G51600;AT2G45050;AT3G06740;AT3G16870;AT3G21175;AT3G24050;AT3G54810;AT3G60530;AT4G17570;AT4G24470;AT4G26150;AT4G32890;AT4G34680;AT5G25830;AT5G26930;AT5G56860;AT5G66320;AT2G18380;AT3G50870;AT4G36620
	FDM4-like C	TF_motif_seq_0237	GATA; tify	360	+	1	TGATC	AT1G51600;AT2G45050;AT3G06740;AT3G16870;AT3G21175;AT3G24050;AT3G54810;AT3G60530;AT4G17570;AT4G24470;AT4G26150;AT4G32890;AT4G34680;AT5G25830;AT5G26930;AT5G56860;AT5G66320;AT2G18380;AT3G50870;AT4G36620
	FDM4-like C	TF_motif_seq_0237	GATA; tify	361	-	1	GATCT	AT1G51600;AT2G45050;AT3G06740;AT3G16870;AT3G21175;AT3G24050;AT3G54810;AT3G60530;AT4G17570;AT4G24470;AT4G26150;AT4G32890;AT4G34680;AT5G25830;AT5G26930;AT5G56860;AT5G66320;AT2G18380;AT3G50870;AT4G36620
	FDM4-like C	TF_motif_seq_0237	GATA; tify	370	+	1	TGATT	AT1G51600;AT2G45050;AT3G06740;AT3G16870;AT3G21175;AT3G24050;AT3G54810;AT3G60530;AT4G17570;AT4G24470;AT4G26150;AT4G32890;AT4G34680;AT5G25830;AT5G26930;AT5G56860;AT5G66320;AT2G18380;AT3G50870;AT4G36620
	FDM4-like C	TF_motif_seq_0237	GATA; tify	384	+	1	AGATC	AT1G51600;AT2G45050;AT3G06740;AT3G16870;AT3G21175;AT3G24050;AT3G54810;AT3G60530;AT4G17570;AT4G24470;AT4G26150;AT4G32890;AT4G34680;AT5G25830;AT5G26930;AT5G56860;AT5G66320;AT2G18380;AT3G50870;AT4G36620
	FDM4-like C	TF_motif_seq_0237	GATA; tify	385	-	1	GATCA	AT1G51600;AT2G45050;AT3G06740;AT3G16870;AT3G21175;AT3G24050;AT3G54810;AT3G60530;AT4G17570;AT4G24470;AT4G26150;AT4G32890;AT4G34680;AT5G25830;AT5G26930;AT5G56860;AT5G66320;AT2G18380;AT3G50870;AT4G36620
	FDM4-like C	TF_motif_seq_0237	GATA; tify	452	-	1	TATCA	AT1G51600;AT2G45050;AT3G06740;AT3G16870;AT3G21175;AT3G24050;AT3G54810;AT3G60530;AT4G17570;AT4G24470;AT4G26150;AT4G32890;AT4G34680;AT5G25830;AT5G26930;AT5G56860;AT5G66320;AT2G18380;AT3G50870;AT4G36620
	FDM4-like C	TF_motif_seq_0237	GATA; tify	535	-	1	TATCC	AT1G51600;AT2G45050;AT3G06740;AT3G16870;AT3G21175;AT3G24050;AT3G54810;AT3G60530;AT4G17570;AT4G24470;AT4G26150;AT4G32890;AT4G34680;AT5G25830;AT5G26930;AT5G56860;AT5G66320;AT2G18380;AT3G50870;AT4G36620
	FDM4-like C	TF_motif_seq_0237	GATA; tify	573	+	1	TGATC	AT1G51600;AT2G45050;AT3G06740;AT3G16870;AT3G21175;AT3G24050;AT3G54810;AT3G60530;AT4G17570;AT4G24470;AT4G26150;AT4G32890;AT4G34680;AT5G25830;AT5G26930;AT5G56860;AT5G66320;AT2G18380;AT3G50870;AT4G36620
	FDM4-like C	TF_motif_seq_0237	GATA; tify	574	-	1	GATCG	AT1G51600;AT2G45050;AT3G06740;AT3G16870;AT3G21175;AT3G24050;AT3G54810;AT3G60530;AT4G17570;AT4G24470;AT4G26150;AT4G32890;AT4G34680;AT5G25830;AT5G26930;AT5G56860;AT5G66320;AT2G18380;AT3G50870;AT4G36620
	FDM4-like C	TF_motif_seq_0237	GATA; tify	607	-	1	AATCT	AT1G51600;AT2G45050;AT3G06740;AT3G16870;AT3G21175;AT3G24050;AT3G54810;AT3G60530;AT4G17570;AT4G24470;AT4G26150;AT4G32890;AT4G34680;AT5G25830;AT5G26930;AT5G56860;AT5G66320;AT2G18380;AT3G50870;AT4G36620
	FDM4-like C	TF_motif_seq_0237	GATA; tify	614	-	1	AATCA	AT1G51600;AT2G45050;AT3G06740;AT3G16870;AT3G21175;AT3G24050;AT3G54810;AT3G60530;AT4G17570;AT4G24470;AT4G26150;AT4G32890;AT4G34680;AT5G25830;AT5G26930;AT5G56860;AT5G66320;AT2G18380;AT3G50870;AT4G36620
	FDM4-like C	TF_motif_seq_0237	GATA; tify	677	+	1	GGATG	AT1G51600;AT2G45050;AT3G06740;AT3G16870;AT3G21175;AT3G24050;AT3G54810;AT3G60530;AT4G17570;AT4G24470;AT4G26150;AT4G32890;AT4G34680;AT5G25830;AT5G26930;AT5G56860;AT5G66320;AT2G18380;AT3G50870;AT4G36620
	FDM4-like C	TF_motif_seq_0237	GATA; tify	705	+	1	AGATT	AT1G51600;AT2G45050;AT3G06740;AT3G16870;AT3G21175;AT3G24050;AT3G54810;AT3G60530;AT4G17570;AT4G24470;AT4G26150;AT4G32890;AT4G34680;AT5G25830;AT5G26930;AT5G56860;AT5G66320;AT2G18380;AT3G50870;AT4G36620
	FDM4-like C	TF_motif_seq_0237	GATA; tify	721	-	1	AATCA	AT1G51600;AT2G45050;AT3G06740;AT3G16870;AT3G21175;AT3G24050;AT3G54810;AT3G60530;AT4G17570;AT4G24470;AT4G26150;AT4G32890;AT4G34680;AT5G25830;AT5G26930;AT5G56860;AT5G66320;AT2G18380;AT3G50870;AT4G36620
	FDM4-like C	TF_motif_seq_0237	GATA; tify	794	-	1	AATCA	AT1G51600;AT2G45050;AT3G06740;AT3G16870;AT3G21175;AT3G24050;AT3G54810;AT3G60530;AT4G17570;AT4G24470;AT4G26150;AT4G32890;AT4G34680;AT5G25830;AT5G26930;AT5G56860;AT5G66320;AT2G18380;AT3G50870;AT4G36620
	FDM4-like C	TF_motif_seq_0237	GATA; tify	850	-	1	CATCA	AT1G51600;AT2G45050;AT3G06740;AT3G16870;AT3G21175;AT3G24050;AT3G54810;AT3G60530;AT4G17570;AT4G24470;AT4G26150;AT4G32890;AT4G34680;AT5G25830;AT5G26930;AT5G56860;AT5G66320;AT2G18380;AT3G50870;AT4G36620
	FDM4-like C	TF_motif_seq_0237	GATA; tify	857	-	1	TATCG	AT1G51600;AT2G45050;AT3G06740;AT3G16870;AT3G21175;AT3G24050;AT3G54810;AT3G60530;AT4G17570;AT4G24470;AT4G26150;AT4G32890;AT4G34680;AT5G25830;AT5G26930;AT5G56860;AT5G66320;AT2G18380;AT3G50870;AT4G36620
	FDM4-like C	TF_motif_seq_0237	GATA; tify	861	+	1	GGATT	AT1G51600;AT2G45050;AT3G06740;AT3G16870;AT3G21175;AT3G24050;AT3G54810;AT3G60530;AT4G17570;AT4G24470;AT4G26150;AT4G32890;AT4G34680;AT5G25830;AT5G26930;AT5G56860;AT5G66320;AT2G18380;AT3G50870;AT4G36620
	FDM4-like C	TF_motif_seq_0237	GATA; tify	874	+	1	CGATT	AT1G51600;AT2G45050;AT3G06740;AT3G16870;AT3G21175;AT3G24050;AT3G54810;AT3G60530;AT4G17570;AT4G24470;AT4G26150;AT4G32890;AT4G34680;AT5G25830;AT5G26930;AT5G56860;AT5G66320;AT2G18380;AT3G50870;AT4G36620
	FDM4-like C	TF_motif_seq_0237	GATA; tify	899	-	1	TATCC	AT1G51600;AT2G45050;AT3G06740;AT3G16870;AT3G21175;AT3G24050;AT3G54810;AT3G60530;AT4G17570;AT4G24470;AT4G26150;AT4G32890;AT4G34680;AT5G25830;AT5G26930;AT5G56860;AT5G66320;AT2G18380;AT3G50870;AT4G36620
	FDM4-like C	TF_motif_seq_0239	Dof	67	-	1	TCCTT	AT1G29160;AT1G64620;AT2G37590;AT3G21270;AT3G45610;AT3G47500;AT4G38000;AT5G39660;AT5G60200;AT5G60850;AT5G62940;AT2G46590;AT1G07640;AT1G21340;AT1G26790;AT1G47655;AT1G51700;AT1G69570;AT2G28510;AT2G28810;AT2G34140;AT3G50410;AT3G55370;AT3G61850;AT4G00940;AT4G21050;AT4G21080;AT4G24060;AT5G02460;AT5G62430;AT5G65590;AT5G66940
	FDM4-like C	TF_motif_seq_0239	Dof	139	-	1	GCTTT	AT1G29160;AT1G64620;AT2G37590;AT3G21270;AT3G45610;AT3G47500;AT4G38000;AT5G39660;AT5G60200;AT5G60850;AT5G62940;AT2G46590;AT1G07640;AT1G21340;AT1G26790;AT1G47655;AT1G51700;AT1G69570;AT2G28510;AT2G28810;AT2G34140;AT3G50410;AT3G55370;AT3G61850;AT4G00940;AT4G21050;AT4G21080;AT4G24060;AT5G02460;AT5G62430;AT5G65590;AT5G66940
	FDM4-like C	TF_motif_seq_0239	Dof	199	-	1	ACTTT	AT1G29160;AT1G64620;AT2G37590;AT3G21270;AT3G45610;AT3G47500;AT4G38000;AT5G39660;AT5G60200;AT5G60850;AT5G62940;AT2G46590;AT1G07640;AT1G21340;AT1G26790;AT1G47655;AT1G51700;AT1G69570;AT2G28510;AT2G28810;AT2G34140;AT3G50410;AT3G55370;AT3G61850;AT4G00940;AT4G21050;AT4G21080;AT4G24060;AT5G02460;AT5G62430;AT5G65590;AT5G66940
	FDM4-like C	TF_motif_seq_0239	Dof	250	+	1	AAAGT	AT1G29160;AT1G64620;AT2G37590;AT3G21270;AT3G45610;AT3G47500;AT4G38000;AT5G39660;AT5G60200;AT5G60850;AT5G62940;AT2G46590;AT1G07640;AT1G21340;AT1G26790;AT1G47655;AT1G51700;AT1G69570;AT2G28510;AT2G28810;AT2G34140;AT3G50410;AT3G55370;AT3G61850;AT4G00940;AT4G21050;AT4G21080;AT4G24060;AT5G02460;AT5G62430;AT5G65590;AT5G66940
	FDM4-like C	TF_motif_seq_0239	Dof	278	-	1	TCTTT	AT1G29160;AT1G64620;AT2G37590;AT3G21270;AT3G45610;AT3G47500;AT4G38000;AT5G39660;AT5G60200;AT5G60850;AT5G62940;AT2G46590;AT1G07640;AT1G21340;AT1G26790;AT1G47655;AT1G51700;AT1G69570;AT2G28510;AT2G28810;AT2G34140;AT3G50410;AT3G55370;AT3G61850;AT4G00940;AT4G21050;AT4G21080;AT4G24060;AT5G02460;AT5G62430;AT5G65590;AT5G66940
	FDM4-like C	TF_motif_seq_0239	Dof	311	-	1	TCTTT	AT1G29160;AT1G64620;AT2G37590;AT3G21270;AT3G45610;AT3G47500;AT4G38000;AT5G39660;AT5G60200;AT5G60850;AT5G62940;AT2G46590;AT1G07640;AT1G21340;AT1G26790;AT1G47655;AT1G51700;AT1G69570;AT2G28510;AT2G28810;AT2G34140;AT3G50410;AT3G55370;AT3G61850;AT4G00940;AT4G21050;AT4G21080;AT4G24060;AT5G02460;AT5G62430;AT5G65590;AT5G66940
	FDM4-like C	TF_motif_seq_0239	Dof	324	-	1	TCTTT	AT1G29160;AT1G64620;AT2G37590;AT3G21270;AT3G45610;AT3G47500;AT4G38000;AT5G39660;AT5G60200;AT5G60850;AT5G62940;AT2G46590;AT1G07640;AT1G21340;AT1G26790;AT1G47655;AT1G51700;AT1G69570;AT2G28510;AT2G28810;AT2G34140;AT3G50410;AT3G55370;AT3G61850;AT4G00940;AT4G21050;AT4G21080;AT4G24060;AT5G02460;AT5G62430;AT5G65590;AT5G66940
	FDM4-like C	TF_motif_seq_0239	Dof	336	+	1	AAAGT	AT1G29160;AT1G64620;AT2G37590;AT3G21270;AT3G45610;AT3G47500;AT4G38000;AT5G39660;AT5G60200;AT5G60850;AT5G62940;AT2G46590;AT1G07640;AT1G21340;AT1G26790;AT1G47655;AT1G51700;AT1G69570;AT2G28510;AT2G28810;AT2G34140;AT3G50410;AT3G55370;AT3G61850;AT4G00940;AT4G21050;AT4G21080;AT4G24060;AT5G02460;AT5G62430;AT5G65590;AT5G66940
	FDM4-like C	TF_motif_seq_0239	Dof	363	-	1	TCTTT	AT1G29160;AT1G64620;AT2G37590;AT3G21270;AT3G45610;AT3G47500;AT4G38000;AT5G39660;AT5G60200;AT5G60850;AT5G62940;AT2G46590;AT1G07640;AT1G21340;AT1G26790;AT1G47655;AT1G51700;AT1G69570;AT2G28510;AT2G28810;AT2G34140;AT3G50410;AT3G55370;AT3G61850;AT4G00940;AT4G21050;AT4G21080;AT4G24060;AT5G02460;AT5G62430;AT5G65590;AT5G66940
	FDM4-like C	TF_motif_seq_0239	Dof	413	-	1	TCTTT	AT1G29160;AT1G64620;AT2G37590;AT3G21270;AT3G45610;AT3G47500;AT4G38000;AT5G39660;AT5G60200;AT5G60850;AT5G62940;AT2G46590;AT1G07640;AT1G21340;AT1G26790;AT1G47655;AT1G51700;AT1G69570;AT2G28510;AT2G28810;AT2G34140;AT3G50410;AT3G55370;AT3G61850;AT4G00940;AT4G21050;AT4G21080;AT4G24060;AT5G02460;AT5G62430;AT5G65590;AT5G66940
	FDM4-like C	TF_motif_seq_0239	Dof	524	+	1	AAAGT	AT1G29160;AT1G64620;AT2G37590;AT3G21270;AT3G45610;AT3G47500;AT4G38000;AT5G39660;AT5G60200;AT5G60850;AT5G62940;AT2G46590;AT1G07640;AT1G21340;AT1G26790;AT1G47655;AT1G51700;AT1G69570;AT2G28510;AT2G28810;AT2G34140;AT3G50410;AT3G55370;AT3G61850;AT4G00940;AT4G21050;AT4G21080;AT4G24060;AT5G02460;AT5G62430;AT5G65590;AT5G66940
	FDM4-like C	TF_motif_seq_0239	Dof	628	+	1	AAAGT	AT1G29160;AT1G64620;AT2G37590;AT3G21270;AT3G45610;AT3G47500;AT4G38000;AT5G39660;AT5G60200;AT5G60850;AT5G62940;AT2G46590;AT1G07640;AT1G21340;AT1G26790;AT1G47655;AT1G51700;AT1G69570;AT2G28510;AT2G28810;AT2G34140;AT3G50410;AT3G55370;AT3G61850;AT4G00940;AT4G21050;AT4G21080;AT4G24060;AT5G02460;AT5G62430;AT5G65590;AT5G66940
	FDM4-like C	TF_motif_seq_0239	Dof	642	-	1	TCTTT	AT1G29160;AT1G64620;AT2G37590;AT3G21270;AT3G45610;AT3G47500;AT4G38000;AT5G39660;AT5G60200;AT5G60850;AT5G62940;AT2G46590;AT1G07640;AT1G21340;AT1G26790;AT1G47655;AT1G51700;AT1G69570;AT2G28510;AT2G28810;AT2G34140;AT3G50410;AT3G55370;AT3G61850;AT4G00940;AT4G21050;AT4G21080;AT4G24060;AT5G02460;AT5G62430;AT5G65590;AT5G66940
	FDM4-like C	TF_motif_seq_0239	Dof	652	-	1	ACTTT	AT1G29160;AT1G64620;AT2G37590;AT3G21270;AT3G45610;AT3G47500;AT4G38000;AT5G39660;AT5G60200;AT5G60850;AT5G62940;AT2G46590;AT1G07640;AT1G21340;AT1G26790;AT1G47655;AT1G51700;AT1G69570;AT2G28510;AT2G28810;AT2G34140;AT3G50410;AT3G55370;AT3G61850;AT4G00940;AT4G21050;AT4G21080;AT4G24060;AT5G02460;AT5G62430;AT5G65590;AT5G66940
	FDM4-like C	TF_motif_seq_0239	Dof	659	-	1	TCTTT	AT1G29160;AT1G64620;AT2G37590;AT3G21270;AT3G45610;AT3G47500;AT4G38000;AT5G39660;AT5G60200;AT5G60850;AT5G62940;AT2G46590;AT1G07640;AT1G21340;AT1G26790;AT1G47655;AT1G51700;AT1G69570;AT2G28510;AT2G28810;AT2G34140;AT3G50410;AT3G55370;AT3G61850;AT4G00940;AT4G21050;AT4G21080;AT4G24060;AT5G02460;AT5G62430;AT5G65590;AT5G66940
	FDM4-like C	TF_motif_seq_0239	Dof	668	+	1	AAAGC	AT1G29160;AT1G64620;AT2G37590;AT3G21270;AT3G45610;AT3G47500;AT4G38000;AT5G39660;AT5G60200;AT5G60850;AT5G62940;AT2G46590;AT1G07640;AT1G21340;AT1G26790;AT1G47655;AT1G51700;AT1G69570;AT2G28510;AT2G28810;AT2G34140;AT3G50410;AT3G55370;AT3G61850;AT4G00940;AT4G21050;AT4G21080;AT4G24060;AT5G02460;AT5G62430;AT5G65590;AT5G66940
	FDM4-like C	TF_motif_seq_0239	Dof	674	+	1	AAAGG	AT1G29160;AT1G64620;AT2G37590;AT3G21270;AT3G45610;AT3G47500;AT4G38000;AT5G39660;AT5G60200;AT5G60850;AT5G62940;AT2G46590;AT1G07640;AT1G21340;AT1G26790;AT1G47655;AT1G51700;AT1G69570;AT2G28510;AT2G28810;AT2G34140;AT3G50410;AT3G55370;AT3G61850;AT4G00940;AT4G21050;AT4G21080;AT4G24060;AT5G02460;AT5G62430;AT5G65590;AT5G66940
	FDM4-like C	TF_motif_seq_0239	Dof	675	+	1	AAGGA	AT1G29160;AT1G64620;AT2G37590;AT3G21270;AT3G45610;AT3G47500;AT4G38000;AT5G39660;AT5G60200;AT5G60850;AT5G62940;AT2G46590;AT1G07640;AT1G21340;AT1G26790;AT1G47655;AT1G51700;AT1G69570;AT2G28510;AT2G28810;AT2G34140;AT3G50410;AT3G55370;AT3G61850;AT4G00940;AT4G21050;AT4G21080;AT4G24060;AT5G02460;AT5G62430;AT5G65590;AT5G66940
	FDM4-like C	TF_motif_seq_0239	Dof	703	+	1	AAAGA	AT1G29160;AT1G64620;AT2G37590;AT3G21270;AT3G45610;AT3G47500;AT4G38000;AT5G39660;AT5G60200;AT5G60850;AT5G62940;AT2G46590;AT1G07640;AT1G21340;AT1G26790;AT1G47655;AT1G51700;AT1G69570;AT2G28510;AT2G28810;AT2G34140;AT3G50410;AT3G55370;AT3G61850;AT4G00940;AT4G21050;AT4G21080;AT4G24060;AT5G02460;AT5G62430;AT5G65590;AT5G66940
	FDM4-like C	TF_motif_seq_0239	Dof	712	-	1	ACCTT	AT1G29160;AT1G64620;AT2G37590;AT3G21270;AT3G45610;AT3G47500;AT4G38000;AT5G39660;AT5G60200;AT5G60850;AT5G62940;AT2G46590;AT1G07640;AT1G21340;AT1G26790;AT1G47655;AT1G51700;AT1G69570;AT2G28510;AT2G28810;AT2G34140;AT3G50410;AT3G55370;AT3G61850;AT4G00940;AT4G21050;AT4G21080;AT4G24060;AT5G02460;AT5G62430;AT5G65590;AT5G66940
	FDM4-like C	TF_motif_seq_0239	Dof	912	-	1	CCCTT	AT1G29160;AT1G64620;AT2G37590;AT3G21270;AT3G45610;AT3G47500;AT4G38000;AT5G39660;AT5G60200;AT5G60850;AT5G62940;AT2G46590;AT1G07640;AT1G21340;AT1G26790;AT1G47655;AT1G51700;AT1G69570;AT2G28510;AT2G28810;AT2G34140;AT3G50410;AT3G55370;AT3G61850;AT4G00940;AT4G21050;AT4G21080;AT4G24060;AT5G02460;AT5G62430;AT5G65590;AT5G66940
	FDM4-like C	TF_motif_seq_0239	Dof	951	-	1	CCCTT	AT1G29160;AT1G64620;AT2G37590;AT3G21270;AT3G45610;AT3G47500;AT4G38000;AT5G39660;AT5G60200;AT5G60850;AT5G62940;AT2G46590;AT1G07640;AT1G21340;AT1G26790;AT1G47655;AT1G51700;AT1G69570;AT2G28510;AT2G28810;AT2G34140;AT3G50410;AT3G55370;AT3G61850;AT4G00940;AT4G21050;AT4G21080;AT4G24060;AT5G02460;AT5G62430;AT5G65590;AT5G66940
	FDM4-like C	TF_motif_seq_0240	bZIP	489	-	1	CACGT	AT3G54620;AT4G02640
	FDM4-like C	TF_motif_seq_0240	bZIP	490	+	1	ACGTG	AT3G54620;AT4G02640
	FDM4-like C	TF_motif_seq_0240	bZIP	826	-	1	TACGT	AT3G54620;AT4G02640
	FDM4-like C	TF_motif_seq_0240	bZIP	827	+	1	ACGTT	AT3G54620;AT4G02640
	FDM4-like C	TF_motif_seq_0241	ZF-HD	6	-	1	GTAAT	AT1G75240
	FDM4-like C	TF_motif_seq_0241	ZF-HD	182	+	1	ATTAC	AT1G75240
	FDM4-like C	TF_motif_seq_0241	ZF-HD	189	+	1	ATTAT	AT1G75240
	FDM4-like C	TF_motif_seq_0241	ZF-HD	281	-	1	TTAAT	AT1G75240
	FDM4-like C	TF_motif_seq_0241	ZF-HD	305	-	1	ATAAT	AT1G75240
	FDM4-like C	TF_motif_seq_0241	ZF-HD	340	-	1	TTAAT	AT1G75240
	FDM4-like C	TF_motif_seq_0241	ZF-HD	366	-	1	TTAAT	AT1G75240
	FDM4-like C	TF_motif_seq_0241	ZF-HD	377	+	1	ATTAA	AT1G75240
	FDM4-like C	TF_motif_seq_0241	ZF-HD	378	-	1	TTAAT	AT1G75240
	FDM4-like C	TF_motif_seq_0241	ZF-HD	394	+	1	ATTAT	AT1G75240
	FDM4-like C	TF_motif_seq_0241	ZF-HD	530	+	1	ATTAA	AT1G75240
	FDM4-like C	TF_motif_seq_0241	ZF-HD	531	-	1	TTAAT	AT1G75240
	FDM4-like C	TF_motif_seq_0241	ZF-HD	542	-	1	GTAAT	AT1G75240
	FDM4-like C	TF_motif_seq_0241	ZF-HD	586	+	1	ATTAC	AT1G75240
	FDM4-like C	TF_motif_seq_0241	ZF-HD	744	+	1	ATTAC	AT1G75240
	FDM4-like C	TF_motif_seq_0241	ZF-HD	774	+	1	ATTAT	AT1G75240
	FDM4-like C	TF_motif_seq_0241	ZF-HD	784	-	1	ATAAT	AT1G75240
	FDM4-like C	TF_motif_seq_0241	ZF-HD	863	+	1	ATTAA	AT1G75240
	FDM4-like C	TF_motif_seq_0241	ZF-HD	876	+	1	ATTAT	AT1G75240
	FDM4-like C	TF_motif_seq_0241	ZF-HD	970	+	1	ATTAC	AT1G75240
	FDM4-like C	TF_motif_seq_0241	ZF-HD	988	+	1	ATTAA	AT1G75240
	FDM4-like C	TF_motif_seq_0243	GATA; tify	35	-	1	GTATC	AT1G51600;AT2G45050;AT3G06740;AT3G16870;AT3G21175;AT3G24050;AT3G54810;AT3G60530;AT4G17570;AT4G24470;AT4G26150;AT4G32890;AT4G34680;AT5G25830;AT5G26930;AT5G56860;AT5G66320;AT2G18380;AT3G50870;AT4G36620
	FDM4-like C	TF_motif_seq_0243	GATA; tify	209	+	1	GATAC	AT1G51600;AT2G45050;AT3G06740;AT3G16870;AT3G21175;AT3G24050;AT3G54810;AT3G60530;AT4G17570;AT4G24470;AT4G26150;AT4G32890;AT4G34680;AT5G25830;AT5G26930;AT5G56860;AT5G66320;AT2G18380;AT3G50870;AT4G36620
	FDM4-like C	TF_motif_seq_0243	GATA; tify	218	+	1	GATAC	AT1G51600;AT2G45050;AT3G06740;AT3G16870;AT3G21175;AT3G24050;AT3G54810;AT3G60530;AT4G17570;AT4G24470;AT4G26150;AT4G32890;AT4G34680;AT5G25830;AT5G26930;AT5G56860;AT5G66320;AT2G18380;AT3G50870;AT4G36620
	FDM4-like C	TF_motif_seq_0243	GATA; tify	331	+	1	GATAT	AT1G51600;AT2G45050;AT3G06740;AT3G16870;AT3G21175;AT3G24050;AT3G54810;AT3G60530;AT4G17570;AT4G24470;AT4G26150;AT4G32890;AT4G34680;AT5G25830;AT5G26930;AT5G56860;AT5G66320;AT2G18380;AT3G50870;AT4G36620
	FDM4-like C	TF_motif_seq_0243	GATA; tify	451	-	1	GTATC	AT1G51600;AT2G45050;AT3G06740;AT3G16870;AT3G21175;AT3G24050;AT3G54810;AT3G60530;AT4G17570;AT4G24470;AT4G26150;AT4G32890;AT4G34680;AT5G25830;AT5G26930;AT5G56860;AT5G66320;AT2G18380;AT3G50870;AT4G36620
	FDM4-like C	TF_motif_seq_0243	GATA; tify	534	-	1	ATATC	AT1G51600;AT2G45050;AT3G06740;AT3G16870;AT3G21175;AT3G24050;AT3G54810;AT3G60530;AT4G17570;AT4G24470;AT4G26150;AT4G32890;AT4G34680;AT5G25830;AT5G26930;AT5G56860;AT5G66320;AT2G18380;AT3G50870;AT4G36620
	FDM4-like C	TF_motif_seq_0243	GATA; tify	856	-	1	GTATC	AT1G51600;AT2G45050;AT3G06740;AT3G16870;AT3G21175;AT3G24050;AT3G54810;AT3G60530;AT4G17570;AT4G24470;AT4G26150;AT4G32890;AT4G34680;AT5G25830;AT5G26930;AT5G56860;AT5G66320;AT2G18380;AT3G50870;AT4G36620
	FDM4-like C	TF_motif_seq_0243	GATA; tify	898	-	1	CTATC	AT1G51600;AT2G45050;AT3G06740;AT3G16870;AT3G21175;AT3G24050;AT3G54810;AT3G60530;AT4G17570;AT4G24470;AT4G26150;AT4G32890;AT4G34680;AT5G25830;AT5G26930;AT5G56860;AT5G66320;AT2G18380;AT3G50870;AT4G36620
	FDM4-like C	TF_motif_seq_0246	Homeodomain; TALE	481	+	1	TGACA	AT1G23380;AT1G62360;AT1G70510;AT4G08150
	FDM4-like C	TF_motif_seq_0246	Homeodomain; TALE	494	-	1	GGTCA	AT1G23380;AT1G62360;AT1G70510;AT4G08150
	FDM4-like C	TF_motif_seq_0246	Homeodomain; TALE	520	-	1	GGTCA	AT1G23380;AT1G62360;AT1G70510;AT4G08150
	FDM4-like C	TF_motif_seq_0246	Homeodomain; TALE	556	-	1	CGTCA	AT1G23380;AT1G62360;AT1G70510;AT4G08150
	FDM4-like C	TF_motif_seq_0246	Homeodomain; TALE	847	-	1	TGTCA	AT1G23380;AT1G62360;AT1G70510;AT4G08150
	FDM4-like C	TF_motif_seq_0246	Homeodomain; TALE	977	-	1	TGTCA	AT1G23380;AT1G62360;AT1G70510;AT4G08150
	FDM4-like C	TF_motif_seq_0252	Myb/SANT; MYB; ARR-B;MYB;ARR-B	118	-	1	AATCT	AT2G01760;AT3G16857;AT4G16110;AT4G18020;AT4G31920;AT5G58080;AT1G67710;AT1G49190;AT2G25180;AT5G49240
	FDM4-like C	TF_motif_seq_0252	Myb/SANT; MYB; ARR-B;MYB;ARR-B	125	-	1	AATCT	AT2G01760;AT3G16857;AT4G16110;AT4G18020;AT4G31920;AT5G58080;AT1G67710;AT1G49190;AT2G25180;AT5G49240
	FDM4-like C	TF_motif_seq_0252	Myb/SANT; MYB; ARR-B;MYB;ARR-B	607	-	1	AATCT	AT2G01760;AT3G16857;AT4G16110;AT4G18020;AT4G31920;AT5G58080;AT1G67710;AT1G49190;AT2G25180;AT5G49240
	FDM4-like C	TF_motif_seq_0252	Myb/SANT; MYB; ARR-B;MYB;ARR-B	705	+	1	AGATT	AT2G01760;AT3G16857;AT4G16110;AT4G18020;AT4G31920;AT5G58080;AT1G67710;AT1G49190;AT2G25180;AT5G49240
	FDM4-like C	TF_motif_seq_0252	Myb/SANT; MYB; ARR-B;MYB;ARR-B	861	+	1	GGATT	AT2G01760;AT3G16857;AT4G16110;AT4G18020;AT4G31920;AT5G58080;AT1G67710;AT1G49190;AT2G25180;AT5G49240
	FDM4-like C	TF_motif_seq_0254	AP2; ERF	22	+	1	ATCTA	AT3G14230
	FDM4-like C	TF_motif_seq_0254	AP2; ERF	145	+	1	ATCTA	AT3G14230
	FDM4-like C	TF_motif_seq_0255	AP2; RAV; B3	13	+	1	CAACA	AT1G25560;AT1G13260
	FDM4-like C	TF_motif_seq_0255	AP2; RAV; B3	53	-	1	TGTTG	AT1G25560;AT1G13260
	FDM4-like C	TF_motif_seq_0255	AP2; RAV; B3	114	+	1	CAACA	AT1G25560;AT1G13260
	FDM4-like C	TF_motif_seq_0255	AP2; RAV; B3	234	+	1	CAACA	AT1G25560;AT1G13260
	FDM4-like C	TF_motif_seq_0257	NF-YB;NF-YA;NF-YC	792	+	1	CCAAT	AT1G09030;AT1G17590;AT1G21970;AT1G30500;AT1G54160;AT1G54830;AT1G56170;AT1G72830;AT2G38880;AT2G47810;AT3G05690;AT3G14020;AT3G20910;AT3G53340;AT4G14540;AT5G06510;AT5G12840;AT5G27910;AT5G38140;AT5G47640;AT5G47670;AT5G50470;AT5G50480
	FDM4-like C	TF_motif_seq_0267	Trihelix	87	+	1	GTTAC	AT5G01380
	FDM4-like C	TF_motif_seq_0270	WRKY	494	-	1	GGTCA	AT1G13960;AT1G18860;AT1G29280;AT1G29860;AT1G30650;AT1G55600;AT1G62300;AT1G64000;AT1G66550;AT1G68150;AT1G69310;AT1G69810;AT1G80590;AT1G80840;AT2G03340;AT2G23320;AT2G24570;AT2G25000;AT2G30250;AT2G30590;AT2G34830;AT2G37260;AT2G38470;AT2G40740;AT2G40750;AT2G44745;AT2G46130;AT2G46400;AT2G47260;AT3G01080;AT3G01970;AT3G04670;AT3G56400;AT3G58710;AT4G01250;AT4G01720;AT4G04450;AT4G12020;AT4G18170;AT4G22070…
	FDM4-like C	TF_motif_seq_0270	WRKY	520	-	1	GGTCA	AT1G13960;AT1G18860;AT1G29280;AT1G29860;AT1G30650;AT1G55600;AT1G62300;AT1G64000;AT1G66550;AT1G68150;AT1G69310;AT1G69810;AT1G80590;AT1G80840;AT2G03340;AT2G23320;AT2G24570;AT2G25000;AT2G30250;AT2G30590;AT2G34830;AT2G37260;AT2G38470;AT2G40740;AT2G40750;AT2G44745;AT2G46130;AT2G46400;AT2G47260;AT3G01080;AT3G01970;AT3G04670;AT3G56400;AT3G58710;AT4G01250;AT4G01720;AT4G04450;AT4G12020;AT4G18170;AT4G22070…
	FDM4-like C	TF_motif_seq_0271	bZIP	556	-	1	CGTCA	AT1G77920;AT3G12250;AT5G06950;AT5G06960;AT5G10030;AT5G65210;AT1G22070
	FDM4-like C	TF_motif_seq_0281	bZIP	284	-	1	aTTCTT	AT1G68640
	FDM4-like C	TF_motif_seq_0300	bHLH	489	+	1	CACGTg	AT1G09530;AT2G20180;AT4G17880;AT5G46760
	FDM4-like C	TF_motif_seq_0300	bHLH	489	-	1	cACGTG	AT1G09530;AT2G20180;AT4G17880;AT5G46760
	FDM4-like C	TF_motif_seq_0301	bHLH	489	+	1	CACGTg	AT1G32640
	FDM4-like C	TF_motif_seq_0301	bHLH	489	-	1	cACGTG	AT1G32640
	FDM4-like C	TF_motif_seq_0302	bHLH	131	+	1	CAACTg	AT5G08130;AT3G26744
	FDM4-like C	TF_motif_seq_0302	bHLH	131	-	1	cAACTG	AT5G08130;AT3G26744
	FDM4-like C	TF_motif_seq_0302	bHLH	350	+	1	CAAATg	AT5G08130;AT3G26744
	FDM4-like C	TF_motif_seq_0302	bHLH	350	-	1	cAAATG	AT5G08130;AT3G26744
	FDM4-like C	TF_motif_seq_0302	bHLH	489	+	1	CACGTg	AT5G08130;AT3G26744
	FDM4-like C	TF_motif_seq_0302	bHLH	489	-	1	cACGTG	AT5G08130;AT3G26744
	FDM4-like C	TF_motif_seq_0302	bHLH	515	+	1	CATTTg	AT5G08130;AT3G26744
	FDM4-like C	TF_motif_seq_0302	bHLH	515	-	1	cATTTG	AT5G08130;AT3G26744
	FDM4-like C	TF_motif_seq_0302	bHLH	569	+	1	CATTTg	AT5G08130;AT3G26744
	FDM4-like C	TF_motif_seq_0302	bHLH	569	-	1	cATTTG	AT5G08130;AT3G26744
	FDM4-like C	TF_motif_seq_0313	(Others)	52	+	1	CTGTTg	D14712
	FDM4-like C	TF_motif_seq_0313	(Others)	131	-	1	cAACTG	D14712
	FDM4-like C	TF_motif_seq_0313	(Others)	889	-	1	tAACTG	D14712
	FDM4-like C	TF_motif_seq_0326	(Others)	889	+	1	TAACTg	D14712
	FDM4-like C	TF_motif_seq_0339	WRKY	480	+	0.95	TTGACa	AT1G13960;AT1G18860;AT1G29280;AT1G29860;AT1G30650;AT1G55600;AT1G62300;AT1G64000;AT1G66550;AT1G68150;AT1G69310;AT1G69810;AT1G80590;AT1G80840;AT2G03340;AT2G23320;AT2G24570;AT2G25000;AT2G30250;AT2G30590;AT2G34830;AT2G37260;AT2G38470;AT2G40740;AT2G40750;AT2G44745;AT2G46130;AT2G46400;AT2G47260;AT3G01080;AT3G01970;AT3G04670;AT3G56400;AT3G58710;AT4G01250;AT4G01720;AT4G04450;AT4G12020;AT4G18170;AT4G22070…
	FDM4-like C	TF_motif_seq_0339	WRKY	520	-	1	gGTCAA	AT1G13960;AT1G18860;AT1G29280;AT1G29860;AT1G30650;AT1G55600;AT1G62300;AT1G64000;AT1G66550;AT1G68150;AT1G69310;AT1G69810;AT1G80590;AT1G80840;AT2G03340;AT2G23320;AT2G24570;AT2G25000;AT2G30250;AT2G30590;AT2G34830;AT2G37260;AT2G38470;AT2G40740;AT2G40750;AT2G44745;AT2G46130;AT2G46400;AT2G47260;AT3G01080;AT3G01970;AT3G04670;AT3G56400;AT3G58710;AT4G01250;AT4G01720;AT4G04450;AT4G12020;AT4G18170;AT4G22070…
	FDM4-like C	TF_motif_seq_0396	WOX	861	-	1	ggATTAA	AT2G17950
	FDM4-like C	TF_motif_seq_0424	bZIP	488	+	1	CCACGtgg	AT1G03970;AT2G46270;AT4G01120;AT4G36730
	FDM4-like C	TF_motif_seq_0424	bZIP	488	-	1	ccaCGTGG	AT1G03970;AT2G46270;AT4G01120;AT4G36730
	FDM4-like C	TFmatrixID_0649	B3	268	-	1	TGCTTg	AT5G25475
	FDM4-like C	TFmatrixID_0651	B3	43	+	0.99	catGATGAactgttg	AT5G18090
	FDM4-like C	TFmatrixID_0651	B3	675	+	0.99	aagGATGAaaataaa	AT5G18090
	FDM4-like C	TFmatrixID_0787	ARID	336	+	0.95	aaagtTAATTt	AT1G20910
	FDM4-like C	TFmatrixID_0790	ARID	375	+	1	TTATTa	AT3G13350
	FDM4-like C	TFmatrixID_0790	ARID	392	+	1	TTATTa	AT3G13350
	FDM4-like C	TFmatrixID_0790	ARID	528	+	1	TTATTa	AT3G13350
	FDM4-like C	TFmatrixID_0790	ARID	742	+	1	TTATTa	AT3G13350
	FDM4-like C	TFmatrixID_0790	ARID	968	+	1	TTATTa	AT3G13350
	FDM4-like C	TFmatrixID_0801	bHLH	476	+	0.98	tttattgacatacCACGTg	AT1G69010
	FDM4-like C	TFmatrixID_0801	bHLH	489	-	0.97	cACGTGgtcatttttattc	AT1G69010
	FDM4-like C	TFmatrixID_0807	bHLH	481	-	0.98	tgacataccACGTGgtcattt	AT1G59640
	FDM4-like C	TFmatrixID_0807	bHLH	482	+	0.99	gacatacCACGTggtcatttt	AT1G59640
	FDM4-like C	TFmatrixID_0817	bHLH	483	-	0.95	acatacCACGTggtcattttt	AT1G10120
	FDM4-like C	TFmatrixID_0821	bHLH	481	+	0.96	tgacatacCACGTgg	AT5G61270
	FDM4-like C	TFmatrixID_0821	bHLH	488	-	0.96	ccACGTGgtcatttt	AT5G61270
	FDM4-like C	TFmatrixID_0822	bHLH	482	+	0.96	gacatacCACGTggt	AT3G23690
	FDM4-like C	TFmatrixID_0822	bHLH	487	-	0.96	accACGTGgtcattt	AT3G23690
	FDM4-like C	TFmatrixID_0890	Dof	410	+	0.98	ttttCTTTTtcaaat	AT2G28810
	FDM4-like C	TFmatrixID_0891	Dof	625	+	0.96	atAAAAGtaaattt	AT4G21080
	FDM4-like C	TFmatrixID_0895	Dof	399	+	0.95	tgaaattcgtattttCTTTTt	AT3G50410
	FDM4-like C	TFmatrixID_0896	Dof	410	-	0.98	ttttCTTTTtc	AT1G64620
	FDM4-like C	TFmatrixID_0897	Dof	406	+	0.95	cgtattttCTTTTtc	AT2G37590
	FDM4-like C	TFmatrixID_0899	Dof	406	+	0.98	cgtattttCTTTTtc	AT3G45610
	FDM4-like C	TFmatrixID_0899	Dof	635	+	0.95	attttactCTTTTtt	AT3G45610
	FDM4-like C	TFmatrixID_0903	Dof	408	+	0.95	tattttCTTTTtcaaataa	AT5G02460
	FDM4-like C	TFmatrixID_0905	Dof	410	-	0.96	ttttCTTTTtc	AT2G46590
	FDM4-like C	TFmatrixID_0906	Dof	408	-	0.96	tattttCTTTTtcaaataa	AT5G60850
	FDM4-like C	TFmatrixID_0907	Dof	407	-	0.96	gtattttCTTTTtc	AT5G60850
	FDM4-like C	TFmatrixID_0908	Dof	408	-	0.96	tattttCTTTTtcaaataa	AT1G64620
	FDM4-like C	TFmatrixID_0909	Dof	405	-	0.95	tcgtattttCTTTTtcaaata	AT1G51700
	FDM4-like C	TFmatrixID_0911	Dof	408	-	0.95	tattttCTTTTtc	AT2G46590
	FDM4-like C	TFmatrixID_0916	Dof	407	+	0.95	gtattttCTTTTtca	AT1G47655
	FDM4-like C	TFmatrixID_0919	Dof	402	+	0.96	aattcgtattttCTTTTtc	AT3G55370
	FDM4-like C	TFmatrixID_0920	Dof	410	-	0.95	ttttCTTTTtc	AT4G38000
	FDM4-like C	TFmatrixID_0923	Dof	624	+	0.98	tataAAAGTaa	AT1G47655
	FDM4-like C	TFmatrixID_0968	C2H2	131	-	0.98	cAACTGgagct	AT1G13400
	FDM4-like C	TFmatrixID_0968	C2H2	889	-	0.96	tAACTGagact	AT1G13400
	FDM4-like C	TFmatrixID_0977	C2H2	416	-	1	ttTTCAA	AT2G41835
	FDM4-like C	TFmatrixID_0981	C2H2	605	+	1	GAAATct	AT3G49930
	FDM4-like C	TFmatrixID_0981	C2H2	612	+	1	GAAATca	AT3G49930
	FDM4-like C	TFmatrixID_0981	C2H2	719	+	1	GAAATca	AT3G49930
	FDM4-like C	TFmatrixID_0984	C2H2	289	-	1	TGGTGa	AT2G48100
	FDM4-like C	TFmatrixID_0985	C3H Zinc finger	625	+	0.95	atAAAAGtaaa	AT5G63260
	FDM4-like C	TFmatrixID_0986	C3H Zinc finger	410	-	0.98	ttttCTTTTtcaaa	AT3G12130
	FDM4-like C	TFmatrixID_0988	C3H Zinc finger	410	-	0.95	ttttCTTTTtc	AT5G63260
	FDM4-like C	TFmatrixID_0994	C3H	289	-	1	tGGTGAa	AT1G70910
	FDM4-like C	TFmatrixID_1000	TCR; CPP	758	-	0.98	aTTTAAatttgcaa	AT4G14770
	FDM4-like C	TFmatrixID_1001	TCR; CPP	757	+	0.96	caTTTAAatttgcaa	AT3G22760
	FDM4-like C	TFmatrixID_1002	TCR; CPP	758	-	0.96	atTTAAAtttgcaaa	AT3G22760
	FDM4-like C	TFmatrixID_1003	TCR; CPP	758	-	0.98	atttaAATTTgcaaa	AT4G14770
	FDM4-like C	TFmatrixID_1005	TCR; CPP	759	-	0.97	TTTAAatttgcaaac	AT3G22780
	FDM4-like C	TFmatrixID_1020	Myb/SANT	704	-	1	aaGATTCt	AT3G24120
	FDM4-like C	TFmatrixID_1021	Myb/SANT; G2-like	702	-	0.97	aaaaGATTCtacct	AT5G45580
	FDM4-like C	TFmatrixID_1022	Myb/SANT	235	+	0.95	aacaaTATTCgacc	AT3G24120
	FDM4-like C	TFmatrixID_1023	Myb/SANT	701	-	0.98	taaaaGATTCtacc	AT3G04030
	FDM4-like C	TFmatrixID_1025	Myb/SANT; G2-like	433	-	0.95	atAGAATtttcgactcaagt	AT2G40260
	FDM4-like C	TFmatrixID_1026	Myb/SANT; G2-like	701	+	1	taaaaGATTCt	AT4G37180
	FDM4-like C	TFmatrixID_1029	Myb/SANT	701	-	0.99	taaaaGATTCt	AT1G25550
	FDM4-like C	TFmatrixID_1030	Myb/SANT	235	-	0.95	aacaaTATTCgacc	AT3G12730
	FDM4-like C	TFmatrixID_1037	Myb/SANT; G2-like	701	+	1	taaaaGATTCt	AT4G37180
	FDM4-like C	TFmatrixID_1038	Myb/SANT; G2-like	432	-	0.97	aatAGAATtttcgac	AT2G40260
	FDM4-like C	TFmatrixID_1040	Myb/SANT	698	+	0.98	aactaaaaGATTCt	AT1G25550
	FDM4-like C	TFmatrixID_1041	Myb/SANT	705	+	1	AGATTct	AT1G68670
	FDM4-like C	TFmatrixID_1042	Myb/SANT	697	+	0.96	taactaaaaGATTCt	AT1G13300
	FDM4-like C	TFmatrixID_1044	Myb/SANT; G2-like	432	+	0.99	aatAGAATttt	AT2G38300
	FDM4-like C	TFmatrixID_1046	Myb/SANT	726	+	0.99	taGAAAAct	AT3G13040
	FDM4-like C	TFmatrixID_1056	HD-ZIP	391	-	0.95	tttaTTATTgaaat	AT4G36740
	FDM4-like C	TFmatrixID_1062	HD-ZIP	302	+	0.95	aaAATAAtttc	AT5G66700
	FDM4-like C	TFmatrixID_1073	Homeodomain; HD-ZIP	302	+	0.98	aaAATAAtttc	AT1G69780
	FDM4-like C	TFmatrixID_1077	Homeodomain; HD-ZIP	793	+	0.99	caATCATaacc	AT2G22430
	FDM4-like C	TFmatrixID_1079	Homeodomain; HD-ZIP	366	-	0.96	ttaATGATttt	AT5G47370
	FDM4-like C	TFmatrixID_1079	Homeodomain; HD-ZIP	792	+	0.95	ccaATCATaac	AT5G47370
	FDM4-like C	TFmatrixID_1086	Homeodomain; HD-ZIP	302	+	0.95	aaAATAAtttc	AT1G69780
	FDM4-like C	TFmatrixID_1089	Homeodomain; bZIP; HD-ZIP	302	+	0.97	aaAATAAtttc	AT3G01470
	FDM4-like C	TFmatrixID_1090	Homeodomain; HD-ZIP	302	+	0.97	aaAATAAtttc	AT3G01220
	FDM4-like C	TFmatrixID_1091	Homeodomain; HD-ZIP	366	+	0.95	ttaATGATtttatta	AT4G17460
	FDM4-like C	TFmatrixID_1092	Homeodomain; HD-ZIP	366	+	0.96	ttaATGATttt	AT4G17460
	FDM4-like C	TFmatrixID_1093	Homeodomain; HD-ZIP	368	-	0.96	aaTGATTtta	AT4G37790
	FDM4-like C	TFmatrixID_1093	Homeodomain; HD-ZIP	791	+	0.96	gccAATCAta	AT4G37790
	FDM4-like C	TFmatrixID_1096	HSF	91	+	1	CTAGAa	AT5G16820
	FDM4-like C	TFmatrixID_1139	MADS box	289	-	1	TGGTGa	AT1G60920
	FDM4-like C	TFmatrixID_1140	M-type	289	+	1	TGGTGa	AT5G48670
	FDM4-like C	TFmatrixID_1144	Myb/SANT; MYB	16	+	0.95	catcacatctaggTAGGTagt	AT3G12720
	FDM4-like C	TFmatrixID_1148	Myb/SANT; MYB	25	-	0.99	taggTAGGTagta	AT1G09540
	FDM4-like C	TFmatrixID_1150	Myb/SANT; MYB	100	+	0.95	cgaaCCTAActag	AT1G68320
	FDM4-like C	TFmatrixID_1175	Myb/SANT; MYB	26	-	0.97	aggTAGGTagt	AT5G62320
	FDM4-like C	TFmatrixID_1175	Myb/SANT; MYB	100	+	0.95	cgaACCTAact	AT5G62320
	FDM4-like C	TFmatrixID_1180	Myb/SANT; MYB	22	-	0.96	atctaggTAGGTagt	AT1G09540
	FDM4-like C	TFmatrixID_1181	Myb/SANT; MYB	24	+	0.96	ctaggTAGGTagta	AT4G05100
	FDM4-like C	TFmatrixID_1186	MYB	103	+	1	aCCTAAc	AT3G01530
	FDM4-like C	TFmatrixID_1190	MYB	103	-	0.98	aCCTAActagacaac	AT3G06490
	FDM4-like C	TFmatrixID_1191	Myb/SANT; MYB	99	-	0.97	tcgaACCTAactag	AT3G30210
	FDM4-like C	TFmatrixID_1194	Myb/SANT; MYB	25	-	0.96	taggTAGGTagta	AT5G62320
	FDM4-like C	TFmatrixID_1196	Myb/SANT; MYB	21	+	0.95	catctaggTAGGTagt	AT3G12820
	FDM4-like C	TFmatrixID_1198	Myb/SANT; MYB	25	-	0.95	taggTAGGTagtatcagac	AT5G10280
	FDM4-like C	TFmatrixID_1200	Myb/SANT; MYB	22	+	0.95	atctaggTAGGTagt	AT3G61250
	FDM4-like C	TFmatrixID_1205	Myb/SANT; MYB	24	-	0.95	ctaggTAGGTagta	AT3G12820
	FDM4-like C	TFmatrixID_1210	MYB	26	-	0.97	aggTAGGTagtatcagacatg	AT1G18570
	FDM4-like C	TFmatrixID_1216	Myb/SANT; MYB	101	-	0.97	gaaCCTAActagaca	AT1G68320
	FDM4-like C	TFmatrixID_1218	Myb/SANT; MYB	102	-	0.95	aaCCTAActagacaa	AT1G25340
	FDM4-like C	TFmatrixID_1219	Myb/SANT; MYB	24	-	0.95	ctaggTAGGTagt	AT5G14340
	FDM4-like C	TFmatrixID_1220	Myb/SANT; MYB	100	-	0.99	cgaACCTAac	AT5G10280
	FDM4-like C	TFmatrixID_1221	MYB	113	-	0.99	acAACAAtctt	AT5G40330
	FDM4-like C	TFmatrixID_1221	MYB	233	-	0.99	acAACAAtatt	AT5G40330
	FDM4-like C	TFmatrixID_1224	Myb/SANT; MYB	24	-	0.98	ctaggTAGGTagta	AT4G05100
	FDM4-like C	TFmatrixID_1224	Myb/SANT; MYB	99	+	0.98	tcgaACCTAactag	AT4G05100
	FDM4-like C	TFmatrixID_1353	NAC; NAM	826	-	1	TACGT	AT1G01720
	FDM4-like C	TFmatrixID_1356	NAC; NAM	489	+	1	CACGT	AT3G04070
	FDM4-like C	TFmatrixID_1356	NAC; NAM	490	-	1	ACGTG	AT3G04070
	FDM4-like C	TFmatrixID_1368	(Others)	286	-	0.99	tctTGGTGaaatgca	AT2G17900
	FDM4-like C	TFmatrixID_1369	(Others)	398	+	1	TTGAAa	AT1G63040
	FDM4-like C	TFmatrixID_1369	(Others)	417	-	1	tTTCAA	AT1G63040
	FDM4-like C	TFmatrixID_1371	(Others)	405	-	0.95	tcgtattttCTTTTt	AT3G21890
	FDM4-like C	TFmatrixID_1378	B3	835	-	0.97	ttattTTTTTtttgt	AT1G49480
	FDM4-like C	TFmatrixID_1378	B3	836	-	0.95	tatttTTTTTttgtc	AT1G49480
	FDM4-like C	TFmatrixID_1424	Trihelix	635	-	0.96	atTTTACtct	AT1G33240
	FDM4-like C	TFmatrixID_1478	WRKY	517	-	0.95	tttgGTCAAagtt	AT4G26640
	FDM4-like C	TFmatrixID_1509	ZF-HD	183	+	0.95	ttacgcATTAT	AT1G14687
	FDM4-like C	TFmatrixID_1510	ZF-HD	525	+	0.97	aagttATTAAt	AT1G75240
	FDM4-like C	TFmatrixID_1512	ZF-HD	365	-	0.96	tTTAATgattttatt	AT1G75240
	FDM4-like C	TFmatrixID_1517	Myb/SANT; MYB-related	531	-	0.99	ttaATATCcg	AT1G18330
	FDM4-like C	TFmatrixID_1519	Myb/SANT	704	-	1	aaGATTCtac	AT3G12730
	FDM4-like C	TFmatrixID_1520	MYB-related	83	-	0.98	CTAGGtta	AT1G49950
	FDM4-like C	TFmatrixID_1521	Myb/SANT; MYB-related	531	+	0.99	ttaATATCcg	AT3G09600
	FDM4-like C	TFmatrixID_1523	Myb/SANT; MYB	27	-	0.97	ggTAGGTa	AT3G08500
	FDM4-like C	TFmatrixID_1526	C2H2	844	+	1	ttTTGTCatc	AT3G45260
	FDM4-like C	TFmatrixID_1527	Dof	827	-	1	ACGTTtact	AT5G62940
	FDM4-like C	TFmatrixID_1528	TCR; CPP	415	-	0.99	ttttTCAAAt	AT3G22760
	FDM4-like C	TFmatrixID_1529	bZIP	487	-	0.95	acCACGTgg	AT3G56850
	FDM4-like C	TFmatrixID_1529	bZIP	488	+	0.95	ccACGTGgt	AT3G56850
	FDM4-like C	TFmatrixID_1533	bZIP	486	+	0.97	tacCACGTggtc	AT3G19290
	FDM4-like C	TFmatrixID_1533	bZIP	486	-	0.97	taccACGTGgtc	AT3G19290
	FDM4-like C	TFmatrixID_1538	(Others)	201	+	1	ttTGCACcga	AT2G42040
	FDM4-like C	TFmatrixID_1538	(Others)	953	+	0.98	ctTGCACtta	AT2G42040
	FDM4-like C	TFmatrixID_1539	C2H2	844	+	1	ttTTGTCatc	AT3G50700
	FDM4-like C	TFmatrixID_1540	bZIP	486	-	0.99	tacCACGTgg	AT3G56850
	FDM4-like C	TFmatrixID_1540	bZIP	488	+	0.99	ccACGTGgtc	AT3G56850
	FDM4-like C	TFmatrixID_1541	bZIP	486	-	0.98	tacCACGTgg	AT3G19290
	FDM4-like C	TFmatrixID_1541	bZIP	488	+	0.98	ccACGTGgtc	AT3G19290
	FDM4-like C	TFmatrixID_1543	Myb/SANT	704	-	1	aaGATTCtac	AT1G13300
	FDM4-like C	TFmatrixID_1544	Dof	626	+	0.99	tAAAAGtaa	AT1G64620
	FDM4-like C	TFmatrixID_1545	WRKY	519	-	0.99	tgGTCAAa	AT2G47260
	FDM4-like C	TFmatrixID_1555	MYB	103	+	1	aCCTAAct	AT3G01530
	FDM4-like C	TFmatrixID_1629	Myb/SANT	704	+	0.99	aaGATTCtac	AT3G46640
	FDM4-like C	TFmatrixID_1633	Myb/SANT	704	+	0.99	aaGATTCtac	AT3G46640
	FDM4-like C	TFmatrixID_1637	Myb/SANT	704	+	0.99	aaGATTCtac	AT3G46640
	FDM4-like C	TFmatrixID_1641	Myb/SANT	704	+	0.98	aaGATTCtac	AT3G46640
	FDM4-like C	TFmatrixID_1642	Myb/SANT	213	+	0.96	caagAGATActcgg	AT3G46640
	FDM4-like C	TFmatrixID_1645	Myb/SANT	704	+	0.98	aaGATTCtac	AT3G46640
	FDM4-like C	TFmatrixID_1648	Myb/SANT	702	+	0.98	aaaaGATTCtacct	AT3G46640
	FDM4-like C	TFmatrixID_1649	Myb/SANT	704	+	0.98	aaGATTCtac	AT3G46640
	FDM4-like C	TFmatrixID_1652	Myb/SANT	213	+	0.95	caagAGATActcgg	AT3G46640
	FDM4-like C	TFmatrixID_1680	NAC; NAM	830	-	0.95	tttACTTAttt	AT3G49530
	FDM4-like C	TFmatrixID_1681	NAC; NAM	830	-	0.95	tttACTTAttt	AT3G49530
	FDM4-like C	TFmatrixID_1687	NAC	828	-	0.97	cgttTACTTattt	AT2G27300
	FDM4-like C	TFmatrixID_1741	WRKY	518	-	0.95	ttgGTCAAagtt	AT2G04880
	FDM4-like D	TFmatrixID_0236	Dof	990	-	1	tCGTTAga	AT3G45610
	FDM4-like D	TFmatrixID_0051	LOB;LBD	983	-	0.96	aggTCCGGat	AT2G42430
	FDM4-like D	TF_motif_seq_0237	GATA;tify	977	+	1	GGATG	AT1G51600;AT2G45050;AT3G06740;AT3G16870;AT3G21175;AT3G24050;AT3G54810;AT3G60530;AT4G17570;AT4G24470;AT4G26150;AT4G32890;AT4G34680;AT5G25830;AT5G26930;AT5G56860;AT5G66320;AT2G18380;AT3G50870;AT4G36620
	FDM4-like D	TFmatrixID_0146	AT-Hook	968	-	1	ATTATttgt	AT4G21895;AT5G62260;Glyma04g10960.1;Glyma10g07550.1;Glyma13g21430.1;POPTR_0002s10560;POPTR_0005s17920
	FDM4-like D	TF_motif_seq_0241	ZF-HD	968	+	1	ATTAT	AT1G75240
	FDM4-like D	TFmatrixID_0134	AT-Hook	955	+	0.97	gaaaaAAAAA	AT4G21895;AT5G62260;Glyma04g10960.1;Glyma10g07550.1;Glyma13g21430.1;POPTR_0002s10560;POPTR_0005s17920
	FDM4-like D	TFmatrixID_0140	AT-Hook	951	+	1	aaaAAAAT	AT4G21895;AT5G62260;Glyma04g10960.1;Glyma10g07550.1;Glyma13g21430.1;POPTR_0002s10560;POPTR_0005s17920
	FDM4-like D	TFmatrixID_0148	AT-Hook	950	+	0.99	aaAAAATc	AT1G19485;AT1G48610;Glyma06g01700.1;Glyma0856s00200.1;Glyma09g39650.1;Glyma18g46540.1;POPTR_0004s20060
	FDM4-like D	TF_motif_seq_0237	GATA;tify	946	-	1	AATCT	AT1G51600;AT2G45050;AT3G06740;AT3G16870;AT3G21175;AT3G24050;AT3G54810;AT3G60530;AT4G17570;AT4G24470;AT4G26150;AT4G32890;AT4G34680;AT5G25830;AT5G26930;AT5G56860;AT5G66320;AT2G18380;AT3G50870;AT4G36620
	FDM4-like D	TF_motif_seq_0252	Myb/SANT;MYB;ARR-B	946	-	1	AATCT	AT2G01760;AT3G16857;AT4G16110;AT4G18020;AT4G31920;AT5G58080;AT1G67710;AT1G49190;AT2G25180;AT5G49240
	FDM4-like D	TF_motif_seq_0254	AP2;ERF	945	+	1	ATCTA	AT3G14230
	FDM4-like D	TFmatrixID_0285	Homeodomain;HB-PHD	943	-	1	ctagGTTTAg	AT3G19510
	FDM4-like D	TFmatrixID_0264	GATA;tify	937	+	1	ttAGATCccc	AT2G45050;AT3G24050;AT5G25830;AT5G66320;Glyma01g37450.1;Glyma02g05710.1;Glyma02g07850.1;Glyma02g08150.1;Glyma03g27250.1;Glyma04g01090.1;Glyma04g08990.1;Glyma06g01110.1;Glyma06g09080.1;Glyma07g01960.1;Glyma07g14750.1;Glyma10g25480.1;Glyma10g35470.1;Glyma11g11930.1;Glyma11g20480.1;Glyma12g04180.1;Glyma12g08130.1;Glyma12g29730.1;Glyma13g40020.1;Glyma14g22460.1;Glyma16g04670.1;Glyma16g24390.1;Glyma16…
	FDM4-like D	TFmatrixID_0270	GATA;tify	936	+	1	tAGATCccca	AT2G28340;AT2G45050;AT4G34680;AT5G25830;AT5G66320;Glyma01g37450.1;Glyma02g05710.1;Glyma02g07850.1;Glyma02g08150.1;Glyma03g27250.1;Glyma04g01090.1;Glyma04g08990.1;Glyma06g01110.1;Glyma06g09080.1;Glyma07g01960.1;Glyma07g14750.1;Glyma10g25480.1;Glyma10g35470.1;Glyma11g11930.1;Glyma11g20480.1;Glyma12g04180.1;Glyma12g08130.1;Glyma12g29730.1;Glyma13g40020.1;Glyma14g22460.1;Glyma16g04670.1;Glyma16g24390…
	FDM4-like D	TF_motif_seq_0254	AP2;ERF	936	-	1	TAGAT	AT3G14230
	FDM4-like D	TF_motif_seq_0237	GATA;tify	935	+	1	AGATC	AT1G51600;AT2G45050;AT3G06740;AT3G16870;AT3G21175;AT3G24050;AT3G54810;AT3G60530;AT4G17570;AT4G24470;AT4G26150;AT4G32890;AT4G34680;AT5G25830;AT5G26930;AT5G56860;AT5G66320;AT2G18380;AT3G50870;AT4G36620
	FDM4-like D	TF_motif_seq_0237	GATA;tify	934	-	1	GATCC	AT1G51600;AT2G45050;AT3G06740;AT3G16870;AT3G21175;AT3G24050;AT3G54810;AT3G60530;AT4G17570;AT4G24470;AT4G26150;AT4G32890;AT4G34680;AT5G25830;AT5G26930;AT5G56860;AT5G66320;AT2G18380;AT3G50870;AT4G36620
	FDM4-like D	TFmatrixID_0341	Myb/SANT;MYB;ARR-B	930	+	0.98	cccaAATCTt	AT2G01760;Glyma02g09450.1;Glyma07g26890.1;POPTR_0008s13490;POPTR_0008s22990;POPTR_0010s11600
	FDM4-like D	TF_motif_seq_0237	GATA;tify	926	-	1	AATCT	AT1G51600;AT2G45050;AT3G06740;AT3G16870;AT3G21175;AT3G24050;AT3G54810;AT3G60530;AT4G17570;AT4G24470;AT4G26150;AT4G32890;AT4G34680;AT5G25830;AT5G26930;AT5G56860;AT5G66320;AT2G18380;AT3G50870;AT4G36620
	FDM4-like D	TF_motif_seq_0252	Myb/SANT;MYB;ARR-B	926	-	1	AATCT	AT2G01760;AT3G16857;AT4G16110;AT4G18020;AT4G31920;AT5G58080;AT1G67710;AT1G49190;AT2G25180;AT5G49240
	FDM4-like D	TFmatrixID_0238	Dof	923	+	1	cttAAAAGt	AT4G38000
	FDM4-like D	TFmatrixID_0233	Dof	922	+	1	ttAAAAGttg	AT1G64620
	FDM4-like D	TF_motif_seq_0239	Dof	919	+	1	AAAGT	AT1G29160;AT1G64620;AT2G37590;AT3G21270;AT3G45610;AT3G47500;AT4G38000;AT5G39660;AT5G60200;AT5G60850;AT5G62940;AT2G46590;AT1G07640;AT1G21340;AT1G26790;AT1G47655;AT1G51700;AT1G69570;AT2G28510;AT2G28810;AT2G34140;AT3G50410;AT3G55370;AT3G61850;AT4G00940;AT4G21050;AT4G21080;AT4G24060;AT5G02460;AT5G62430;AT5G65590;AT5G66940
	FDM4-like D	TFmatrixID_0310	MADF	910	-	0.98	aaGTAAAact	POPTR_0006s23800;POPTR_0018s05520;POPTR_0018s05540
	FDM4-like D	TFmatrixID_0522	SBP	905	+	0.98	aaactcGTACGtaatc	AT1G69170;AT2G33810;AT2G42200;AT2G47070;AT3G57920;AT5G50570;AT5G50670;Glyma01g08060.1;Glyma01g15020.1;Glyma02g01160.1;Glyma02g13370.1;Glyma02g30670.1;Glyma03g27180.1;Glyma05g00200.1;Glyma06g36140.1;Glyma07g14610.1;Glyma07g19770.1;Glyma07g31880.1;Glyma07g36180.1;Glyma09g09790.1;Glyma10g01210.1;Glyma11g16700.1;Glyma11g36980.1;Glyma12g27330.1;Glyma12g35460.1;Glyma13g24590.1;Glyma13g31090.1;Glyma13g3…
	FDM4-like D	TFmatrixID_0402	SBP	903	-	1	actCGTACg	AT1G53160;AT1G69170;AT2G47070;AT3G57920;Glyma01g15020.1;Glyma02g01160.1;Glyma03g27180.1;Glyma05g00200.1;Glyma05g38180.1;Glyma06g36140.1;Glyma07g14610.1;Glyma07g19770.1;Glyma07g31880.1;Glyma07g36180.1;Glyma08g01450.1;Glyma09g09790.1;Glyma10g01210.1;Glyma11g16700.1;Glyma12g27330.1;Glyma12g35460.1;Glyma13g24590.1;Glyma13g31090.1;Glyma13g35000.1;Glyma15g08270.1;Glyma15g21860.1;Glyma17g04400.1;Glyma17…
	FDM4-like D	TFmatrixID_0403	SBP	902	+	1	ctCGTACgta	AT1G27370;AT1G69170;AT1G76580;AT2G42200;AT2G47070;AT3G57920;AT5G43270;AT5G50570;AT5G50670;Glyma01g08060.1;Glyma01g15020.1;Glyma02g01160.1;Glyma02g13370.1;Glyma02g30670.1;Glyma03g27180.1;Glyma04g37390.1;Glyma05g00200.1;Glyma05g38180.1;Glyma06g17700.1;Glyma06g22450.1;Glyma06g36140.1;Glyma07g14610.1;Glyma07g19770.1;Glyma07g31880.1;Glyma07g36180.1;Glyma08g01450.1;Glyma09g09790.1;Glyma10g01210.1;Glyma…
	FDM4-like D	TFmatrixID_0400	SBP	901	-	0.99	tCGTACgta	AT1G20980;AT1G69170;AT2G42200;AT2G47070;AT3G57920;AT5G43270;Glyma01g08060.1;Glyma01g15020.1;Glyma02g01160.1;Glyma02g13370.1;Glyma02g30670.1;Glyma03g27180.1;Glyma04g37390.1;Glyma05g00200.1;Glyma05g38180.1;Glyma06g17700.1;Glyma06g22450.1;Glyma06g36140.1;Glyma07g14610.1;Glyma07g19770.1;Glyma07g31880.1;Glyma07g36180.1;Glyma08g01450.1;Glyma09g09790.1;Glyma10g01210.1;Glyma11g16700.1;Glyma11g36980.1;Gly…
	FDM4-like D	TF_motif_seq_0244	SBP	900	-	1	CGTAC	AT2G33810;AT2G47070
	FDM4-like D	TF_motif_seq_0244	SBP	899	+	1	GTACG	AT2G33810;AT2G47070
	FDM4-like D	TF_motif_seq_0240	bZIP	898	-	1	TACGT	AT3G54620;AT4G02640
	FDM4-like D	TFmatrixID_0381	NAC;NAM	898	-	0.98	tACGTAat	AT1G01720;AT1G52880;AT1G52890;AT1G61110;AT1G77450;AT3G04070;AT3G15500;AT3G15510;AT4G27410;AT5G08790;AT5G63790;Glyma01g06150.1;Glyma02g07700.1;Glyma02g12220.1;Glyma02g26480.1;Glyma04g38560.1;Glyma04g42800.1;Glyma05g32850.1;Glyma06g11970.1;Glyma06g16440.1;Glyma06g38410.1;Glyma06g38440.1;Glyma07g31220.1;Glyma07g35630.1;Glyma10g09180.1;Glyma12g22790.1;Glyma12g22880.1;Glyma12g29360.1;Glyma12g34990.1;G…
	FDM4-like D	TF_motif_seq_0240	bZIP	897	+	1	ACGTA	AT3G54620;AT4G02640
	FDM4-like D	TF_motif_seq_0241	ZF-HD	895	-	1	GTAAT	AT1G75240
	FDM4-like D	TF_motif_seq_0237	GATA;tify	893	-	1	AATCC	AT1G51600;AT2G45050;AT3G06740;AT3G16870;AT3G21175;AT3G24050;AT3G54810;AT3G60530;AT4G17570;AT4G24470;AT4G26150;AT4G32890;AT4G34680;AT5G25830;AT5G26930;AT5G56860;AT5G66320;AT2G18380;AT3G50870;AT4G36620
	FDM4-like D	TF_motif_seq_0252	Myb/SANT;MYB;ARR-B	893	-	1	AATCC	AT2G01760;AT3G16857;AT4G16110;AT4G18020;AT4G31920;AT5G58080;AT1G67710;AT1G49190;AT2G25180;AT5G49240
	FDM4-like D	TFmatrixID_0146	AT-Hook	881	+	1	taaaATAAT	AT4G21895;AT5G62260;Glyma04g10960.1;Glyma10g07550.1;Glyma13g21430.1;POPTR_0002s10560;POPTR_0005s17920
	FDM4-like D	TFmatrixID_0154	AT-Hook	880	+	1	aAAATAat	AT4G21895;AT5G62260;Glyma04g10960.1;Glyma10g07550.1;Glyma13g21430.1;POPTR_0002s10560;POPTR_0005s17920
	FDM4-like D	TFmatrixID_0282	Homeodomain	879	-	0.96	aaaTAATAaataa	AT2G36610
	FDM4-like D	TFmatrixID_0131	AT-Hook	878	+	1	aataATAAA	AT1G19485;AT1G48610;Glyma06g01700.1;Glyma0856s00200.1;Glyma09g39650.1;Glyma18g46540.1;POPTR_0004s20060
	FDM4-like D	TFmatrixID_0136	AT-Hook	877	+	1	ataATAAA	AT4G21895;AT5G62260;Glyma04g10960.1;Glyma10g07550.1;Glyma13g21430.1;POPTR_0002s10560;POPTR_0005s17920
	FDM4-like D	TF_motif_seq_0241	ZF-HD	877	-	1	ATAAT	AT1G75240
	FDM4-like D	TFmatrixID_0139	AT-Hook	876	-	0.98	TAATAaataa	AT4G21895;AT5G62260;Glyma04g10960.1;Glyma10g07550.1;Glyma13g21430.1;POPTR_0002s10560;POPTR_0005s17920
	FDM4-like D	TFmatrixID_0571	TBP	875	+	0.96	aATAAAta	AT1G55520;AT3G13445;Glyma03g04500.1;Glyma09g41330.1;Glyma16g25450.1;Glyma18g44460.1;Glyma19g28780.1;POPTR_0013s05580;POPTR_0019s04890
	FDM4-like D	TFmatrixID_0131	AT-Hook	874	+	1	ataaATAAA	AT1G19485;AT1G48610;Glyma06g01700.1;Glyma0856s00200.1;Glyma09g39650.1;Glyma18g46540.1;POPTR_0004s20060
	FDM4-like D	TFmatrixID_0009	AT-Hook	872	-	1	aAATAAattt	AT4G35390
	FDM4-like D	TFmatrixID_0223	TCR;CPP	870	+	0.97	ataAATTTtcaat	AT4G14770;Glyma01g44670.1;POPTR_0010s09350
	FDM4-like D	TF_motif_seq_0237	GATA;tify	860	-	1	AATCG	AT1G51600;AT2G45050;AT3G06740;AT3G16870;AT3G21175;AT3G24050;AT3G54810;AT3G60530;AT4G17570;AT4G24470;AT4G26150;AT4G32890;AT4G34680;AT5G25830;AT5G26930;AT5G56860;AT5G66320;AT2G18380;AT3G50870;AT4G36620
	FDM4-like D	TF_motif_seq_0267	Trihelix	856	-	1	GTAAC	AT5G01380
	FDM4-like D	TF_motif_seq_0255	AP2;RAV;B3	850	-	1	TGTTG	AT1G25560;AT1G13260
	FDM4-like D	TF_motif_seq_0267	Trihelix	845	+	1	GTTAC	AT5G01380
	FDM4-like D	TF_motif_seq_0237	GATA;tify	833	+	1	GGATT	AT1G51600;AT2G45050;AT3G06740;AT3G16870;AT3G21175;AT3G24050;AT3G54810;AT3G60530;AT4G17570;AT4G24470;AT4G26150;AT4G32890;AT4G34680;AT5G25830;AT5G26930;AT5G56860;AT5G66320;AT2G18380;AT3G50870;AT4G36620
	FDM4-like D	TF_motif_seq_0252	Myb/SANT;MYB;ARR-B	833	+	1	GGATT	AT2G01760;AT3G16857;AT4G16110;AT4G18020;AT4G31920;AT5G58080;AT1G67710;AT1G49190;AT2G25180;AT5G49240
	FDM4-like D	TFmatrixID_0262	GATA	821	+	1	cgTGATCcg	AT3G06740;AT3G16870;AT4G16141;AT4G26150;AT5G26930;AT5G49300;AT5G56860;Glyma03g39220.1;Glyma04g05430.1;Glyma09g07090.1;Glyma13g00200.1;Glyma14g10830.1;Glyma15g18380.1;Glyma17g03410.1;Glyma17g06290.1;Glyma17g34670.1;Glyma19g41780.1;POPTR_0005s02040;POPTR_0006s24560;POPTR_0008s22950;POPTR_0010s00360;POPTR_0014s11940;POPTR_0018s05160
	FDM4-like D	TF_motif_seq_0237	GATA;tify	819	+	1	TGATC	AT1G51600;AT2G45050;AT3G06740;AT3G16870;AT3G21175;AT3G24050;AT3G54810;AT3G60530;AT4G17570;AT4G24470;AT4G26150;AT4G32890;AT4G34680;AT5G25830;AT5G26930;AT5G56860;AT5G66320;AT2G18380;AT3G50870;AT4G36620
	FDM4-like D	TF_motif_seq_0237	GATA;tify	818	-	1	GATCC	AT1G51600;AT2G45050;AT3G06740;AT3G16870;AT3G21175;AT3G24050;AT3G54810;AT3G60530;AT4G17570;AT4G24470;AT4G26150;AT4G32890;AT4G34680;AT5G25830;AT5G26930;AT5G56860;AT5G66320;AT2G18380;AT3G50870;AT4G36620
	FDM4-like D	TF_motif_seq_0239	Dof	792	+	1	AAAGC	AT1G29160;AT1G64620;AT2G37590;AT3G21270;AT3G45610;AT3G47500;AT4G38000;AT5G39660;AT5G60200;AT5G60850;AT5G62940;AT2G46590;AT1G07640;AT1G21340;AT1G26790;AT1G47655;AT1G51700;AT1G69570;AT2G28510;AT2G28810;AT2G34140;AT3G50410;AT3G55370;AT3G61850;AT4G00940;AT4G21050;AT4G21080;AT4G24060;AT5G02460;AT5G62430;AT5G65590;AT5G66940
	FDM4-like D	TF_motif_seq_0239	Dof	787	-	1	CCCTT	AT1G29160;AT1G64620;AT2G37590;AT3G21270;AT3G45610;AT3G47500;AT4G38000;AT5G39660;AT5G60200;AT5G60850;AT5G62940;AT2G46590;AT1G07640;AT1G21340;AT1G26790;AT1G47655;AT1G51700;AT1G69570;AT2G28510;AT2G28810;AT2G34140;AT3G50410;AT3G55370;AT3G61850;AT4G00940;AT4G21050;AT4G21080;AT4G24060;AT5G02460;AT5G62430;AT5G65590;AT5G66940
	FDM4-like D	TF_motif_seq_0239	Dof	786	-	1	CCTTT	AT1G29160;AT1G64620;AT2G37590;AT3G21270;AT3G45610;AT3G47500;AT4G38000;AT5G39660;AT5G60200;AT5G60850;AT5G62940;AT2G46590;AT1G07640;AT1G21340;AT1G26790;AT1G47655;AT1G51700;AT1G69570;AT2G28510;AT2G28810;AT2G34140;AT3G50410;AT3G55370;AT3G61850;AT4G00940;AT4G21050;AT4G21080;AT4G24060;AT5G02460;AT5G62430;AT5G65590;AT5G66940
	FDM4-like D	TFmatrixID_0441	WRC;GRF	785	-	1	ctTTCAGa	AT2G06200
	FDM4-like D	TFmatrixID_0266	GATA;tify	782	-	0.99	tcAGATCat	AT2G28340;AT2G45050;AT3G54810;AT5G25830;AT5G66320;Glyma01g37450.1;Glyma02g05710.1;Glyma02g07850.1;Glyma02g08150.1;Glyma03g27250.1;Glyma04g01090.1;Glyma04g08990.1;Glyma06g01110.1;Glyma06g09080.1;Glyma07g01960.1;Glyma07g14750.1;Glyma10g25480.1;Glyma10g35470.1;Glyma11g11930.1;Glyma11g20480.1;Glyma12g04180.1;Glyma12g08130.1;Glyma12g29730.1;Glyma13g40020.1;Glyma14g22460.1;Glyma16g04670.1;Glyma16g24390…
	FDM4-like D	TFmatrixID_0262	GATA	781	-	1	caGATCAtc	AT3G06740;AT3G16870;AT4G16141;AT4G26150;AT5G26930;AT5G49300;AT5G56860;Glyma03g39220.1;Glyma04g05430.1;Glyma09g07090.1;Glyma13g00200.1;Glyma14g10830.1;Glyma15g18380.1;Glyma17g03410.1;Glyma17g06290.1;Glyma17g34670.1;Glyma19g41780.1;POPTR_0005s02040;POPTR_0006s24560;POPTR_0008s22950;POPTR_0010s00360;POPTR_0014s11940;POPTR_0018s05160
	FDM4-like D	TFmatrixID_0270	GATA;tify	781	+	1	cAGATCatct	AT2G28340;AT2G45050;AT4G34680;AT5G25830;AT5G66320;Glyma01g37450.1;Glyma02g05710.1;Glyma02g07850.1;Glyma02g08150.1;Glyma03g27250.1;Glyma04g01090.1;Glyma04g08990.1;Glyma06g01110.1;Glyma06g09080.1;Glyma07g01960.1;Glyma07g14750.1;Glyma10g25480.1;Glyma10g35470.1;Glyma11g11930.1;Glyma11g20480.1;Glyma12g04180.1;Glyma12g08130.1;Glyma12g29730.1;Glyma13g40020.1;Glyma14g22460.1;Glyma16g04670.1;Glyma16g24390…
	FDM4-like D	TF_motif_seq_0237	GATA;tify	780	+	1	AGATC	AT1G51600;AT2G45050;AT3G06740;AT3G16870;AT3G21175;AT3G24050;AT3G54810;AT3G60530;AT4G17570;AT4G24470;AT4G26150;AT4G32890;AT4G34680;AT5G25830;AT5G26930;AT5G56860;AT5G66320;AT2G18380;AT3G50870;AT4G36620
	FDM4-like D	TF_motif_seq_0237	GATA;tify	779	-	1	GATCA	AT1G51600;AT2G45050;AT3G06740;AT3G16870;AT3G21175;AT3G24050;AT3G54810;AT3G60530;AT4G17570;AT4G24470;AT4G26150;AT4G32890;AT4G34680;AT5G25830;AT5G26930;AT5G56860;AT5G66320;AT2G18380;AT3G50870;AT4G36620
	FDM4-like D	TF_motif_seq_0237	GATA;tify	776	-	1	CATCT	AT1G51600;AT2G45050;AT3G06740;AT3G16870;AT3G21175;AT3G24050;AT3G54810;AT3G60530;AT4G17570;AT4G24470;AT4G26150;AT4G32890;AT4G34680;AT5G25830;AT5G26930;AT5G56860;AT5G66320;AT2G18380;AT3G50870;AT4G36620
	FDM4-like D	TF_motif_seq_0331	TCP	769	+	1	cCGGGT	AT3G27010
	FDM4-like D	TF_motif_seq_0251	TCP	768	-	1	CGGGT	AT3G27010
	FDM4-like D	TF_motif_seq_0237	GATA;tify	752	+	1	GGATT	AT1G51600;AT2G45050;AT3G06740;AT3G16870;AT3G21175;AT3G24050;AT3G54810;AT3G60530;AT4G17570;AT4G24470;AT4G26150;AT4G32890;AT4G34680;AT5G25830;AT5G26930;AT5G56860;AT5G66320;AT2G18380;AT3G50870;AT4G36620
	FDM4-like D	TF_motif_seq_0252	Myb/SANT;MYB;ARR-B	752	+	1	GGATT	AT2G01760;AT3G16857;AT4G16110;AT4G18020;AT4G31920;AT5G58080;AT1G67710;AT1G49190;AT2G25180;AT5G49240
	FDM4-like D	TF_motif_seq_0241	ZF-HD	738	+	1	ATTAC	AT1G75240
	FDM4-like D	TFmatrixID_0233	Dof	737	-	1	ttaCTTTTga	AT1G64620
	FDM4-like D	TFmatrixID_0235	Dof	735	-	1	aCTTTTga	AT3G21270
	FDM4-like D	TFmatrixID_0262	GATA	732	+	1	ttTGATCaa	AT3G06740;AT3G16870;AT4G16141;AT4G26150;AT5G26930;AT5G49300;AT5G56860;Glyma03g39220.1;Glyma04g05430.1;Glyma09g07090.1;Glyma13g00200.1;Glyma14g10830.1;Glyma15g18380.1;Glyma17g03410.1;Glyma17g06290.1;Glyma17g34670.1;Glyma19g41780.1;POPTR_0005s02040;POPTR_0006s24560;POPTR_0008s22950;POPTR_0010s00360;POPTR_0014s11940;POPTR_0018s05160
	FDM4-like D	TFmatrixID_0262	GATA	731	-	1	ttGATCAag	AT3G06740;AT3G16870;AT4G16141;AT4G26150;AT5G26930;AT5G49300;AT5G56860;Glyma03g39220.1;Glyma04g05430.1;Glyma09g07090.1;Glyma13g00200.1;Glyma14g10830.1;Glyma15g18380.1;Glyma17g03410.1;Glyma17g06290.1;Glyma17g34670.1;Glyma19g41780.1;POPTR_0005s02040;POPTR_0006s24560;POPTR_0008s22950;POPTR_0010s00360;POPTR_0014s11940;POPTR_0018s05160
	FDM4-like D	TF_motif_seq_0237	GATA;tify	730	+	1	TGATC	AT1G51600;AT2G45050;AT3G06740;AT3G16870;AT3G21175;AT3G24050;AT3G54810;AT3G60530;AT4G17570;AT4G24470;AT4G26150;AT4G32890;AT4G34680;AT5G25830;AT5G26930;AT5G56860;AT5G66320;AT2G18380;AT3G50870;AT4G36620
	FDM4-like D	TF_motif_seq_0237	GATA;tify	729	-	1	GATCA	AT1G51600;AT2G45050;AT3G06740;AT3G16870;AT3G21175;AT3G24050;AT3G54810;AT3G60530;AT4G17570;AT4G24470;AT4G26150;AT4G32890;AT4G34680;AT5G25830;AT5G26930;AT5G56860;AT5G66320;AT2G18380;AT3G50870;AT4G36620
	FDM4-like D	TFmatrixID_0129	AT-Hook	714	-	1	AATTTttgt	AT1G14900;AT1G48610;Glyma11g33690.1;POPTR_0004s08590;POPTR_0017s02940
	FDM4-like D	TF_motif_seq_0244	SBP	704	-	1	AGTAC	AT2G33810;AT2G47070
	FDM4-like D	TF_motif_seq_0244	SBP	703	+	1	GTACC	AT2G33810;AT2G47070
	FDM4-like D	TFmatrixID_0515	bZIP	700	-	0.95	ccgaatgtgcCACGTgtca	AT1G49720;AT3G19290;Glyma02g14880.1;Glyma04g04170.1;Glyma06g04350.1;Glyma07g33600.1;Glyma19g37910.1;POPTR_0002s12710;POPTR_0006s08300;POPTR_0009s10400;POPTR_0009s16610;POPTR_0014s02810
	FDM4-like D	TFmatrixID_0497	bHLH;bZIP	697	+	0.98	aatgtgccACGTGt	AT2G20180;AT2G46970;AT4G28790;AT4G28800;AT4G28811;AT4G28815;AT5G67110;Glyma01g15930.1;Glyma01g39450.1;Glyma02g00980.1;Glyma02g45150.1;Glyma03g04000.1;Glyma03g32740.1;Glyma03g38390.1;Glyma03g38670.1;Glyma08g41620.1;Glyma10g04890.1;Glyma10g27910.1;Glyma10g28290.1;Glyma11g05810.1;Glyma11g17120.1;Glyma13g19250.1;Glyma14g03600.1;Glyma14g09230.1;Glyma17g19500.1;Glyma17g35950.1;Glyma18g14530.1;Glyma19g4…
	FDM4-like D	TFmatrixID_0496	bZIP	695	+	1	tgtgcCACGTgtcact	AT3G17609;AT5G11260;Glyma08g41450.1;Glyma18g14750.1;POPTR_0006s26800;POPTR_0018s01530
	FDM4-like D	TFmatrixID_0173	bHLH	694	-	1	gtgcCACGTg	AT2G46510;AT4G09820;AT4G16430;AT5G46760;AT5G46830;Glyma01g02250.1;Glyma01g12740.1;Glyma02g09670.1;Glyma02g16670.1;Glyma03g30940.1;Glyma05g23530.1;Glyma05g38530.1;Glyma07g05740.1;Glyma07g06090.1;Glyma08g36720.1;Glyma09g33730.1;Glyma10g03950.1;Glyma13g18130.1;Glyma16g02320.1;Glyma16g02690.1;Glyma17g16720.1;Glyma19g44570.1;POPTR_0001s02450;POPTR_0001s11400;POPTR_0001s29400;POPTR_0002s04310;POPTR_000…
	FDM4-like D	TFmatrixID_0495	BES1	694	+	0.98	gtgcCACGTgtcac	AT1G75080
	FDM4-like D	TFmatrixID_0171	bHLH	693	+	1	tgcCACGTgt	AT5G08130;Glyma01g09010.1;Glyma02g13670.1;Glyma05g07490.1;Glyma08g28010.1;Glyma17g08980.1;POPTR_0004s11180;POPTR_0008s11120;POPTR_0010s14740;POPTR_0012s06650;POPTR_0015s03550;POPTR_0017s13610
	FDM4-like D	TFmatrixID_0200	bZIP	693	+	1	tgcCACGTgtc	POPTR_0010s14530;POPTR_0017s14490
	FDM4-like D	TFmatrixID_0505	bHLH;bZIP	693	+	0.99	tgcCACGTgt	AT1G09530;AT2G46970;AT4G28790;AT4G28800;AT4G28811;AT4G28815;AT5G61270;AT5G67110;Glyma01g15930.1;Glyma01g39450.1;Glyma02g00980.1;Glyma02g45150.1;Glyma03g04000.1;Glyma03g32740.1;Glyma03g38390.1;Glyma03g38670.1;Glyma08g41620.1;Glyma10g04890.1;Glyma10g27910.1;Glyma10g28290.1;Glyma11g05810.1;Glyma11g17120.1;Glyma13g19250.1;Glyma14g03600.1;Glyma14g09230.1;Glyma17g19500.1;Glyma17g35950.1;Glyma18g14530.1…
	FDM4-like D	TFmatrixID_0494	BES1	693	+	0.98	tgccACGTGtc	AT1G19350
	FDM4-like D	TFmatrixID_0160	bHLH	692	+	1	gcCACGTgtc	AT1G32640;AT2G46510;AT4G09820;AT4G16430;AT5G46830;Glyma01g02250.1;Glyma01g12740.1;Glyma02g09670.1;Glyma02g16670.1;Glyma03g30940.1;Glyma05g23530.1;Glyma05g38530.1;Glyma07g05740.1;Glyma07g06090.1;Glyma07g30420.1;Glyma08g36720.1;Glyma09g33730.1;Glyma10g03950.1;Glyma11g04690.1;Glyma13g18130.1;Glyma16g02320.1;Glyma16g02690.1;Glyma17g16720.1;Glyma19g44570.1;POPTR_0001s02450;POPTR_0001s11400;POPTR_0001s…
	FDM4-like D	TFmatrixID_0164	bHLH;bZIP	692	+	1	gcCACGTgtc	AT2G20180;AT2G46970;AT4G28790;AT4G28800;AT4G28811;AT4G28815;AT5G67110;Glyma01g15930.1;Glyma01g39450.1;Glyma02g00980.1;Glyma02g45150.1;Glyma03g04000.1;Glyma03g32740.1;Glyma03g38390.1;Glyma03g38670.1;Glyma08g41620.1;Glyma10g04890.1;Glyma10g27910.1;Glyma10g28290.1;Glyma11g05810.1;Glyma11g17120.1;Glyma13g19250.1;Glyma14g03600.1;Glyma14g09230.1;Glyma17g19500.1;Glyma17g35950.1;Glyma18g14530.1;Glyma19g4…
	FDM4-like D	TFmatrixID_0181	bZIP	692	+	1	gCCACGtgt	AT1G32150;AT2G35530;Glyma01g01740.1;Glyma02g06550.1;Glyma03g41590.1;Glyma07g06620.1;Glyma08g34280.1;Glyma09g34170.1;Glyma16g03190.1;Glyma16g15810.1;Glyma16g25600.1;Glyma19g44190.1;POPTR_0001s01840;POPTR_0003s09630;POPTR_0005s12750;POPTR_0014s08990
	FDM4-like D	TFmatrixID_0494	BES1	692	-	0.97	gcCACGTgtca	AT1G19350
	FDM4-like D	TFmatrixID_0158	bHLH	691	-	1	ccACGTGt	AT1G01260;AT1G12860;AT2G46510;AT4G16430;AT5G46830;AT5G57150;Glyma01g02250.1;Glyma01g12740.1;Glyma02g09670.1;Glyma02g16670.1;Glyma04g37750.1;Glyma05g38530.1;Glyma06g17330.1;Glyma07g05740.1;Glyma07g06090.1;Glyma08g36720.1;Glyma09g06770.1;Glyma09g33730.1;Glyma10g03950.1;Glyma13g18130.1;Glyma15g18070.1;Glyma16g02320.1;Glyma16g02690.1;Glyma16g05390.1;Glyma16g26290.1;Glyma19g27480.1;Glyma19g44570.1;POP…
	FDM4-like D	TFmatrixID_0159	bHLH;bZIP	691	-	1	cCACGTg	AT1G09530;AT2G46970;AT4G28790;AT4G28800;AT4G28811;AT4G28815;AT5G61270;AT5G67110;Glyma01g15930.1;Glyma01g39450.1;Glyma02g00980.1;Glyma02g45150.1;Glyma03g04000.1;Glyma03g32740.1;Glyma03g38390.1;Glyma03g38670.1;Glyma08g41620.1;Glyma10g04890.1;Glyma10g27910.1;Glyma10g28290.1;Glyma11g05810.1;Glyma11g17120.1;Glyma13g19250.1;Glyma14g03600.1;Glyma14g09230.1;Glyma17g19500.1;Glyma17g35950.1;Glyma18g14530.1…
	FDM4-like D	TFmatrixID_0187	bZIP	691	+	1	ccACGTGtca	AT2G36270
	FDM4-like D	TFmatrixID_0159	bHLH;bZIP	690	+	1	cACGTGt	AT1G09530;AT2G46970;AT4G28790;AT4G28800;AT4G28811;AT4G28815;AT5G61270;AT5G67110;Glyma01g15930.1;Glyma01g39450.1;Glyma02g00980.1;Glyma02g45150.1;Glyma03g04000.1;Glyma03g32740.1;Glyma03g38390.1;Glyma03g38670.1;Glyma08g41620.1;Glyma10g04890.1;Glyma10g27910.1;Glyma10g28290.1;Glyma11g05810.1;Glyma11g17120.1;Glyma13g19250.1;Glyma14g03600.1;Glyma14g09230.1;Glyma17g19500.1;Glyma17g35950.1;Glyma18g14530.1…
	FDM4-like D	TFmatrixID_0173	bHLH	690	+	1	cACGTGtcac	AT2G46510;AT4G09820;AT4G16430;AT5G46760;AT5G46830;Glyma01g02250.1;Glyma01g12740.1;Glyma02g09670.1;Glyma02g16670.1;Glyma03g30940.1;Glyma05g23530.1;Glyma05g38530.1;Glyma07g05740.1;Glyma07g06090.1;Glyma08g36720.1;Glyma09g33730.1;Glyma10g03950.1;Glyma13g18130.1;Glyma16g02320.1;Glyma16g02690.1;Glyma17g16720.1;Glyma19g44570.1;POPTR_0001s02450;POPTR_0001s11400;POPTR_0001s29400;POPTR_0002s04310;POPTR_000…
	FDM4-like D	TF_motif_seq_0240	bZIP	690	-	1	CACGT	AT3G54620;AT4G02640
	FDM4-like D	TF_motif_seq_0240	bZIP	689	+	1	ACGTG	AT3G54620;AT4G02640
	FDM4-like D	TF_motif_seq_0246	Homeodomain;TALE	686	-	1	TGTCA	AT1G23380;AT1G62360;AT1G70510;AT4G08150
	FDM4-like D	TF_motif_seq_0239	Dof	679	-	1	TCTTT	AT1G29160;AT1G64620;AT2G37590;AT3G21270;AT3G45610;AT3G47500;AT4G38000;AT5G39660;AT5G60200;AT5G60850;AT5G62940;AT2G46590;AT1G07640;AT1G21340;AT1G26790;AT1G47655;AT1G51700;AT1G69570;AT2G28510;AT2G28810;AT2G34140;AT3G50410;AT3G55370;AT3G61850;AT4G00940;AT4G21050;AT4G21080;AT4G24060;AT5G02460;AT5G62430;AT5G65590;AT5G66940
	FDM4-like D	TF_motif_seq_0243	GATA;tify	666	-	1	CTATC	AT1G51600;AT2G45050;AT3G06740;AT3G16870;AT3G21175;AT3G24050;AT3G54810;AT3G60530;AT4G17570;AT4G24470;AT4G26150;AT4G32890;AT4G34680;AT5G25830;AT5G26930;AT5G56860;AT5G66320;AT2G18380;AT3G50870;AT4G36620
	FDM4-like D	TF_motif_seq_0237	GATA;tify	665	-	1	TATCG	AT1G51600;AT2G45050;AT3G06740;AT3G16870;AT3G21175;AT3G24050;AT3G54810;AT3G60530;AT4G17570;AT4G24470;AT4G26150;AT4G32890;AT4G34680;AT5G25830;AT5G26930;AT5G56860;AT5G66320;AT2G18380;AT3G50870;AT4G36620
	FDM4-like D	TFmatrixID_0233	Dof	657	-	1	caaCTTTTgc	AT1G64620
	FDM4-like D	TFmatrixID_0235	Dof	655	-	1	aCTTTTgc	AT3G21270
	FDM4-like D	TF_motif_seq_0237	GATA;tify	643	+	1	GGATT	AT1G51600;AT2G45050;AT3G06740;AT3G16870;AT3G21175;AT3G24050;AT3G54810;AT3G60530;AT4G17570;AT4G24470;AT4G26150;AT4G32890;AT4G34680;AT5G25830;AT5G26930;AT5G56860;AT5G66320;AT2G18380;AT3G50870;AT4G36620
	FDM4-like D	TF_motif_seq_0252	Myb/SANT;MYB;ARR-B	643	+	1	GGATT	AT2G01760;AT3G16857;AT4G16110;AT4G18020;AT4G31920;AT5G58080;AT1G67710;AT1G49190;AT2G25180;AT5G49240
	FDM4-like D	TF_motif_seq_0241	ZF-HD	641	+	1	ATTAT	AT1G75240
	FDM4-like D	TFmatrixID_0146	AT-Hook	641	-	0.99	ATTATgtct	AT4G21895;AT5G62260;Glyma04g10960.1;Glyma10g07550.1;Glyma13g21430.1;POPTR_0002s10560;POPTR_0005s17920
	FDM4-like D	TFmatrixID_0638	Dof	638	-	0.98	atgTCTTTtt	AT5G65590
	FDM4-like D	TF_motif_seq_0239	Dof	635	-	1	TCTTT	AT1G29160;AT1G64620;AT2G37590;AT3G21270;AT3G45610;AT3G47500;AT4G38000;AT5G39660;AT5G60200;AT5G60850;AT5G62940;AT2G46590;AT1G07640;AT1G21340;AT1G26790;AT1G47655;AT1G51700;AT1G69570;AT2G28510;AT2G28810;AT2G34140;AT3G50410;AT3G55370;AT3G61850;AT4G00940;AT4G21050;AT4G21080;AT4G24060;AT5G02460;AT5G62430;AT5G65590;AT5G66940
	FDM4-like D	TFmatrixID_0089	AP2;B3;RAV	633	-	0.99	ttttTGTTGcca	AT1G13260
	FDM4-like D	TF_motif_seq_0255	AP2;RAV;B3	629	-	1	TGTTG	AT1G25560;AT1G13260
	FDM4-like D	TF_motif_seq_0267	Trihelix	615	+	1	GTTAC	AT5G01380
	FDM4-like D	TF_motif_seq_0302	bHLH	609	+	1	CATATg	AT5G08130;AT3G26744
	FDM4-like D	TF_motif_seq_0239	Dof	597	-	1	TCTTT	AT1G29160;AT1G64620;AT2G37590;AT3G21270;AT3G45610;AT3G47500;AT4G38000;AT5G39660;AT5G60200;AT5G60850;AT5G62940;AT2G46590;AT1G07640;AT1G21340;AT1G26790;AT1G47655;AT1G51700;AT1G69570;AT2G28510;AT2G28810;AT2G34140;AT3G50410;AT3G55370;AT3G61850;AT4G00940;AT4G21050;AT4G21080;AT4G24060;AT5G02460;AT5G62430;AT5G65590;AT5G66940
	FDM4-like D	TF_motif_seq_0267	Trihelix	588	+	1	GTTAC	AT5G01380
	FDM4-like D	TF_motif_seq_0239	Dof	579	+	1	AAAGA	AT1G29160;AT1G64620;AT2G37590;AT3G21270;AT3G45610;AT3G47500;AT4G38000;AT5G39660;AT5G60200;AT5G60850;AT5G62940;AT2G46590;AT1G07640;AT1G21340;AT1G26790;AT1G47655;AT1G51700;AT1G69570;AT2G28510;AT2G28810;AT2G34140;AT3G50410;AT3G55370;AT3G61850;AT4G00940;AT4G21050;AT4G21080;AT4G24060;AT5G02460;AT5G62430;AT5G65590;AT5G66940
	FDM4-like D	TF_motif_seq_0237	GATA;tify	577	+	1	AGATG	AT1G51600;AT2G45050;AT3G06740;AT3G16870;AT3G21175;AT3G24050;AT3G54810;AT3G60530;AT4G17570;AT4G24470;AT4G26150;AT4G32890;AT4G34680;AT5G25830;AT5G26930;AT5G56860;AT5G66320;AT2G18380;AT3G50870;AT4G36620
	FDM4-like D	TFmatrixID_0222	CSD	573	-	0.97	gtTTTATt	AT2G21060;AT4G38680
	FDM4-like D	TFmatrixID_0131	AT-Hook	571	-	1	TTTATtctg	AT1G19485;AT1G48610;Glyma06g01700.1;Glyma0856s00200.1;Glyma09g39650.1;Glyma18g46540.1;POPTR_0004s20060
	FDM4-like D	TFmatrixID_0131	AT-Hook	562	+	1	cagaATAAA	AT1G19485;AT1G48610;Glyma06g01700.1;Glyma0856s00200.1;Glyma09g39650.1;Glyma18g46540.1;POPTR_0004s20060
	FDM4-like D	TFmatrixID_0136	AT-Hook	561	+	1	agaATAAA	AT4G21895;AT5G62260;Glyma04g10960.1;Glyma10g07550.1;Glyma13g21430.1;POPTR_0002s10560;POPTR_0005s17920
	FDM4-like D	TFmatrixID_0148	AT-Hook	558	+	0.99	atAAAATt	AT1G19485;AT1G48610;Glyma06g01700.1;Glyma0856s00200.1;Glyma09g39650.1;Glyma18g46540.1;POPTR_0004s20060
	FDM4-like D	TF_motif_seq_0241	ZF-HD	553	+	1	ATTAC	AT1G75240
	FDM4-like D	TFmatrixID_0289	Homeodomain;HD-ZIP	550	+	0.97	acaTGATTta	AT2G22800;AT4G16780;AT4G17460;AT4G37790;AT5G06710;AT5G47370;Glyma0041s00350.1;Glyma01g40450.1;Glyma02g28860.1;Glyma03g26700.1;Glyma03g30200.1;Glyma04g05200.1;Glyma05g04990.1;Glyma05g23150.1;Glyma07g14270.1;Glyma08g15780.1;Glyma09g16790.1;Glyma09g37680.1;Glyma11g03850.1;Glyma11g04840.1;Glyma13g00310.1;Glyma14g10370.1;Glyma15g18320.1;Glyma15g42380.1;Glyma17g06380.1;Glyma17g15380.1;Glyma17g16930.1;G…
	FDM4-like D	TF_motif_seq_0237	GATA;tify	547	+	1	TGATT	AT1G51600;AT2G45050;AT3G06740;AT3G16870;AT3G21175;AT3G24050;AT3G54810;AT3G60530;AT4G17570;AT4G24470;AT4G26150;AT4G32890;AT4G34680;AT5G25830;AT5G26930;AT5G56860;AT5G66320;AT2G18380;AT3G50870;AT4G36620
	FDM4-like D	TFmatrixID_0005	AT-Hook	538	-	1	tatTTAATta	AT4G14465
	FDM4-like D	TFmatrixID_0412	Sox;YABBY	537	+	1	attTAATTat	AT1G23420
	FDM4-like D	TFmatrixID_0628	Homeodomain;bZIP;HD-ZIP;WOX	536	+	0.97	ttTAATTatc	AT4G35550
	FDM4-like D	TFmatrixID_0412	Sox;YABBY	535	-	1	ttAATTAtcc	AT1G23420
	FDM4-like D	TF_motif_seq_0241	ZF-HD	535	-	1	TTAAT	AT1G75240
	FDM4-like D	TFmatrixID_0374	Myb/SANT	534	-	0.99	taatTATCCtttc	Glyma05g36290.1;Glyma08g03330.1;POPTR_0006s15480;POPTR_0008s19610;POPTR_0010s04860
	FDM4-like D	TFmatrixID_0326	Myb/SANT	533	+	0.98	aatTATCCtt	AT1G70000;Glyma01g04530.1;Glyma02g03020.1;Glyma04g34720.1;Glyma05g01640.1;Glyma06g19960.1;Glyma08g40460.1;Glyma17g10250.1;Glyma18g17130.1;POPTR_0008s19610;POPTR_0010s04860;POPTR_0012s07560;POPTR_0015s08020
	FDM4-like D	TFmatrixID_0319	Myb/SANT	532	-	1	atTATCCttt	AT3G16350;Glyma01g00600.1;Glyma05g04950.1;Glyma13g43120.1;Glyma15g02250.1;Glyma17g15330.1;Glyma18g31990.1;POPTR_0001s15510;POPTR_0001s19070;POPTR_0003s07720
	FDM4-like D	TF_motif_seq_0241	ZF-HD	532	+	1	ATTAT	AT1G75240
	FDM4-like D	TF_motif_seq_0243	GATA;tify	531	-	1	TTATC	AT1G51600;AT2G45050;AT3G06740;AT3G16870;AT3G21175;AT3G24050;AT3G54810;AT3G60530;AT4G17570;AT4G24470;AT4G26150;AT4G32890;AT4G34680;AT5G25830;AT5G26930;AT5G56860;AT5G66320;AT2G18380;AT3G50870;AT4G36620
	FDM4-like D	TF_motif_seq_0237	GATA;tify	530	-	1	TATCC	AT1G51600;AT2G45050;AT3G06740;AT3G16870;AT3G21175;AT3G24050;AT3G54810;AT3G60530;AT4G17570;AT4G24470;AT4G26150;AT4G32890;AT4G34680;AT5G25830;AT5G26930;AT5G56860;AT5G66320;AT2G18380;AT3G50870;AT4G36620
	FDM4-like D	TF_motif_seq_0239	Dof	528	-	1	TCCTT	AT1G29160;AT1G64620;AT2G37590;AT3G21270;AT3G45610;AT3G47500;AT4G38000;AT5G39660;AT5G60200;AT5G60850;AT5G62940;AT2G46590;AT1G07640;AT1G21340;AT1G26790;AT1G47655;AT1G51700;AT1G69570;AT2G28510;AT2G28810;AT2G34140;AT3G50410;AT3G55370;AT3G61850;AT4G00940;AT4G21050;AT4G21080;AT4G24060;AT5G02460;AT5G62430;AT5G65590;AT5G66940
	FDM4-like D	TF_motif_seq_0239	Dof	527	-	1	CCTTT	AT1G29160;AT1G64620;AT2G37590;AT3G21270;AT3G45610;AT3G47500;AT4G38000;AT5G39660;AT5G60200;AT5G60850;AT5G62940;AT2G46590;AT1G07640;AT1G21340;AT1G26790;AT1G47655;AT1G51700;AT1G69570;AT2G28510;AT2G28810;AT2G34140;AT3G50410;AT3G55370;AT3G61850;AT4G00940;AT4G21050;AT4G21080;AT4G24060;AT5G02460;AT5G62430;AT5G65590;AT5G66940
	FDM4-like D	TF_motif_seq_0239	Dof	518	-	1	GCCTT	AT1G29160;AT1G64620;AT2G37590;AT3G21270;AT3G45610;AT3G47500;AT4G38000;AT5G39660;AT5G60200;AT5G60850;AT5G62940;AT2G46590;AT1G07640;AT1G21340;AT1G26790;AT1G47655;AT1G51700;AT1G69570;AT2G28510;AT2G28810;AT2G34140;AT3G50410;AT3G55370;AT3G61850;AT4G00940;AT4G21050;AT4G21080;AT4G24060;AT5G02460;AT5G62430;AT5G65590;AT5G66940
	FDM4-like D	TF_motif_seq_0239	Dof	517	-	1	CCTTT	AT1G29160;AT1G64620;AT2G37590;AT3G21270;AT3G45610;AT3G47500;AT4G38000;AT5G39660;AT5G60200;AT5G60850;AT5G62940;AT2G46590;AT1G07640;AT1G21340;AT1G26790;AT1G47655;AT1G51700;AT1G69570;AT2G28510;AT2G28810;AT2G34140;AT3G50410;AT3G55370;AT3G61850;AT4G00940;AT4G21050;AT4G21080;AT4G24060;AT5G02460;AT5G62430;AT5G65590;AT5G66940
	FDM4-like D	TF_motif_seq_0237	GATA;tify	505	+	1	TGATG	AT1G51600;AT2G45050;AT3G06740;AT3G16870;AT3G21175;AT3G24050;AT3G54810;AT3G60530;AT4G17570;AT4G24470;AT4G26150;AT4G32890;AT4G34680;AT5G25830;AT5G26930;AT5G56860;AT5G66320;AT2G18380;AT3G50870;AT4G36620
	FDM4-like D	TF_motif_seq_0241	ZF-HD	489	+	1	ATTAT	AT1G75240
	FDM4-like D	TF_motif_seq_0267	Trihelix	454	+	1	GTTAC	AT5G01380
	FDM4-like D	TFmatrixID_0341	Myb/SANT;MYB;ARR-B	444	-	0.98	gAGATTtggt	AT2G01760;Glyma02g09450.1;Glyma07g26890.1;POPTR_0008s13490;POPTR_0008s22990;POPTR_0010s11600
	FDM4-like D	TF_motif_seq_0237	GATA;tify	443	+	1	AGATT	AT1G51600;AT2G45050;AT3G06740;AT3G16870;AT3G21175;AT3G24050;AT3G54810;AT3G60530;AT4G17570;AT4G24470;AT4G26150;AT4G32890;AT4G34680;AT5G25830;AT5G26930;AT5G56860;AT5G66320;AT2G18380;AT3G50870;AT4G36620
	FDM4-like D	TF_motif_seq_0252	Myb/SANT;MYB;ARR-B	443	+	1	AGATT	AT2G01760;AT3G16857;AT4G16110;AT4G18020;AT4G31920;AT5G58080;AT1G67710;AT1G49190;AT2G25180;AT5G49240
	FDM4-like D	TF_motif_seq_0246	Homeodomain;TALE	437	-	1	GGTCA	AT1G23380;AT1G62360;AT1G70510;AT4G08150
	FDM4-like D	TF_motif_seq_0270	WRKY	437	-	1	GGTCA	AT1G13960;AT1G18860;AT1G29280;AT1G29860;AT1G30650;AT1G55600;AT1G62300;AT1G64000;AT1G66550;AT1G68150;AT1G69310;AT1G69810;AT1G80590;AT1G80840;AT2G03340;AT2G23320;AT2G24570;AT2G25000;AT2G30250;AT2G30590;AT2G34830;AT2G37260;AT2G38470;AT2G40740;AT2G40750;AT2G44745;AT2G46130;AT2G46400;AT2G47260;AT3G01080;AT3G01970;AT3G04670;AT3G56400;AT3G58710;AT4G01250;AT4G01720;AT4G04450;AT4G12020;AT4G18170;AT4G22070…
	FDM4-like D	TF_motif_seq_0339	WRKY	419	+	0.95	TTGACa	AT1G13960;AT1G18860;AT1G29280;AT1G29860;AT1G30650;AT1G55600;AT1G62300;AT1G64000;AT1G66550;AT1G68150;AT1G69310;AT1G69810;AT1G80590;AT1G80840;AT2G03340;AT2G23320;AT2G24570;AT2G25000;AT2G30250;AT2G30590;AT2G34830;AT2G37260;AT2G38470;AT2G40740;AT2G40750;AT2G44745;AT2G46130;AT2G46400;AT2G47260;AT3G01080;AT3G01970;AT3G04670;AT3G56400;AT3G58710;AT4G01250;AT4G01720;AT4G04450;AT4G12020;AT4G18170;AT4G22070…
	FDM4-like D	TF_motif_seq_0246	Homeodomain;TALE	418	+	1	TGACA	AT1G23380;AT1G62360;AT1G70510;AT4G08150
	FDM4-like D	TF_motif_seq_0254	AP2;ERF	406	-	1	TAGAT	AT3G14230
	FDM4-like D	TFmatrixID_0030	MYB-related	406	+	0.99	tAGATAtaag	AT2G46830
	FDM4-like D	TF_motif_seq_0237	GATA;tify	405	+	1	AGATA	AT1G51600;AT2G45050;AT3G06740;AT3G16870;AT3G21175;AT3G24050;AT3G54810;AT3G60530;AT4G17570;AT4G24470;AT4G26150;AT4G32890;AT4G34680;AT5G25830;AT5G26930;AT5G56860;AT5G66320;AT2G18380;AT3G50870;AT4G36620
	FDM4-like D	TF_motif_seq_0243	GATA;tify	404	+	1	GATAT	AT1G51600;AT2G45050;AT3G06740;AT3G16870;AT3G21175;AT3G24050;AT3G54810;AT3G60530;AT4G17570;AT4G24470;AT4G26150;AT4G32890;AT4G34680;AT5G25830;AT5G26930;AT5G56860;AT5G66320;AT2G18380;AT3G50870;AT4G36620
	FDM4-like D	TFmatrixID_0258	EIN3;EIL	393	+	1	tggATACAtt	AT5G21120;AT5G65100;Glyma02g44220.1;Glyma04g14900.1;Glyma05g31410.1;Glyma08g14630.1;Glyma13g03660.1;Glyma13g03700.1;Glyma14g04550.1;Glyma15g03650.1;Glyma18g02190.1;Glyma20g12250.1;POPTR_0001s05360;POPTR_0001s05370;POPTR_0003s22090;POPTR_0004s20830;POPTR_0008s01200;POPTR_0009s16080;POPTR_0010s25370
	FDM4-like D	TFmatrixID_0257	EIN3	393	+	0.98	tggaTACATtt	Glyma02g44220.1;Glyma05g31410.1;Glyma13g03660.1;Glyma13g03700.1;Glyma14g04550.1;Glyma15g03650.1;Glyma20g12250.1;POPTR_0001s05360;POPTR_0001s05370;POPTR_0003s22090;POPTR_0004s20830;POPTR_0008s01200;POPTR_0009s16080;POPTR_0010s25370
	FDM4-like D	TF_motif_seq_0237	GATA;tify	392	+	1	GGATA	AT1G51600;AT2G45050;AT3G06740;AT3G16870;AT3G21175;AT3G24050;AT3G54810;AT3G60530;AT4G17570;AT4G24470;AT4G26150;AT4G32890;AT4G34680;AT5G25830;AT5G26930;AT5G56860;AT5G66320;AT2G18380;AT3G50870;AT4G36620
	FDM4-like D	TF_motif_seq_0243	GATA;tify	391	+	1	GATAC	AT1G51600;AT2G45050;AT3G06740;AT3G16870;AT3G21175;AT3G24050;AT3G54810;AT3G60530;AT4G17570;AT4G24470;AT4G26150;AT4G32890;AT4G34680;AT5G25830;AT5G26930;AT5G56860;AT5G66320;AT2G18380;AT3G50870;AT4G36620
	FDM4-like D	TF_motif_seq_0239	Dof	380	-	1	TCCTT	AT1G29160;AT1G64620;AT2G37590;AT3G21270;AT3G45610;AT3G47500;AT4G38000;AT5G39660;AT5G60200;AT5G60850;AT5G62940;AT2G46590;AT1G07640;AT1G21340;AT1G26790;AT1G47655;AT1G51700;AT1G69570;AT2G28510;AT2G28810;AT2G34140;AT3G50410;AT3G55370;AT3G61850;AT4G00940;AT4G21050;AT4G21080;AT4G24060;AT5G02460;AT5G62430;AT5G65590;AT5G66940
	FDM4-like D	TF_motif_seq_0239	Dof	379	-	1	CCTTT	AT1G29160;AT1G64620;AT2G37590;AT3G21270;AT3G45610;AT3G47500;AT4G38000;AT5G39660;AT5G60200;AT5G60850;AT5G62940;AT2G46590;AT1G07640;AT1G21340;AT1G26790;AT1G47655;AT1G51700;AT1G69570;AT2G28510;AT2G28810;AT2G34140;AT3G50410;AT3G55370;AT3G61850;AT4G00940;AT4G21050;AT4G21080;AT4G24060;AT5G02460;AT5G62430;AT5G65590;AT5G66940
	FDM4-like D	TF_motif_seq_0237	GATA;tify	365	+	1	GGATT	AT1G51600;AT2G45050;AT3G06740;AT3G16870;AT3G21175;AT3G24050;AT3G54810;AT3G60530;AT4G17570;AT4G24470;AT4G26150;AT4G32890;AT4G34680;AT5G25830;AT5G26930;AT5G56860;AT5G66320;AT2G18380;AT3G50870;AT4G36620
	FDM4-like D	TF_motif_seq_0252	Myb/SANT;MYB;ARR-B	365	+	1	GGATT	AT2G01760;AT3G16857;AT4G16110;AT4G18020;AT4G31920;AT5G58080;AT1G67710;AT1G49190;AT2G25180;AT5G49240
	FDM4-like D	TFmatrixID_0570	TBP	357	-	0.95	gTTTTAtggg	AT1G55520;AT3G13445;Glyma03g04500.1;Glyma09g41330.1;Glyma16g25450.1;Glyma18g44460.1;Glyma19g28780.1;POPTR_0013s05580;POPTR_0019s04890
	FDM4-like D	TF_motif_seq_0239	Dof	346	-	1	TCTTT	AT1G29160;AT1G64620;AT2G37590;AT3G21270;AT3G45610;AT3G47500;AT4G38000;AT5G39660;AT5G60200;AT5G60850;AT5G62940;AT2G46590;AT1G07640;AT1G21340;AT1G26790;AT1G47655;AT1G51700;AT1G69570;AT2G28510;AT2G28810;AT2G34140;AT3G50410;AT3G55370;AT3G61850;AT4G00940;AT4G21050;AT4G21080;AT4G24060;AT5G02460;AT5G62430;AT5G65590;AT5G66940
	FDM4-like D	TFmatrixID_0129	AT-Hook	329	-	1	AATTTttgg	AT1G14900;AT1G48610;Glyma11g33690.1;POPTR_0004s08590;POPTR_0017s02940
	FDM4-like D	TFmatrixID_0285	Homeodomain;HB-PHD	325	-	1	tttgGTTTAg	AT3G19510
	FDM4-like D	TF_motif_seq_0246	Homeodomain;TALE	314	+	1	TGACC	AT1G23380;AT1G62360;AT1G70510;AT4G08150
	FDM4-like D	TF_motif_seq_0270	WRKY	314	+	1	TGACC	AT1G13960;AT1G18860;AT1G29280;AT1G29860;AT1G30650;AT1G55600;AT1G62300;AT1G64000;AT1G66550;AT1G68150;AT1G69310;AT1G69810;AT1G80590;AT1G80840;AT2G03340;AT2G23320;AT2G24570;AT2G25000;AT2G30250;AT2G30590;AT2G34830;AT2G37260;AT2G38470;AT2G40740;AT2G40750;AT2G44745;AT2G46130;AT2G46400;AT2G47260;AT3G01080;AT3G01970;AT3G04670;AT3G56400;AT3G58710;AT4G01250;AT4G01720;AT4G04450;AT4G12020;AT4G18170;AT4G22070…
	FDM4-like D	TF_motif_seq_0237	GATA;tify	307	+	1	TGATT	AT1G51600;AT2G45050;AT3G06740;AT3G16870;AT3G21175;AT3G24050;AT3G54810;AT3G60530;AT4G17570;AT4G24470;AT4G26150;AT4G32890;AT4G34680;AT5G25830;AT5G26930;AT5G56860;AT5G66320;AT2G18380;AT3G50870;AT4G36620
	FDM4-like D	TF_motif_seq_0241	ZF-HD	305	+	1	ATTAT	AT1G75240
	FDM4-like D	TFmatrixID_0233	Dof	299	+	1	agAAAAGttg	AT1G64620
	FDM4-like D	TF_motif_seq_0239	Dof	296	+	1	AAAGT	AT1G29160;AT1G64620;AT2G37590;AT3G21270;AT3G45610;AT3G47500;AT4G38000;AT5G39660;AT5G60200;AT5G60850;AT5G62940;AT2G46590;AT1G07640;AT1G21340;AT1G26790;AT1G47655;AT1G51700;AT1G69570;AT2G28510;AT2G28810;AT2G34140;AT3G50410;AT3G55370;AT3G61850;AT4G00940;AT4G21050;AT4G21080;AT4G24060;AT5G02460;AT5G62430;AT5G65590;AT5G66940
	FDM4-like D	TF_motif_seq_0239	Dof	280	+	1	AAAGG	AT1G29160;AT1G64620;AT2G37590;AT3G21270;AT3G45610;AT3G47500;AT4G38000;AT5G39660;AT5G60200;AT5G60850;AT5G62940;AT2G46590;AT1G07640;AT1G21340;AT1G26790;AT1G47655;AT1G51700;AT1G69570;AT2G28510;AT2G28810;AT2G34140;AT3G50410;AT3G55370;AT3G61850;AT4G00940;AT4G21050;AT4G21080;AT4G24060;AT5G02460;AT5G62430;AT5G65590;AT5G66940
	FDM4-like D	TF_motif_seq_0239	Dof	279	+	1	AAGGG	AT1G29160;AT1G64620;AT2G37590;AT3G21270;AT3G45610;AT3G47500;AT4G38000;AT5G39660;AT5G60200;AT5G60850;AT5G62940;AT2G46590;AT1G07640;AT1G21340;AT1G26790;AT1G47655;AT1G51700;AT1G69570;AT2G28510;AT2G28810;AT2G34140;AT3G50410;AT3G55370;AT3G61850;AT4G00940;AT4G21050;AT4G21080;AT4G24060;AT5G02460;AT5G62430;AT5G65590;AT5G66940
	FDM4-like D	TF_motif_seq_0267	Trihelix	275	-	1	GTAAC	AT5G01380
	FDM4-like D	TF_motif_seq_0237	GATA;tify	268	+	1	GGATG	AT1G51600;AT2G45050;AT3G06740;AT3G16870;AT3G21175;AT3G24050;AT3G54810;AT3G60530;AT4G17570;AT4G24470;AT4G26150;AT4G32890;AT4G34680;AT5G25830;AT5G26930;AT5G56860;AT5G66320;AT2G18380;AT3G50870;AT4G36620
	FDM4-like D	TF_motif_seq_0444	Homeodomain;HD-ZIP	259	+	1	TAAATgca	AT4G21750;AT4G04890
	FDM4-like D	TF_motif_seq_0237	GATA;tify	245	+	1	TGATT	AT1G51600;AT2G45050;AT3G06740;AT3G16870;AT3G21175;AT3G24050;AT3G54810;AT3G60530;AT4G17570;AT4G24470;AT4G26150;AT4G32890;AT4G34680;AT5G25830;AT5G26930;AT5G56860;AT5G66320;AT2G18380;AT3G50870;AT4G36620
	FDM4-like D	TF_motif_seq_0281	bZIP	243	-	1	aTTCTT	AT1G68640
	FDM4-like D	TFmatrixID_0311	MADF	234	-	1	aaGTAAAtat	POPTR_0006s23800;POPTR_0018s05520;POPTR_0018s05540
	FDM4-like D	TF_motif_seq_0302	bHLH	211	+	1	CATTTg	AT5G08130;AT3G26744
	FDM4-like D	TF_motif_seq_0239	Dof	202	+	1	AAAGA	AT1G29160;AT1G64620;AT2G37590;AT3G21270;AT3G45610;AT3G47500;AT4G38000;AT5G39660;AT5G60200;AT5G60850;AT5G62940;AT2G46590;AT1G07640;AT1G21340;AT1G26790;AT1G47655;AT1G51700;AT1G69570;AT2G28510;AT2G28810;AT2G34140;AT3G50410;AT3G55370;AT3G61850;AT4G00940;AT4G21050;AT4G21080;AT4G24060;AT5G02460;AT5G62430;AT5G65590;AT5G66940
	FDM4-like D	TF_motif_seq_0287	bZIP	197	+	1	ACAGCt	AT1G43700
	FDM4-like D	TFmatrixID_0256	EIN3;EIL	171	-	0.98	tggTGCATaa	AT3G20770;AT5G21120;AT5G65100;Glyma02g44220.1;Glyma04g14900.1;Glyma05g31410.1;Glyma08g14630.1;Glyma13g03660.1;Glyma13g03700.1;Glyma14g04550.1;Glyma15g03650.1;Glyma18g02190.1;Glyma20g12250.1;POPTR_0001s05360;POPTR_0001s05370;POPTR_0003s22090;POPTR_0004s20830;POPTR_0008s01200;POPTR_0009s16080;POPTR_0010s25370
	FDM4-like D	TF_motif_seq_0239	Dof	154	-	1	GCTTT	AT1G29160;AT1G64620;AT2G37590;AT3G21270;AT3G45610;AT3G47500;AT4G38000;AT5G39660;AT5G60200;AT5G60850;AT5G62940;AT2G46590;AT1G07640;AT1G21340;AT1G26790;AT1G47655;AT1G51700;AT1G69570;AT2G28510;AT2G28810;AT2G34140;AT3G50410;AT3G55370;AT3G61850;AT4G00940;AT4G21050;AT4G21080;AT4G24060;AT5G02460;AT5G62430;AT5G65590;AT5G66940
	FDM4-like D	TF_motif_seq_0243	GATA;tify	133	-	1	CTATC	AT1G51600;AT2G45050;AT3G06740;AT3G16870;AT3G21175;AT3G24050;AT3G54810;AT3G60530;AT4G17570;AT4G24470;AT4G26150;AT4G32890;AT4G34680;AT5G25830;AT5G26930;AT5G56860;AT5G66320;AT2G18380;AT3G50870;AT4G36620
	FDM4-like D	TF_motif_seq_0237	GATA;tify	132	-	1	TATCT	AT1G51600;AT2G45050;AT3G06740;AT3G16870;AT3G21175;AT3G24050;AT3G54810;AT3G60530;AT4G17570;AT4G24470;AT4G26150;AT4G32890;AT4G34680;AT5G25830;AT5G26930;AT5G56860;AT5G66320;AT2G18380;AT3G50870;AT4G36620
	FDM4-like D	TFmatrixID_0283	Homeodomain;HD-ZIP	131	+	0.95	atcTGATTga	AT2G22800;AT2G44910;AT4G16780;AT4G37790;AT5G06710;AT5G47370;Glyma0041s00350.1;Glyma01g40450.1;Glyma02g28860.1;Glyma03g26700.1;Glyma03g30200.1;Glyma04g05200.1;Glyma05g04990.1;Glyma05g23150.1;Glyma07g14270.1;Glyma07g34230.1;Glyma08g15780.1;Glyma09g16790.1;Glyma09g37680.1;Glyma11g03850.1;Glyma11g04840.1;Glyma13g00310.1;Glyma14g10370.1;Glyma15g18320.1;Glyma15g42380.1;Glyma17g06380.1;Glyma17g15380.1;G…
	FDM4-like D	TFmatrixID_0286	Homeodomain;HD-ZIP	129	+	0.99	cTGATTga	AT2G22800;AT3G60390;AT4G16780;AT4G37790;AT5G06710;AT5G47370;Glyma0041s00350.1;Glyma01g40450.1;Glyma02g28860.1;Glyma03g26700.1;Glyma03g30200.1;Glyma04g05200.1;Glyma05g04990.1;Glyma05g23150.1;Glyma07g14270.1;Glyma07g34230.1;Glyma08g15780.1;Glyma09g07050.1;Glyma09g16790.1;Glyma09g37680.1;Glyma11g03850.1;Glyma11g04840.1;Glyma13g00310.1;Glyma14g10370.1;Glyma15g18320.1;Glyma15g42380.1;Glyma17g06380.1;G…
	FDM4-like D	TFmatrixID_0295	Homeodomain	129	+	0.99	cTGATTgaat	Glyma04g40960.1;Glyma06g13890.1;Glyma16g02390.1;Glyma19g44800.1;POPTR_0002s17680;POPTR_0012s03080;POPTR_0014s09860
	FDM4-like D	TFmatrixID_0299	Homeodomain;WOX	129	+	0.99	cTGATTga	AT1G20700;AT1G20710;Glyma02g10410.1;Glyma04g01830.1;Glyma06g01940.1;Glyma10g43580.1;Glyma18g52490.1;Glyma20g23220.1;POPTR_0002s00980;POPTR_0005s10480;POPTR_0005s27410
	FDM4-like D	TFmatrixID_0291	Homeodomain;bZIP;HD-ZIP;WOX	129	+	0.98	cTGATTga	AT4G35550;Glyma02g10410.1;Glyma04g01830.1;Glyma06g01940.1;Glyma10g43580.1;Glyma18g52490.1;Glyma20g23220.1;POPTR_0002s00980;POPTR_0005s10480;POPTR_0005s27410
	FDM4-like D	TF_motif_seq_0237	GATA;tify	128	+	1	TGATT	AT1G51600;AT2G45050;AT3G06740;AT3G16870;AT3G21175;AT3G24050;AT3G54810;AT3G60530;AT4G17570;AT4G24470;AT4G26150;AT4G32890;AT4G34680;AT5G25830;AT5G26930;AT5G56860;AT5G66320;AT2G18380;AT3G50870;AT4G36620
	FDM4-like D	TFmatrixID_0327	Myb/SANT	126	+	1	attGAATCtg	POPTR_0008s11630;POPTR_0009s10980;POPTR_0010s13900
	FDM4-like D	TFmatrixID_0341	Myb/SANT;MYB;ARR-B	126	+	0.98	attgAATCTg	AT2G01760;Glyma02g09450.1;Glyma07g26890.1;POPTR_0008s13490;POPTR_0008s22990;POPTR_0010s11600
	FDM4-like D	TFmatrixID_0344	Myb/SANT;ARR-B	126	+	0.98	attGAATCtg	AT3G16857;Glyma02g09450.1;Glyma07g26890.1;Glyma07g37220.1;Glyma09g04470.1;Glyma09g14650.1;Glyma15g15520.1;Glyma15g24770.1;Glyma17g03380.1;POPTR_0008s13490;POPTR_0008s22990;POPTR_0010s00320;POPTR_0010s11600
	FDM4-like D	TF_motif_seq_0237	GATA;tify	122	-	1	AATCT	AT1G51600;AT2G45050;AT3G06740;AT3G16870;AT3G21175;AT3G24050;AT3G54810;AT3G60530;AT4G17570;AT4G24470;AT4G26150;AT4G32890;AT4G34680;AT5G25830;AT5G26930;AT5G56860;AT5G66320;AT2G18380;AT3G50870;AT4G36620
	FDM4-like D	TF_motif_seq_0252	Myb/SANT;MYB;ARR-B	122	-	1	AATCT	AT2G01760;AT3G16857;AT4G16110;AT4G18020;AT4G31920;AT5G58080;AT1G67710;AT1G49190;AT2G25180;AT5G49240
	FDM4-like D	TF_motif_seq_0237	GATA;tify	117	+	1	GGATA	AT1G51600;AT2G45050;AT3G06740;AT3G16870;AT3G21175;AT3G24050;AT3G54810;AT3G60530;AT4G17570;AT4G24470;AT4G26150;AT4G32890;AT4G34680;AT5G25830;AT5G26930;AT5G56860;AT5G66320;AT2G18380;AT3G50870;AT4G36620
	FDM4-like D	TF_motif_seq_0243	GATA;tify	116	+	1	GATAG	AT1G51600;AT2G45050;AT3G06740;AT3G16870;AT3G21175;AT3G24050;AT3G54810;AT3G60530;AT4G17570;AT4G24470;AT4G26150;AT4G32890;AT4G34680;AT5G25830;AT5G26930;AT5G56860;AT5G66320;AT2G18380;AT3G50870;AT4G36620
	FDM4-like D	TFmatrixID_0311	MADF	80	+	1	attTTTACct	POPTR_0006s23800;POPTR_0018s05520;POPTR_0018s05540
	FDM4-like D	TF_motif_seq_0319	Trihelix	77	-	1	tTTACC	AT1G33240
	FDM4-like D	TFmatrixID_0327	Myb/SANT	73	+	1	cctGAATCtc	POPTR_0008s11630;POPTR_0009s10980;POPTR_0010s13900
	FDM4-like D	TFmatrixID_0341	Myb/SANT;MYB;ARR-B	73	+	0.98	cctgAATCTc	AT2G01760;Glyma02g09450.1;Glyma07g26890.1;POPTR_0008s13490;POPTR_0008s22990;POPTR_0010s11600
	FDM4-like D	TFmatrixID_0344	Myb/SANT;ARR-B	73	+	0.98	cctGAATCtc	AT3G16857;Glyma02g09450.1;Glyma07g26890.1;Glyma07g37220.1;Glyma09g04470.1;Glyma09g14650.1;Glyma15g15520.1;Glyma15g24770.1;Glyma17g03380.1;POPTR_0008s13490;POPTR_0008s22990;POPTR_0010s00320;POPTR_0010s11600
	FDM4-like D	TF_motif_seq_0237	GATA;tify	69	-	1	AATCT	AT1G51600;AT2G45050;AT3G06740;AT3G16870;AT3G21175;AT3G24050;AT3G54810;AT3G60530;AT4G17570;AT4G24470;AT4G26150;AT4G32890;AT4G34680;AT5G25830;AT5G26930;AT5G56860;AT5G66320;AT2G18380;AT3G50870;AT4G36620
	FDM4-like D	TF_motif_seq_0252	Myb/SANT;MYB;ARR-B	69	-	1	AATCT	AT2G01760;AT3G16857;AT4G16110;AT4G18020;AT4G31920;AT5G58080;AT1G67710;AT1G49190;AT2G25180;AT5G49240
	FDM4-like D	TF_motif_seq_0246	Homeodomain;TALE	62	+	1	TGACT	AT1G23380;AT1G62360;AT1G70510;AT4G08150
	FDM4-like D	TF_motif_seq_0270	WRKY	62	+	1	TGACT	AT1G13960;AT1G18860;AT1G29280;AT1G29860;AT1G30650;AT1G55600;AT1G62300;AT1G64000;AT1G66550;AT1G68150;AT1G69310;AT1G69810;AT1G80590;AT1G80840;AT2G03340;AT2G23320;AT2G24570;AT2G25000;AT2G30250;AT2G30590;AT2G34830;AT2G37260;AT2G38470;AT2G40740;AT2G40750;AT2G44745;AT2G46130;AT2G46400;AT2G47260;AT3G01080;AT3G01970;AT3G04670;AT3G56400;AT3G58710;AT4G01250;AT4G01720;AT4G04450;AT4G12020;AT4G18170;AT4G22070…
	FDM4-like D	TF_motif_seq_0237	GATA;tify	46	+	1	GGATT	AT1G51600;AT2G45050;AT3G06740;AT3G16870;AT3G21175;AT3G24050;AT3G54810;AT3G60530;AT4G17570;AT4G24470;AT4G26150;AT4G32890;AT4G34680;AT5G25830;AT5G26930;AT5G56860;AT5G66320;AT2G18380;AT3G50870;AT4G36620
	FDM4-like D	TF_motif_seq_0252	Myb/SANT;MYB;ARR-B	46	+	1	GGATT	AT2G01760;AT3G16857;AT4G16110;AT4G18020;AT4G31920;AT5G58080;AT1G67710;AT1G49190;AT2G25180;AT5G49240
	FDM4-like D	TFmatrixID_0030	MYB-related	43	-	1	ttcaTATCTt	AT2G46830
	FDM4-like D	TFmatrixID_0362	Myb/SANT;ARR-B	43	+	0.96	ttcaTATCTtgag	AT5G58080;Glyma09g14650.1;Glyma15g24770.1;POPTR_0018s11960
	FDM4-like D	TFmatrixID_0369	Myb/SANT;MYB-related	42	+	0.97	tcATATCtt	AT1G01060;AT5G37260;Glyma02g40800.1;Glyma03g42260.1;Glyma07g05410.1;Glyma11g33180.1;Glyma14g39130.1;Glyma18g05050.1;Glyma19g45030.1;POPTR_0002s18170;POPTR_0004s07270;POPTR_0014s10240
	FDM4-like D	TF_motif_seq_0243	GATA;tify	40	-	1	ATATC	AT1G51600;AT2G45050;AT3G06740;AT3G16870;AT3G21175;AT3G24050;AT3G54810;AT3G60530;AT4G17570;AT4G24470;AT4G26150;AT4G32890;AT4G34680;AT5G25830;AT5G26930;AT5G56860;AT5G66320;AT2G18380;AT3G50870;AT4G36620
	FDM4-like D	TF_motif_seq_0237	GATA;tify	39	-	1	TATCT	AT1G51600;AT2G45050;AT3G06740;AT3G16870;AT3G21175;AT3G24050;AT3G54810;AT3G60530;AT4G17570;AT4G24470;AT4G26150;AT4G32890;AT4G34680;AT5G25830;AT5G26930;AT5G56860;AT5G66320;AT2G18380;AT3G50870;AT4G36620
	FDM4-like D	TFmatrixID_0421	TCP	24	-	0.97	tGGTGCtgca	AT1G30210;AT1G67260;AT1G68800;AT3G02150;AT3G18550;Glyma04g22460.1;Glyma04g32340.1;Glyma05g00300.1;Glyma05g27370.1;Glyma06g22240.1;Glyma06g23410.1;Glyma06g34330.1;Glyma08g10350.1;Glyma08g27150.1;Glyma08g28690.1;Glyma10g39140.1;Glyma13g07480.1;Glyma13g29160.1;Glyma13g36840.1;Glyma15g09910.1;Glyma17g13060.1;Glyma18g50370.1;Glyma18g51580.1;Glyma19g05910.1;Glyma20g28670.1;POPTR_0001s38480;POPTR_0004s0…
	FDM4-like D	TFmatrixID_0285	Homeodomain;HB-PHD	17	-	1	gcagGTTTAc	AT3G19510
	FDM4-like D	TFmatrixID_0211	C2H2	10	+	1	tACACTt	AT1G27730;AT3G49930;AT3G60580;AT5G04340;AT5G43170;Glyma04g04760.1;Glyma06g04840.1;Glyma14g09760.1;Glyma17g35430.1;POPTR_0001s30260;POPTR_0009s09250;POPTR_0014s01760
	FDM4-like D	TFmatrixID_0305	MADF;Trihelix	6	-	0.97	ctTAACCa	AT1G13450;Glyma18g01360.1;POPTR_0008s17980;POPTR_0010s06510
	FDM4-like D	TFmatrixID_0306	MADF;Trihelix	5	+	1	tTAACCaata	AT3G25990;Glyma18g01360.1
	FDM4-like D	TFmatrixID_0315	MADF	5	+	1	tTAACCaata	Glyma18g01360.1;POPTR_0008s17980;POPTR_0010s06510
	FDM4-like D	TF_motif_seq_0257	NF-YB;NF-YA;NF-YC	1	+	1	CCAAT	AT1G09030;AT1G17590;AT1G21970;AT1G30500;AT1G54160;AT1G54830;AT1G56170;AT1G72830;AT2G38880;AT2G47810;AT3G05690;AT3G14020;AT3G20910;AT3G53340;AT4G14540;AT5G06510;AT5G12840;AT5G27910;AT5G38140;AT5G47640;AT5G47670;AT5G50470;AT5G50480
	IDN2-like A	TF_motif_seq_0255	AP2;RAV;B3	996	+	1	CAACA	AT1G25560;AT1G13260
	IDN2-like A	TF_motif_seq_0302	bHLH	991	+	1	CAACTg	AT5G08130;AT3G26744
	IDN2-like A	TFmatrixID_0591	MYB	987	-	0.95	tgaaCTAACt	AT1G17950
	IDN2-like A	TFmatrixID_0067	AP2;ERF	979	-	1	ctgGTCGGtg	AT1G22190;AT1G36060;AT1G64380;AT1G71130;AT1G78080;AT2G20880;AT2G22200;AT2G40220;AT3G57600;AT3G61630;AT4G13620;AT4G28140;AT4G39780;AT5G65130;Glyma01g43350.1;Glyma01g43450.1;Glyma02g31350.1;Glyma02g43240.1;Glyma03g23330.1;Glyma03g29530.1;Glyma04g11290.1;Glyma04g41740.1;Glyma05g37120.1;Glyma06g11010.1;Glyma06g13040.1;Glyma06g45010.1;Glyma07g33510.1;Glyma08g02460.1;Glyma08g14600.1;Glyma10g21850.1;Gly…
	IDN2-like A	TFmatrixID_0064	AP2;ERF	978	-	1	tgGTCGGtg	AT1G19210;AT1G74930;AT4G31060;AT5G21960;Glyma04g06100.1;Glyma06g06100.1;Glyma09g08330.1;Glyma13g17250.1;Glyma15g19910.1;Glyma17g05240.1;Glyma17g33530.1;POPTR_0005s15830;POPTR_0006s08000;POPTR_0006s14090;POPTR_0006s14100;POPTR_0006s23480;POPTR_0018s00700;POPTR_0018s08320
	IDN2-like A	TFmatrixID_0066	AP2;ERF	977	-	1	ggtCGGTGg	AT1G22190;AT1G36060;AT1G75490;AT2G40340;AT2G40350;AT3G57600;AT5G05410;AT5G18450;Glyma02g31350.1;Glyma02g42960.1;Glyma03g29530.1;Glyma04g03070.1;Glyma04g11290.1;Glyma06g03110.1;Glyma06g11010.1;Glyma06g45680.1;Glyma08g14600.1;Glyma10g21850.1;Glyma12g11150.1;Glyma12g32400.1;Glyma13g38030.1;Glyma14g06080.1;Glyma14g07620.1;Glyma14g32210.1;Glyma17g37350.1;Glyma18g02170.1;Glyma19g32380.1;POPTR_0002s0309…
	IDN2-like A	TF_motif_seq_0258	Dehydrin	976	-	1	GTCGG	U01377
	IDN2-like A	TF_motif_seq_0292	AP2;ERF	976	-	1	GTCGGt	AT1G12610;AT1G63030;AT1G75490;AT3G57600;AT4G25470;AT4G25480;AT4G25490;AT5G05410;AT5G18450;AT5G51990;AT2G38340;AT3G11020
	IDN2-like A	TFmatrixID_0176	bHLH	953	+	1	cccACTTGg	AT1G05805;AT1G35460;AT1G51140;AT2G42280;AT2G43140;AT4G09180;Glyma02g29830.1;Glyma03g29750.1;Glyma08g16190.1;Glyma08g26110.1;Glyma10g12150.1;Glyma11g13960.1;Glyma12g05930.1;Glyma12g36750.1;Glyma13g27460.1;Glyma13g41670.1;Glyma15g03740.1;Glyma15g42680.1;Glyma19g32600.1;Glyma20g39220.1;POPTR_0001s27680;POPTR_0003s22290;POPTR_0006s05640;POPTR_0009s06910;POPTR_0013s11200;POPTR_0016s05100;POPTR_0019s10…
	IDN2-like A	TF_motif_seq_0301	bHLH	951	+	1	CACTTg	AT1G32640
	IDN2-like A	TFmatrixID_0265	GATA;tify	939	-	0.97	tggaGATCTt	AT2G45050;AT3G45170;AT3G51080;AT5G25830;AT5G66320;Glyma01g37450.1;Glyma02g05710.1;Glyma02g07850.1;Glyma02g08150.1;Glyma03g27250.1;Glyma04g01090.1;Glyma04g08990.1;Glyma06g01110.1;Glyma06g09080.1;Glyma07g01960.1;Glyma07g14750.1;Glyma10g25480.1;Glyma10g35470.1;Glyma11g11930.1;Glyma11g20480.1;Glyma12g04180.1;Glyma12g08130.1;Glyma12g29730.1;Glyma13g40020.1;Glyma14g22460.1;Glyma16g04670.1;Glyma16g24390…
	IDN2-like A	TFmatrixID_0264	GATA;tify	938	+	1	ggAGATCttc	AT2G45050;AT3G24050;AT5G25830;AT5G66320;Glyma01g37450.1;Glyma02g05710.1;Glyma02g07850.1;Glyma02g08150.1;Glyma03g27250.1;Glyma04g01090.1;Glyma04g08990.1;Glyma06g01110.1;Glyma06g09080.1;Glyma07g01960.1;Glyma07g14750.1;Glyma10g25480.1;Glyma10g35470.1;Glyma11g11930.1;Glyma11g20480.1;Glyma12g04180.1;Glyma12g08130.1;Glyma12g29730.1;Glyma13g40020.1;Glyma14g22460.1;Glyma16g04670.1;Glyma16g24390.1;Glyma16…
	IDN2-like A	TFmatrixID_0016	MYB;ARR-B	938	+	0.95	ggAGATCttc	AT1G67710
	IDN2-like A	TFmatrixID_0019	Myb/SANT;MYB;ARR-B	938	+	0.95	ggAGATCttc	AT2G01760
	IDN2-like A	TFmatrixID_0266	GATA;tify	937	+	0.99	gaGATCTtc	AT2G28340;AT2G45050;AT3G54810;AT5G25830;AT5G66320;Glyma01g37450.1;Glyma02g05710.1;Glyma02g07850.1;Glyma02g08150.1;Glyma03g27250.1;Glyma04g01090.1;Glyma04g08990.1;Glyma06g01110.1;Glyma06g09080.1;Glyma07g01960.1;Glyma07g14750.1;Glyma10g25480.1;Glyma10g35470.1;Glyma11g11930.1;Glyma11g20480.1;Glyma12g04180.1;Glyma12g08130.1;Glyma12g29730.1;Glyma13g40020.1;Glyma14g22460.1;Glyma16g04670.1;Glyma16g24390…
	IDN2-like A	TF_motif_seq_0237	GATA;tify	936	+	1	AGATC	AT1G51600;AT2G45050;AT3G06740;AT3G16870;AT3G21175;AT3G24050;AT3G54810;AT3G60530;AT4G17570;AT4G24470;AT4G26150;AT4G32890;AT4G34680;AT5G25830;AT5G26930;AT5G56860;AT5G66320;AT2G18380;AT3G50870;AT4G36620
	IDN2-like A	TF_motif_seq_0237	GATA;tify	935	-	1	GATCT	AT1G51600;AT2G45050;AT3G06740;AT3G16870;AT3G21175;AT3G24050;AT3G54810;AT3G60530;AT4G17570;AT4G24470;AT4G26150;AT4G32890;AT4G34680;AT5G25830;AT5G26930;AT5G56860;AT5G66320;AT2G18380;AT3G50870;AT4G36620
	IDN2-like A	TFmatrixID_0216	C2H2	931	+	1	tTCACTc	AT2G28710;AT2G37430;AT3G46070;AT3G46080;AT5G04390;Glyma02g10490.1;Glyma03g33050.1;Glyma03g33060.1;Glyma03g33070.1;Glyma10g05190.1;Glyma10g05210.1;Glyma10g43630.1;Glyma13g19550.1;Glyma13g19560.1;Glyma13g19570.1;Glyma13g40860.1;Glyma15g04570.1;Glyma18g52410.1;Glyma19g35740.1;Glyma19g35770.1;Glyma20g23180.1;POPTR_0001s24250;POPTR_0006s12340;POPTR_0008s05110;POPTR_0009s03280;POPTR_0010s21650;POPTR_18…
	IDN2-like A	TF_motif_seq_0239	Dof	916	+	1	AAGGT	AT1G29160;AT1G64620;AT2G37590;AT3G21270;AT3G45610;AT3G47500;AT4G38000;AT5G39660;AT5G60200;AT5G60850;AT5G62940;AT2G46590;AT1G07640;AT1G21340;AT1G26790;AT1G47655;AT1G51700;AT1G69570;AT2G28510;AT2G28810;AT2G34140;AT3G50410;AT3G55370;AT3G61850;AT4G00940;AT4G21050;AT4G21080;AT4G24060;AT5G02460;AT5G62430;AT5G65590;AT5G66940
	IDN2-like A	TFmatrixID_0311	MADF	915	-	1	agGTAAAttc	POPTR_0006s23800;POPTR_0018s05520;POPTR_0018s05540
	IDN2-like A	TF_motif_seq_0319	Trihelix	914	+	1	GGTAAa	AT1G33240
	IDN2-like A	TFmatrixID_0129	AT-Hook	905	-	1	AATTTttaa	AT1G14900;AT1G48610;Glyma11g33690.1;POPTR_0004s08590;POPTR_0017s02940
	IDN2-like A	TF_motif_seq_0239	Dof	891	-	1	CCCTT	AT1G29160;AT1G64620;AT2G37590;AT3G21270;AT3G45610;AT3G47500;AT4G38000;AT5G39660;AT5G60200;AT5G60850;AT5G62940;AT2G46590;AT1G07640;AT1G21340;AT1G26790;AT1G47655;AT1G51700;AT1G69570;AT2G28510;AT2G28810;AT2G34140;AT3G50410;AT3G55370;AT3G61850;AT4G00940;AT4G21050;AT4G21080;AT4G24060;AT5G02460;AT5G62430;AT5G65590;AT5G66940
	IDN2-like A	TF_motif_seq_0239	Dof	885	-	1	TCCTT	AT1G29160;AT1G64620;AT2G37590;AT3G21270;AT3G45610;AT3G47500;AT4G38000;AT5G39660;AT5G60200;AT5G60850;AT5G62940;AT2G46590;AT1G07640;AT1G21340;AT1G26790;AT1G47655;AT1G51700;AT1G69570;AT2G28510;AT2G28810;AT2G34140;AT3G50410;AT3G55370;AT3G61850;AT4G00940;AT4G21050;AT4G21080;AT4G24060;AT5G02460;AT5G62430;AT5G65590;AT5G66940
	IDN2-like A	TF_motif_seq_0239	Dof	884	-	1	CCTTT	AT1G29160;AT1G64620;AT2G37590;AT3G21270;AT3G45610;AT3G47500;AT4G38000;AT5G39660;AT5G60200;AT5G60850;AT5G62940;AT2G46590;AT1G07640;AT1G21340;AT1G26790;AT1G47655;AT1G51700;AT1G69570;AT2G28510;AT2G28810;AT2G34140;AT3G50410;AT3G55370;AT3G61850;AT4G00940;AT4G21050;AT4G21080;AT4G24060;AT5G02460;AT5G62430;AT5G65590;AT5G66940
	IDN2-like A	TFmatrixID_0240	Dof	883	-	1	CTTTTtc	AT5G60200
	IDN2-like A	TF_motif_seq_0335	B3;ARF	871	+	1	TGTCTc	AT1G19220;AT1G19850;AT1G30330;AT5G20730;AT5G37020;AT5G60450;AT2G33860;AT1G34170;AT1G34310;AT1G34410;AT1G43950;AT1G59750;AT1G77850;AT2G28350;AT2G46530;AT3G61830;AT4G23980;AT4G30080;AT5G62000
	IDN2-like A	TFmatrixID_0256	EIN3;EIL	867	+	0.99	tcATGCAtgc	AT3G20770;AT5G21120;AT5G65100;Glyma02g44220.1;Glyma04g14900.1;Glyma05g31410.1;Glyma08g14630.1;Glyma13g03660.1;Glyma13g03700.1;Glyma14g04550.1;Glyma15g03650.1;Glyma18g02190.1;Glyma20g12250.1;POPTR_0001s05360;POPTR_0001s05370;POPTR_0003s22090;POPTR_0004s20830;POPTR_0008s01200;POPTR_0009s16080;POPTR_0010s25370
	IDN2-like A	TFmatrixID_0155	B3	865	-	1	atGCATGc	AT1G28300
	IDN2-like A	TFmatrixID_0526	B3	864	+	0.99	tgCATGCatgt	AT1G28300
	IDN2-like A	TFmatrixID_0155	B3	863	+	1	gCATGCat	AT1G28300
[truncated: 363 more rows]

## Sheet: Table S7
	Table S7. Distribution of CIS-regulatory elements in IDN2-like and FDM1,4-like gene promoters. For each putative transcription factor , the table reports on the Arabidopsis gene locus, the gene description and the gene name. The identification of a given CIS- regulatory element in a gene promoter is reported with the symbol Y, whereas the lack of the corresponding sequence is marked with the symb…
[truncated: 553 more rows]

[truncated: 2 more sheets: Table S8, Table S9]
